# Supplementary material for: Region-specific denoising identifies spatial co-expression patterns and intra-tissue heterogeneity in spatially resolved transcriptomics data
Source: Nat Commun. 2022 Nov 14;13:6912. doi: 10.1038/s41467-022-34567-0 (PMC9663444; doi:10.1038/s41467-022-34567-0)
Supplement: Supplementary file 5 — Supplementary Dataset 1 [file 41467_2022_34567_MOESM5_ESM.xlsx]

## Sheet: HBCB1 (DEG)
	gene	blue	cyan	green	red
0	A2M	0	0	1.08867	0
1	A4GALT	0	0	0.807131	0
2	AACS	0	0.401611	0	0
3	AAGAB	0	0.420877	0	0
4	AAK1	0	0	0.909253	0
5	AARD	0	0	0	0.312717
6	AARS	0	0.325929	0	0
7	AASDHPPT	0	0	0	0.470462
8	AATK	0	1.11632	0	0
9	ABAT	0	0.783961	0	0
10	ABCB6	0	0	0.377447	0
11	ABCB8	0	0	0.473619	0
12	ABCC10	0	0.265644	0	0
13	ABCC11	0	0	0	1.45634
14	ABCC12	0	0	0	1.54356
15	ABCC3	0	0	0.454185	0
16	ABCC5	0	0.261561	0	0.47604
17	ABCC6	0	0.72855	0	0
18	ABCC8	0	0.588566	0.480115	0
19	ABCD1	0	0	0.397055	0
20	ABCD4	0	0	0.430223	0
21	ABCG1	0	0.420512	0	0
22	ABHD10	0	0.719784	0	0
23	ABHD11	0	0	0	0.449518
24	ABHD12	0	0	0	0.277548
25	ABHD13	0	0	0	0.376944
26	ABHD14A	0	0	0.563258	0
27	ABHD15	0	0.432803	0	0
28	ABHD17B	0	0.264474	0	0
29	ABHD17C	0	0.763051	0	0
30	ABHD18	0	0	0.469244	0
31	ABHD2	0.867528	1.0936	0	0
32	ABHD3	0	0	0	0.606627
33	ABHD5	0	0.329408	0	0
34	ABL2	0	0	0.648725	0
35	ABLIM1	0	0	0.620388	0
36	ABLIM3	0	0.878782	0	0
37	ABR	0	0.268257	0	0
38	ABRACL	0	0	0	0.441815
39	ABT1	0	0.439045	0	0
40	ABTB1	0	0	0.628787	0
41	ABTB2	0	0	0	0.538571
42	AC003102.1	0	0.572812	0	0.419164
43	AC004148.1	0	0.724231	0	0
44	AC004816.1	0	1.13167	0	0
45	AC005306.1	0	0	0.315136	0
46	AC005332.6	0	0.350091	0	0
47	AC005562.1	0	0.866802	0	0
48	AC006449.2	0	0.87215	0	0
49	AC006449.6	0	0.375305	0	0
50	AC007009.1	0	0.367261	0	0.386031
51	AC007114.1	0	0.629309	0	0
52	AC008268.1	0	1.17625	0	0
53	AC008443.5	0	0.726743	0	0
54	AC008555.4	0	0.615678	0	0
55	AC008556.1	0	0.983073	0	0
56	AC008608.2	0	0.322463	0	0
57	AC008703.1	0	0	0	0.663526
58	AC008771.1	0	0.53734	0	0
59	AC009005.1	0	0	0	0.787903
60	AC009119.1	0	0.758846	0	0
61	AC009120.2	0	0.344101	0	0
62	AC009133.1	0	0	0	0.745379
63	AC009133.4	0	0	0	0.627152
64	AC009283.1	0	0.291932	0	0
65	AC009779.2	0	0	0	0.297047
66	AC010168.2	0	0.968413	0	0
67	AC010331.1	0	0	0	0.463753
68	AC010503.4	0	0.575971	0	0
69	AC010642.2	0	0.358292	0	0
70	AC010913.1	0	0.319642	0.404271	0
71	AC010998.3	0	1.43778	0	0
72	AC012146.1	0	0.538937	0	0
73	AC015813.1	0	0.530171	0	0
74	AC015871.1	0	0.440797	0	0
75	AC015912.3	0	0	0	0.43855
76	AC016747.1	0	0	0.296963	0
77	AC016876.1	0	0.538717	0	0
78	AC018521.5	0	0.277675	0	0
79	AC020978.5	0	0.472135	0	0
80	AC021054.1	0	0.545351	0	0
81	AC021148.2	0	1.71582	0	0
82	AC022034.1	0	0.5166	0	0
83	AC022075.1	0	0.978047	0	0
84	AC023043.1	0	0.664536	0	0
85	AC023509.3	0	0.714779	0	0
86	AC024060.2	0	0.566555	0	0
87	AC025159.1	0	0.272422	0	0
88	AC026355.2	0	1.37853	0	0
89	AC026401.3	0	0	0	0.643097
90	AC026471.4	0	0.810093	0	0
91	AC026726.1	0	0	0.324201	0
92	AC026748.3	0	0.529612	0	0
93	AC027601.6	0	0	0	1.25311
94	AC027644.3	0	0.651108	0	0
95	AC037198.2	0	0.681331	0	0
96	AC040169.1	0	0.523061	0	0
97	AC044784.1	0	1.16962	0	0
98	AC046134.2	0	0.619125	0	0
99	AC048341.2	0	0	0	0.513168
100	AC048352.1	0	1.16344	0	0
101	AC068888.1	0	0.511074	0	0
102	AC069120.1	0	0	0	0.637046
103	AC073508.3	0	0.802119	0	0
104	AC083799.1	0	0	0	0.59502
105	AC087239.1	0	0	0	0.510035
106	AC087379.2	0	0.715368	0	0.376621
107	AC087741.1	0	0.726072	0	0
108	AC090114.2	0	0	0.279012	0
109	AC091271.1	0	0.524027	0	0
110	AC091978.1	0	0	0	1.09654
111	AC092171.3	0	0	0	1.59775
112	AC092171.4	0	0	0	0.631941
113	AC092171.5	0	0	0	1.04049
114	AC092198.1	0	1.25387	0	0
115	AC092718.4	0	0	0	0.291856
116	AC092803.1	0	0	0	0.790379
117	AC093001.1	0	1.10996	0	0
118	AC093297.2	1.29164	0.67827	0	0
119	AC095057.4	0	0.509345	0	0
120	AC100810.1	0	0.404342	0	0
121	AC100826.1	0	1.15249	0	0
122	AC103691.1	0	0	0	0.42846
123	AC103706.1	0	0	0	0.637424
124	AC103760.1	0	0.714737	0	0
125	AC104825.1	0	0.663657	0	0
126	AC105219.1	0	0	0	0.270624
127	AC106045.1	0	0.578876	0	0
128	AC106795.2	0	0.364405	0	0
129	AC108860.2	0	0.753124	0	0
130	AC110285.2	0	0	0	0.618198
131	AC110619.1	0	0.732166	0	0
132	AC114964.2	0	1.91792	0	0
133	AC116407.2	0	0	0	0.636276
134	AC124067.2	0	0.729734	0	0
135	AC124067.4	0	1.27696	0	0
136	AC127526.5	0	0.659938	0	0.423635
137	AC133552.5	0	0.705264	0	0
138	AC135050.6	0	0.27718	0	0
139	AC138150.2	0	0.508186	0	0
140	AC138696.2	0	0	0	0.52952
141	AC139530.1	0	0.511946	0	0
142	AC139769.2	0	1.68883	0	0
143	AC139887.2	0	0.650839	0	0
144	AC144831.1	0	0	0	0.698314
145	AC239868.1	0	0	0	0.551228
146	AC244033.2	0	0.554201	0	0.367524
147	AC245297.3	0	0	0	0.463972
148	AC245407.2	0	0.611022	0	0
149	ACAA1	0	0	0	0.288409
150	ACAA2	0	0.268433	0	0
151	ACACA	0	0.351235	0	0
152	ACAD8	0	0.389813	0	0
153	ACAD9	0	0	0	0.277455
154	ACADS	0	0	0.397884	0
155	ACADSB	0	1.06431	0	0
156	ACAT1	0	0	0	0.595003
157	ACAT2	0	0	0	0.623436
158	ACBD4	0	0.402341	0	0
159	ACBD5	0	0	0	0.277944
160	ACE	0	0	0.487023	0
161	ACER3	0	0	0.660051	0
162	ACIN1	0	0	0.351407	0
163	ACKR1	0	0	3.98445	0
164	ACLY	0.599654	0.460096	0	0
165	ACO2	0	0.319997	0	0
166	ACOT13	0	0.639185	0	0
167	ACOT2	0	0.551924	0	0
168	ACOT4	0	0.487165	0	0
169	ACOT9	0	0	0.41224	0
170	ACOX1	0	0.425527	0	0
171	ACOX3	0	0	0	0.690906
172	ACP1	0	0.397736	0	0
173	ACP5	0	0.2691	0	0
174	ACP6	0	0	0	0.517606
175	ACSF2	0	0	0	0.49837
176	ACSL3	0	0.484438	0	0
177	ACSL4	0	0	0.930385	0
178	ACSS1	0	0.276104	0	0
179	ACSS3	0	0.412068	0	0
180	ACTG1	0	0.360398	0	0
181	ACTL6A	0	0	0	0.452754
182	ACTN1	0	0	0.265326	0
183	ACTR1A	0	0	0.348248	0
184	ACTR5	0	0	0	0.311507
185	ACTR6	0	0	0	0.344591
186	ACTR8	0	0	0.334327	0
187	ACVR1	0	0	0.457699	0
188	ACVR1B	0	0	0	0.555556
189	ACVR2A	0	0	0.522979	0
190	ACYP2	0	0.335827	0	0
191	ADA	0	0	0.509258	0
192	ADAM17	0	0	0.857245	0
193	ADAMDEC1	0	0	0.427013	0
194	ADAMTS12	0	0	0	0.27267
195	ADAMTS13	0	0.477851	0	0
196	ADAMTS14	0	0	0	0.31482
197	ADAMTS15	0	0.66697	0	0
198	ADAMTS2	0	0	0.686433	0
199	ADAP1	0	0	0.684564	0
200	ADAP2	0	0	0.917942	0
201	ADAR	0	0	0	0.446578
202	ADARB1	0	0	0.299579	0
203	ADAT2	0	0	0.270572	0
204	ADCK5	0	0	0	0.589401
205	ADCY3	0	0	0.642344	0
206	ADCY5	0	0.633646	0.452436	0
207	ADCY7	0	0	0.936654	0
208	ADCY9	0	0	0	0.492085
209	ADGRA2	0	0	0.991002	0
210	ADGRA3	0	0	0	0.376409
211	ADGRB1	0	1.42363	0	0
212	ADGRB2	0	0	0	0.441826
213	ADGRE5	0	0	0.928348	0
214	ADGRG1	0	0	0	0.369544
215	ADGRG6	0	0	0	0.314255
216	ADGRL2	0	0	0.544352	0
217	ADH5	0	0.276228	0	0
218	ADI1	0	0.346058	0	0
219	ADIPOR1	0	0	0	0.496178
220	ADIPOR2	0	0	0	0.688434
221	ADIRF	0	0.374746	0.288781	0
222	ADIRF-AS1	0	0.396464	0	0
223	ADK	0	0	0	0.338187
224	ADM2	0	0	0.33105	0
225	ADM5	0	0	0.716592	0
226	ADNP2	0	0	0	0.377254
227	ADPGK	0	0	0.317378	0
228	ADPRHL1	0	0.553977	0	0
229	ADPRHL2	0	0	0	0.36303
230	ADPRM	0	0.399666	0	0
231	ADRA2A	0	0	0.569643	0
232	ADSL	0	0.292445	0	0
233	ADSS	0	0	0	0.266452
234	AEBP1	0	0	1.25363	0
235	AFAP1	0	0	0.478837	0
236	AFAP1L2	0	0	0	0.90499
237	AFDN	0	0	0	0.333378
238	AFF3	0	0.584556	0	0
239	AFMID	0	0.267618	0	0
240	AFP	0	1.76153	0	0
241	AFTPH	0	0.295258	0	0
242	AGAP1	0	0	0	0.422596
243	AGAP9	0	0	0	0.260172
244	AGER	0	0	0.734432	0
245	AGFG2	0	0	0.629566	0
246	AGL	0	0	0	0.734226
247	AGO2	0	0	0	0.470644
248	AGO3	0	0	0.353127	0
249	AGO4	0	0	0.636013	0
250	AGPAT1	0	0	0.270936	0
251	AGPAT2	0	0	0	0.450432
252	AGPAT5	0	0	0.335309	0
253	AGR2	0	0	0	1.0933
254	AGR3	0	0	0	0.805072
255	AGRN	0	0	0	0.735851
256	AGTRAP	0	0	0.40776	0
257	AHCTF1	0	0.269935	0	0
258	AHCY	0	0.449083	0	0
259	AHCYL2	0	0	0.57168	0
260	AHI1	0	0	0.602047	0
261	AHR	0	0	1.23313	0
262	AHSA1	0	0	0	0.296948
263	AIFM1	0	0.289656	0	0
264	AIFM3	0	0.553935	0	0
265	AIG1	0	0	0	0.295728
266	AIMP1	0	0	0	0.344408
267	AIMP2	0	0	0	0.385091
268	AIP	0	0	0.739044	0
269	AK4	0	0	0	0.397791
270	AK6	0	0.401985	0	0
271	AKAP1	0	0	0	0.319366
272	AKAP10	0	0	0.450494	0
273	AKAP13	0	0	0.919145	0
274	AKAP17A	0	0	0.314684	0
275	AKAP8L	0	0	0.357049	0
276	AKR1B1	0	0	1.01796	0
277	AKR7A3	0	0.502216	0	0
278	AL009176.1	0	0	0	0.472672
279	AL022162.1	0	0.356778	0	0
280	AL022322.1	0	0.774478	0	0
281	AL022328.4	0	0.785602	0	0
282	AL022341.2	0	0.654486	0	0
283	AL031058.1	0	0.752963	0	0
284	AL035587.2	0	0.708921	0	0
285	AL035661.1	0	0.449489	0	0
286	AL049840.5	0	0.488673	0	0
287	AL118522.1	0	0	0	1.05405
288	AL118558.3	0	0.671641	0	0
289	AL121790.1	0	0	0	2.07521
290	AL121832.2	0	0.290438	0	0
291	AL121839.2	0	0.392937	0	0.367144
292	AL121944.1	0	0.822859	0	0
293	AL135999.1	0	0	0.332834	0
294	AL136038.5	0	0.406738	0	0
295	AL137802.2	0	1.08655	0	0
296	AL139246.5	0	0.618976	0	0
297	AL158152.1	0	0	0.49019	0
298	AL158206.1	0	0	0.320415	0
299	AL161449.2	0	0	0	0.309875
300	AL161772.1	0	0.416007	0	0.361637
301	AL161908.1	0	0.665706	0	0
302	AL353572.4	0	0.506526	0	0
303	AL354836.1	0	0	0	0.33315
304	AL356313.1	0	0	0	1.54966
305	AL357054.4	0	1.70302	0	0
306	AL390294.1	0	0.507675	0	0
307	AL392172.1	0	0.353052	0	0
308	AL445524.1	0	0	0	0.721713
309	AL451165.2	0	0.896737	0	0
310	AL499602.1	0	0	0	0.576416
311	AL513548.1	0	0	0	0.532986
312	AL670729.3	0	1.11735	0	0
313	AL732437.3	0	0.781783	0	0
314	AL929091.1	0	0	0	1.37142
315	ALAD	0	0	0	0.324111
316	ALAS1	0	0.315517	0	0
317	ALCAM	0.741682	0.543784	0	0
318	ALDH16A1	0	0	0.284617	0
319	ALDH1B1	0	0	0	0.292494
320	ALDH3B2	0	0.550947	0	0
321	ALDH5A1	0.911298	0.634569	0	0
322	ALDH6A1	0	0.534711	0	0
323	ALDH7A1	0	0.303882	0	0
324	ALDH9A1	0	0.374885	0	0
325	ALDOA	0	0	0	0.635068
326	ALDOC	1.50009	1.05863	0	0
327	ALG10B	0	0.538513	0	0
328	ALG12	0	0.287794	0	0
329	ALG14	0	0	0	0.397693
330	ALG1L	0	0.319665	0	0
331	ALG5	0	0	0	0.269552
332	ALG6	0	0	0	0.582887
333	ALG9	0	0	0.305868	0
334	ALKBH5	0	0	0.318289	0
335	ALOX12-AS1	0	0.599294	0	0
336	ALOX15	0	0.87498	0	0
337	ALOX5	0	0	0.693587	0
338	ALOX5AP	0	0	0.618881	0
339	ALS2CL	0	0	0	0.270271
340	AMACR	0	0.37551	0	0
341	AMDHD2	0	0	0.417484	0
342	AMFR	1.27809	0.317748	0	0
343	AMH	0	0	0	0.334253
344	AMIGO2	0	0	0	0.353268
345	AMMECR1L	0	0	0	0.329204
346	AMN1	0	0.321651	0	0
347	AMOTL1	0	0.351597	0	0
348	AMOTL2	0	0	0	0.402469
349	AMPD2	0	0	0.694415	0
350	AMPD3	0	0.385012	0	0
351	AMT	0	0.347669	0	0
352	AMY2B	0	0.300376	0.529559	0
353	AMZ2	0	0.336258	0	0
354	ANAPC10	0	0	0	0.629317
355	ANAPC11	0	0	0	0.339705
356	ANG	0	0	0	0.432308
357	ANGEL1	0	0.472229	0	0
358	ANGEL2	0	0	0	0.479204
359	ANK3	0	0.546435	0	0
360	ANKEF1	0	0.432167	0	0
361	ANKFY1	0	0.366846	0	0
362	ANKH	0	0	0.391122	0
363	ANKHD1	0	0	0.294902	0
364	ANKIB1	0	0.273468	0	0
365	ANKRD11	0	0	0.302954	0
366	ANKRD13B	0	0.291886	0	0
367	ANKRD13D	0	0	0.427091	0
368	ANKRD17	0	0	0.667859	0
369	ANKRD26	0	0	0.613801	0
370	ANKRD27	0	0	0	0.531688
371	ANKRD30B	0	0	0	0.635271
372	ANKRD46	0	0.583689	0	0
373	ANKRD49	0	0	0.268478	0
374	ANKRD50	0	0	0	0.285452
375	ANKRD65	0	0.318002	0	0
376	ANKS1A	0	0.354469	0	0
377	ANKZF1	0	0	0.283665	0
378	ANLN	0	0	0	0.860643
379	ANO1	0	0	0	0.84884
380	ANO5	0	0.512361	0	0
381	ANO8	0	0.361893	0	0
382	ANO9	0	0	0	0.290302
383	ANP32A	0	0.363448	0	0
384	ANP32E	0	0	0	0.55422
385	ANPEP	0	0	1.02825	0
386	ANTXR1	0	0	0	0.319059
387	ANXA2	0	0	0.668715	0
388	ANXA9	0	0	0	0.608111
389	AOPEP	0	0	0.370574	0
390	AP000525.1	0	0	0.792562	0
391	AP001057.1	0	0	0	0.576812
392	AP001062.1	0	0	0	0.376384
393	AP001816.1	0	0	0.507614	0
394	AP002761.4	0	0	0	0.436516
395	AP003498.2	0	0.797287	0	0
396	AP004609.3	0	0	0.381073	0
397	AP005121.1	0	0.759107	0	0
398	AP1AR	0	0	0	0.359713
399	AP1B1	0	0	0.362458	0
400	AP1M2	0	0.410759	0	0
401	AP1S2	0	0	0.266216	0
402	AP2B1	0	0.368252	0	0
403	AP3M2	0	0.325342	0	0.282726
404	AP3S1	0	0	0	0.512896
405	AP3S2	0	0.270994	0	0
406	AP4B1	0	0	0	0.271109
407	AP5B1	0	0	0	0.442482
408	AP5S1	0	0	0.354384	0
409	APBA3	0	0	0.360629	0
410	APCDD1	0	0	0.431632	0
411	APEX1	0	0.3575	0	0
412	APEX2	0	0	0	0.315333
413	APH1A	0	0	0	0.471531
414	APLNR	0	0	0.748924	0
415	APLP1	0	0.593895	0	0
416	APMAP	0	0.375631	0	0
417	APOBEC3F	0	0.335571	0.304863	0
418	APOBEC3G	0	0	0.882737	0
419	APOBR	0	0.495795	0.376162	0
420	APOC1	0	0	0.466364	0
421	APOD	0	0	1.5756	0
422	APOE	0	0	0.731951	0
423	APOL1	0	0.370664	0.290605	0
424	APOL2	0	0.507066	0	0
425	APOL3	0	0.524533	0	0
426	APOLD1	0	0	0.406486	0
427	APOO	0	0.483111	0	0
428	APOOL	0	0	0	0.345621
429	APPL2	0	0	0	0.268232
430	AQP1	0	0	2.53223	0
431	AQP3	0	0	0	1.24023
432	AR	0	0	0	1.25121
433	ARAP2	0	0	0.596527	0
434	ARF1	0	0	0	0.374804
435	ARF4	0	0.312604	0	0
436	ARFIP1	0	0	0	0.393145
437	ARFRP1	0	0	0.346519	0
438	ARHGAP11A	0	0	0	0.554151
439	ARHGAP12	0	0	0	0.277872
440	ARHGAP18	0	0	0.549579	0
441	ARHGAP21	0	0	0.622349	0
442	ARHGAP27	0	0	0.283451	0
443	ARHGAP29	0	0	0.342382	0
444	ARHGAP32	0.933151	0.827776	0	0
445	ARHGAP33	0	0	0	0.486834
446	ARHGAP35	0	0	0	0.52822
447	ARHGAP39	0	0	0	0.558103
448	ARHGAP40	0	1.42704	0	0
449	ARHGAP5	0	0	0	0.369697
450	ARHGAP8	0	0.626078	0	0
451	ARHGDIA	0	0	0.384905	0
452	ARHGEF1	0	0	0.438325	0
453	ARHGEF10	0	0	0.742519	0
454	ARHGEF10L	0	0	0.366742	0
455	ARHGEF16	0	0	0	0.719908
456	ARHGEF17	0	0	0.617219	0
457	ARHGEF18	0	0	0.348551	0
458	ARHGEF2	0.743281	0	0	0
459	ARHGEF26	0	0	0	0.403316
460	ARHGEF28	0	0	0.378429	0
461	ARHGEF3	0	0	0.335977	0
462	ARHGEF35	0	0	0	0.362659
463	ARHGEF37	0	0.2762	0	0
464	ARHGEF39	0	0	0	0.945329
465	ARHGEF6	0	0	0.724396	0
466	ARID3A	0	0	0.291064	0
467	ARID3B	0	0	0.464981	0
468	ARID4A	0	0	1.10716	0
469	ARID5B	0	0	1.24908	0
470	ARL15	0	0	0.514446	0
471	ARL16	0	0.292417	0	0
472	ARL4A	0	0	0	0.561873
473	ARL4C	0	0	1.13969	0
474	ARL4D	0	0	0	0.547367
475	ARL6IP1	0.585248	0	0	0.361718
476	ARL6IP5	0	0	0.285642	0
477	ARL6IP6	0	0	0	0.263872
478	ARL8A	0	0	0	0.460105
479	ARL8B	0	0	0	0.267405
480	ARMC5	0	0	0.26814	0
481	ARMCX1	0	0	0.355581	0
482	ARMT1	0	0	0	1.4581
483	ARNT2	0	0.732228	0	0
484	ARPC3	0	0	0	0.37828
485	ARPC5L	0	0	0	0.322958
486	ARPP19	0	0.278172	0	0
487	ARPP21	0	0	0	2.30273
488	ARRB2	0	0	0.54207	0
489	ARRDC1	0	0	0	0.292042
490	ARRDC1-AS1	0	0	0.260252	0
491	ARRDC2	0	0	0.262538	0
492	ARRDC3	0	0	0.399767	0
493	ARSA	0	0	0.340529	0
494	ARSB	0	0	0.663727	0
495	ARSG	0	0.589949	0	0
496	ARV1	0	0	0	0.376275
497	ARVCF	0	0.296997	0	0
498	ARX	0	0.819419	0	0
499	ASB13	1.13796	0	0	0
500	ASB3	0	0	0.61652	0
501	ASCC3	0	0	0	0.303216
502	ASCL1	0	1.49769	0	0
503	ASCL2	0	0	0	1.33071
504	ASF1A	0	0	0	0.557007
505	ASF1B	0	0	0	0.475882
506	ASH2L	0	0.405957	0	0
507	ASIC1	0	0.452831	0	0
508	ASIC3	0	0.612053	0	0
509	ASL	0	0	0.321039	0
510	ASMTL	0	0	0.433739	0
511	ASPH	0	0.267899	0	0
512	ASPM	0	0	0	1.02273
513	ASPN	0	0	0.723394	0
514	ASTN2	0	0.35147	0	0
515	ATAD2	0	0	0	0.810807
516	ATAD2B	0	0	0.626988	0
517	ATAD3A	0	0	0.482706	0
518	ATAD3B	0	0	0.343431	0
519	ATAD3C	0	0	0.264367	0
520	ATAT1	0	0.512142	0	0
521	ATF1	0	0	0	0.286857
522	ATF3	0	0	0.68685	0
523	ATF5	0	0	0	0.289654
524	ATG12	0	0	0	0.521204
525	ATG16L1	0	0.281353	0	0
526	ATG16L2	0	0	0.506833	0
527	ATG2A	0	0	0.376353	0
528	ATG4C	0	0	0.408425	0
529	ATG4D	0	0	0.308853	0
530	ATG5	0	0	0	0.503641
531	ATG7	0	0	0.335128	0
532	ATG9A	0	0	0.425865	0
533	ATIC	0	0	0	0.349789
534	ATL2	0	0.293968	0	0
535	ATL3	0	0	0	0.347188
536	ATM	0	0	1.06698	0
537	ATN1	0	0	0.271414	0
538	ATP10D	0	0	0.350414	0
539	ATP11C	0	0	0.348383	0
540	ATP1A1	0	0	0	0.3844
541	ATP1A4	0	1.2455	0	0
542	ATP23	0	0	0	0.781605
543	ATP2A2	0	0	0	0.262008
544	ATP2A3	0	0	0.620288	0
545	ATP2B1	0	0	0.817842	0
546	ATP2B4	0	0	0.369928	0
547	ATP2C2	0	0.697051	0	0
548	ATP5F1A	0	0	0	0.282027
549	ATP5F1B	0.357862	0	0	0
550	ATP5F1C	0	0	0	0.294655
551	ATP5F1E	0.335207	0	0	0
552	ATP5MC2	0	0	0	0.292901
553	ATP5MC3	0	0	0	0.325618
554	ATP5MD	0	0	0	0.534034
555	ATP5MF	0	0	0	0.296918
556	ATP5MG	0	0	0	0.265416
557	ATP5MPL	0	0.419761	0	0
558	ATP5PD	0	0.296221	0	0.291253
559	ATP5PF	0	0	0	0.410478
560	ATP5PO	0	0	0	0.314936
561	ATP6AP1	0.690658	0.273265	0	0
562	ATP6AP2	0.545558	0	0	0
563	ATP6V1C1	0	0.392704	0	0
564	ATP6V1C2	0	0	0	0.763256
565	ATP6V1D	0	0.274952	0	0
566	ATP6V1E1	0	0.464444	0	0
567	ATP6V1G1	0	0.46342	0	0
568	ATP6V1H	0.617613	0.333443	0	0
569	ATP7B	0	0	0	0.585896
570	ATP8A1	0	0	0.446717	0
571	ATP8A2	0	0	0	1.26154
572	ATP8B1	0	0	0	0.45328
573	ATP8B2	0	0	0.465805	0
574	ATP9A	0	0	0	0.963903
575	ATPAF1	0	0.39763	0	0
576	ATPAF2	0	0	0.275187	0
577	ATPSCKMT	0	0	0	0.671599
578	ATRN	0	0.286986	0	0
579	ATXN1	0	0	0.369864	0
580	ATXN10	0	0.402798	0	0
581	ATXN3	0	0	0.363931	0
582	AURKA	0	0	0	0.657398
583	AURKB	0	0	0	0.335528
584	AUTS2	0	1.07923	0	0
585	AVEN	0	0	0.332614	0
586	AVIL	0	0.57669	0	0
587	AVL9	0	0	0	0.338064
588	AXL	0	0	0.800574	0
589	AZGP1	0	0	0	0.38366
590	AZIN1	0	0	0	0.446511
591	AZIN1-AS1	0	0.68162	0	0
592	AZIN2	0	0	0.28304	0
593	B3GALNT1	0	0.435363	0	0
594	B3GALT4	0	0.397728	0	0
595	B3GALT5	0	0.96475	0	0
596	B3GNTL1	0	0	0.690997	0
597	B4GALNT4	0	0	0	0.519077
598	B4GALT1	0	0	0	0.817549
599	B4GALT2	0	0	0.584553	0
600	B4GALT5	0	0	0	0.261932
601	B4GALT7	0	0	0	0.288625
602	B9D2	0	0	0	0.32516
603	BABAM2	0	0	0.2792	0
604	BACE1	0	0	0.771337	0
605	BACE2	0.655306	0.488955	0	0
606	BACH1	0	0	0	0.609904
607	BAD	0	0	0.294424	0
608	BAG1	0	0	0	0.592136
609	BAG3	0	0	0	0.993125
610	BAHCC1	0	0	0.52182	0
611	BAIAP2	0	0.439163	0	0
612	BAK1	0	0	0.365379	0
613	BAMBI	0.575568	1.03448	0	0
614	BARD1	0	0	0	0.509791
615	BARX2	0	0.580883	0	0
616	BASP1	0	0.61534	0	0
617	BAX	0	0	0	0.265936
618	BAZ1A	0	0	0.266919	0
619	BBC3	0	0	0	0.424588
620	BBOF1	0	0.415041	0	0
621	BBS2	0	0.364939	0	0
622	BBS4	0	0.281457	0	0
623	BBS5	0	0	0	0.370658
624	BBX	0	0	0.26922	0
625	BCAM	0.653144	0	0	0
626	BCAR1	0	0	0	0.295065
627	BCAR3	0	0.286249	0	0
628	BCAS1	0	0.749911	0	0
629	BCAS2	0	0	0	0.317694
630	BCAS4	0	0	0	0.472068
631	BCAT2	0	0.361107	0	0
632	BCCIP	0	0	0	0.347965
633	BCDIN3D	0	0.284478	0	0.300521
634	BCL10	0	0	0.305194	0
635	BCL2	0	0.712249	0	0
636	BCL2L11	0	0	0	0.31711
637	BCL2L12	0	0	0	0.349163
638	BCL2L13	0	0.400787	0	0
639	BCL2L2	0	0.429576	0	0
640	BCL7A	0	0	0	0.271519
641	BCL9	0	0	0	0.512058
642	BCOR	0	0	0	0.56555
643	BCORL1	0	0.316002	0	0
644	BCR	0	0	0.380419	0
645	BDH1	0	0.494585	0	0
646	BDH2	0	0	0.358835	0
647	BDP1	0	0	0.762661	0
648	BECN1	0	0.31002	0	0
649	BEND3	0	0	0	0.699296
650	BEND7	0	0.545253	0	0.260679
651	BET1L	0	0	0	0.283424
652	BEX2	0	0.637274	0	0
653	BEX3	0.59661	0.472658	0	0
654	BEX4	0	0.474446	0	0
655	BGN	0	0	1.67419	0
656	BHLHE40	0	0.347396	0	0
657	BICD2	0	0	0.2786	0
658	BICDL1	0	0.376426	0	0
659	BICDL2	0	0	0	0.598199
660	BIK	0	0	0	0.580552
661	BIRC2	0	0	0.315928	0
662	BIRC5	0	0	0	0.696223
663	BIVM	0	0.273639	0	0.441987
664	BLMH	0	0.417593	0	0
665	BLNK	0	0	0	0.34297
666	BLOC1S3	0	0	0	0.276729
667	BLOC1S4	0	0.288529	0	0
668	BLOC1S5	0	0.403009	0	0
669	BLVRA	0	0	0	0.68238
670	BLZF1	0	0	0	0.418185
671	BMERB1	0	0	0	1.81106
672	BMI1	0	0	0	0.806501
673	BMP1	0	0	0.955454	0
674	BMP2K	0	0	0.590772	0
675	BMP8A	0	0	0	0.493337
676	BMP8B	0	0	0	0.864508
677	BMPR1A	0	0	0	0.346203
678	BMPR2	0	0	0.487777	0
679	BNIP1	0	0	0	0.423499
680	BNIP3	0	0.49748	0	0
681	BNIP3L	0	0	0.350684	0
682	BNIPL	0	0	0	0.395544
683	BOD1	0	0	0	0.43884
684	BOD1L1	0	0	0.757262	0
685	BOK	0	0	0.446134	0
686	BOLA1	0	0	0	0.603049
687	BOLA2	0	0	0	0.268166
688	BOLA2B	0	0	0	0.535463
689	BOLA3	0	0.809742	0	0
690	BORA	0	0	0	0.604455
691	BORCS5	0	0.742168	0	0
692	BORCS6	0	0.342776	0	0
693	BPHL	0.631019	0.618418	0	0
694	BRCA1	0	0	0	0.431871
695	BRD1	0	0.337911	0	0
696	BRD3	0	0	0	0.387837
697	BRD3OS	0	0	0	0.328081
698	BRD4	0	0	0.634848	0
699	BRD8	0	0	0	0.629588
700	BRF2	0	1.00488	0	0
701	BRICD5	0	0	0.59212	0
702	BRINP3	0	0	0	1.86993
703	BRIX1	0	0	0	0.413646
704	BRMS1	0	0	0.355018	0
705	BROX	0	0	0	0.419215
706	BRPF1	0	0	0	0.521141
707	BRPF3	0	0.409389	0	0
708	BRWD1	0	0	0	0.262357
709	BRWD3	0	0	0.360136	0
710	BSDC1	0	0	0	0.297538
711	BSPRY	0	0	0	0.630832
712	BST2	0	0	0	0.384922
713	BTAF1	0	0	0.306762	0
714	BTBD1	0	0.336334	0	0
715	BTBD10	0	0	0	0.399096
716	BTBD2	0	0	0.290336	0
717	BTBD3	0	0.271758	0	0
718	BTBD9	0	0.320597	0	0
719	BTF3	0	0.393978	0	0
720	BTF3L4	0	0	0	0.352868
721	BTG3	0	0	0.544637	0
722	BTN2A2	0	0	0.329391	0
723	BTN3A1	0	0	0.695341	0
724	BTN3A2	0	0	0.63841	0
725	BTN3A3	0	0	0.500224	0
726	BTRC	0	0.268935	0	0.279689
727	BUB1	0	0	0	0.660406
728	BUB1B	0	0	0	0.666254
729	BUB3	0	0	0	0.398805
730	BX255925.3	0	0	0.388967	0
731	BX324167.1	0	0.776262	0	0
732	BX470102.2	0	0	0	0.848616
733	BX664727.3	0	0.824693	0	0
734	BX890604.2	0	0.490296	0	0
735	BYSL	0	0.410901	0	0
736	BZW1	0	0.386724	0	0
737	BZW2	0	0	0	0.4892
738	C10orf88	0	0	0	0.287737
739	C11orf1	0	0.534274	0	0
740	C11orf24	0	0	0.552871	0
741	C11orf52	0	0	0	0.311265
742	C11orf54	0	0.274683	0	0
743	C11orf68	0	0	0.63975	0
744	C11orf71	0	0.518389	0	0
745	C11orf74	0	0	0	0.426235
746	C11orf80	0	0	0.26828	0
747	C11orf95	0	0	0.330358	0
748	C12orf43	0	0	0	0.343658
749	C12orf49	0	0	0	0.34351
750	C12orf60	0	0.93741	0	0
751	C12orf73	0	0.428926	0	0
752	C12orf75	0	0	0	0.904874
753	C15orf39	0	0	0.500687	0
754	C15orf40	0	0.549263	0	0
755	C15orf48	0	0.721128	0	0
756	C15orf61	0	0.26507	0	0
757	C16orf74	0	0	0	0.610253
758	C16orf86	0	0.381356	0	0
759	C17orf113	0	0.577211	0	0
760	C17orf49	0	0	0.292215	0
761	C17orf53	0	0	0	0.490666
762	C17orf58	0	0.572934	0	0
763	C17orf67	0	0	0	0.543334
764	C17orf75	0	0.480452	0	0
765	C17orf80	0	0.488973	0	0
766	C17orf97	0	0	0.263177	0
767	C18orf21	0	0	0	0.472345
768	C18orf25	0	0	0	0.573221
769	C18orf32	0.540045	0.358624	0	0
770	C19orf18	0	0.662401	0	0
771	C19orf33	0	0	0	0.271433
772	C19orf54	0	0.433171	0	0
773	C19orf81	0	0	0	0.470927
774	C1D	0	0.334955	0	0
775	C1QA	0	0	1.53158	0
776	C1QB	0	0	1.03033	0
777	C1QBP	0.810976	0.746761	0	0
778	C1QL1	0	0	0	0.417665
779	C1QTNF6	0	0	0.286337	0
780	C1R	0	0	2.07716	0
781	C1RL	0	0	0.280918	0
782	C1S	0	0	1.81125	0
783	C1orf109	0	0	0	0.490858
784	C1orf112	0	0	0	0.556507
785	C1orf115	0	0.384334	0	0
786	C1orf116	0	0	0	0.983558
787	C1orf131	0	0	0	0.332116
788	C1orf159	0	0	0.293704	0
789	C1orf174	0	0	0	0.385747
790	C1orf21	0	0	0	0.412637
791	C1orf210	0	0.333064	0	0
792	C1orf226	0	0.355195	0	0
793	C1orf35	0	0	0	0.495875
794	C1orf43	0	0	0	0.342717
795	C1orf54	0	0	1.04787	0
796	C1orf56	0	0	0	0.88619
797	C1orf74	0	0	0	0.472068
798	C2	0	0	0.555224	0
799	C20orf27	0	0	0.275045	0
800	C21orf58	0	0	0	0.600839
801	C21orf91	0	0	0.383149	0
802	C2CD2L	0	0	0	0.370066
803	C2CD3	0	0	0.280975	0
804	C2CD4D	0	0	0	0.417456
805	C2orf27A	0	0	0	0.825594
806	C2orf68	0	0.369818	0	0
807	C2orf69	0	0	0.352024	0
808	C2orf72	0	0	0	0.579918
809	C2orf74	0	0.374068	0	0
810	C2orf76	0	0	0	0.48784
811	C2orf81	0	0.468242	0	0
812	C3	0	0	2.523	0
813	C3AR1	0	0	0.796821	0
814	C3orf14	0	0.564584	0	0
815	C3orf52	0	0.986358	0	0
816	C3orf62	0	0.387945	0	0
817	C3orf70	0	0.568108	0	0
818	C4orf46	0	0	0	0.386059
819	C4orf48	0	0	0.414742	0
820	C5AR2	0	0.27949	0	0
821	C5orf30	0	0.273433	0	0.399778
822	C5orf38	0	0	0	0.320044
823	C5orf49	0	0.501347	0	0
824	C5orf51	0	0.321008	0	0
825	C5orf63	0	0.305547	0	0.297931
826	C6orf132	0	0	0	0.293586
827	C6orf136	0	0.395185	0	0
828	C6orf141	0	0	0	1.86867
829	C6orf226	0	0.766908	0	0
830	C6orf89	0	0.30277	0	0
831	C7orf25	0	0	0	0.327052
832	C7orf50	0	0	0	0.458347
833	C8orf33	0	0	0	0.585167
834	C8orf76	0	0.497361	0	0
835	C8orf82	0	0	0	0.372128
836	C9orf116	0	0.369864	0	0.352492
837	C9orf40	0	0	0.273217	0
838	C9orf64	0	0.398024	0	0
839	C9orf72	0	0	0	0.339957
840	CA11	0	0	0	0.411494
841	CA12	0.880225	0.295023	0	0
842	CA14	0	0.655101	0	0
843	CA2	0	1.20182	0	0
844	CA5B	0	0.501672	0	0
845	CA8	0	0.365141	0	0
846	CABIN1	0	0	0.52876	0
847	CABLES1	0	0	0	0.579893
848	CACNA1A	0	0.639552	0	0
849	CACNA1F	0	0.948527	0	0
850	CACNA1H	0	0.901108	0	0
851	CACNA2D2	0	0.615716	0	0
852	CACNB1	0	0	0.791691	0
853	CACNG4	0	0	0	0.553897
854	CACTIN	0	0	0.326226	0
855	CACUL1	0	0	0	0.367226
856	CACYBP	0	0	0	0.958233
857	CADM1	0	0.606164	0	0
858	CADM4	0	0	0	0.339131
859	CALD1	0	0	1.66235	0
860	CALHM2	0	0	0.410817	0
861	CALHM6	0	0	0.774584	0
862	CALM2	0	0	0	0.261967
863	CALML5	0	0	0	0.299842
864	CAMK1	0	0	0.624122	0
865	CAMK2B	0	0.882208	0	0
866	CAMK2D	0	0	0.477873	0
867	CAMKK1	0	0.321273	0	0
868	CAMTA1	0	0	0	0.268209
869	CAMTA2	0	0.449239	0	0
870	CAND1	0	0	0	0.428706
871	CANT1	0	0.399403	0	0
872	CAPN1	0	0	0.306016	0
873	CAPN2	0	0	0	0.398008
874	CAPN7	0	0	0	0.313323
875	CAPN8	0	0	0	0.927775
876	CAPN9	0	0.392523	0	0
877	CAPRIN1	0	0.374003	0	0
878	CAPS	0	0	0	0.385893
879	CARD10	0	0	0.494608	0
880	CARD14	0	0	0	0.29566
881	CARD19	0	0	0	0.88544
882	CARD8	0	0	0.339207	0
883	CARHSP1	0	0	0	0.518081
884	CARMIL1	0	0.345485	0	0
885	CARTPT	0	1.61403	0	0
886	CASP1	0	0	0.71285	0
887	CASP3	0	0	0	0.304332
888	CASP4	0	0	1.10857	0
889	CASP7	0	0	0	0.59105
890	CASP8	0	0	0.540596	0
891	CASP8AP2	0	0	0.46583	0
892	CASQ1	0	1.10441	0	0
893	CASTOR1	0	0	0.489199	0
894	CASZ1	0	0.588815	0	0
895	CATSPERB	0	0	0	0.6845
896	CAVIN1	0	0	1.95738	0
897	CBFA2T3	0	0	0	0.357489
898	CBL	0	0	0.465573	0
899	CBLB	0	0	0.59522	0
900	CBLC	0	0	0	0.461363
901	CBLN2	0	0	0	0.739746
902	CBR1	0	0	0.313316	0
903	CBR3-AS1	0	0.384886	0	0
904	CBWD1	0	0	0	0.578856
905	CBWD2	0	0	0	0.540437
906	CBWD5	0	0	0	1.12095
907	CBWD6	0	0	0	1.49388
908	CBX1	0	0.303541	0	0
909	CBX2	0	0	0	0.819472
910	CBX3	0	0	0	0.446321
911	CBX4	0	0	0	0.747959
912	CBX6	0	0	0.729485	0
913	CBX7	0	0	0.856274	0
914	CBX8	0	0	0	0.554484
915	CCAR1	0	0	0.301811	0
916	CCAR2	0	0	0	0.287171
917	CCDC107	0	0	0.391153	0
918	CCDC113	0	0.476885	0	0
919	CCDC120	0	0	0	0.378341
920	CCDC125	0	0.279456	0	0
921	CCDC130	0	0	0.373394	0
922	CCDC134	0	0	0.262912	0
923	CCDC151	0	0	0.339425	0
924	CCDC159	0	0	0.41715	0
925	CCDC186	0	0	0.580253	0
926	CCDC25	0	0	0.39142	0
927	CCDC28B	0	0	0.697582	0
928	CCDC40	0	0.647251	0	0
929	CCDC47	0	0	0	0.386535
930	CCDC51	0	0.269396	0	0.293493
931	CCDC57	0	0.283549	0.331342	0
932	CCDC59	0	0	0	0.425901
933	CCDC61	0	0	0	0.524823
934	CCDC66	0	0	0.37288	0
935	CCDC69	0	0	1.09031	0
936	CCDC71	0	0	0	0.284181
937	CCDC71L	0	0	1.33898	0
938	CCDC74A	0	0.499161	0	0.297973
939	CCDC78	0	0.598943	0	0
940	CCDC80	0	0	2.92592	0
941	CCDC84	0	0	0.412501	0
942	CCDC85C	0	0.357387	0	0
943	CCDC88C	0	0.48018	0	0
944	CCDC93	0	0	0.267054	0
945	CCDC9B	0	0.485223	0	0
946	CCL19	0	0	3.40505	0
947	CCL21	0	0	4.33	0
948	CCL22	0	0	0.676785	0
949	CCL28	0	0	0	0.569061
950	CCL3	0	0	0.763786	0
951	CCL4	0	0	0.747711	0
952	CCL4L2	0	0	0	0.362687
953	CCL8	0	0	0.297813	0
954	CCM2	0	0	0.521623	0
955	CCN2	0	0	1.63928	0
956	CCNA2	0	0	0	0.59491
957	CCNB1	0	0	0	0.582694
958	CCNB1IP1	0	0.487825	0	0
959	CCNB2	0	0	0	0.769256
960	CCND1	0	0	0	1.11744
961	CCND2	0	0	0.929741	0
962	CCND3	0	0	0.506038	0
963	CCNE1	0	0	0	0.432295
964	CCNE2	0	0	0	0.723002
965	CCNF	0	0	0	0.561848
966	CCNG2	0	0	0	0.694786
967	CCNJ	0	0	0.398074	0
968	CCNO	0	0	0	1.71049
969	CCNQ	0	0	0	0.338237
970	CCNT2	0	0	0.260783	0
971	CCPG1	0	0	0.265812	0
972	CCS	0	0	0.372651	0
973	CCSAP	0	0	0	0.274605
974	CCSER2	0	0	0.672266	0
975	CCT2	0	0	0	0.359144
976	CCT3	0	0	0	0.390338
977	CCT4	0	0.292869	0	0
978	CCT5	0	0	0	0.376525
979	CCT6A	0	0	0	0.422365
980	CCT6B	0	0.412875	0	0
981	CCT8	0	0	0	0.449388
982	CCZ1	0	0	0	0.454312
983	CD163L1	0	0.837116	0	0
984	CD164	0	0	0	0.538646
985	CD22	0	0	0.639543	0
986	CD24	0	0.324786	0	0.350367
987	CD276	0	0	0.47949	0
988	CD2AP	0	0	0	0.271129
989	CD320	0	0	1.01155	0
990	CD48	0	0	0.906291	0
991	CD53	0	0	0.935993	0
992	CD55	0	0	0	0.540883
993	CD58	0	0	0.553181	0
994	CD59	0	0	0	0.380573
995	CD7	0	0	0.680996	0
996	CD74	0	0	0.789208	0
997	CD82	0	0	0.343691	0
998	CD83	0	0	0.34705	0
999	CD84	0	0	0.877306	0
1000	CD86	0	0	0.843011	0
1001	CD9	0	0	0	0.416251
1002	CD99L2	0	0	0	0.333151
1003	CDADC1	0	0	0	0.484257
1004	CDC123	0	0	0	0.273427
1005	CDC16	0	0	0	0.311049
1006	CDC20	0	0	0	0.812176
1007	CDC23	0	0	0	0.273381
1008	CDC25C	0	0	0	0.499064
1009	CDC27	0	0.310946	0	0
1010	CDC42BPG	0	0	0	0.385862
1011	CDC42EP1	0	0	0.600942	0
1012	CDC42EP2	0	0	0.546239	0
1013	CDC42SE1	0	0	0	0.465248
1014	CDC42SE2	0	0	0.269675	0
1015	CDCA3	0	0	0	1.03425
1016	CDCA4	0	0	0	0.526307
1017	CDCA5	0	0	0	0.506381
1018	CDCA7	0	0	0	0.419488
1019	CDCA7L	0	0	0	0.88109
1020	CDCA8	0	0	0	0.756613
1021	CDCP1	0	0	0	0.65161
1022	CDH1	0.579492	0.366947	0	0.313086
1023	CDH3	0	0.479863	0	0
1024	CDIP1	0	0	0.799614	0
1025	CDK1	0	0	0	0.771523
1026	CDK11A	0	0	0.673124	0
1027	CDK18	0	0	0	0.375536
1028	CDK19	0	0	0	0.301699
1029	CDK2	0	0	0	0.466438
1030	CDK5	0	0	0	0.307403
1031	CDK5RAP1	0	0.281258	0	0
1032	CDK5RAP2	0	0	0.361915	0
1033	CDK5RAP3	0	0.260698	0	0
1034	CDK7	0	0.387339	0	0.384539
1035	CDK9	0	0	0.345932	0
1036	CDKAL1	0	0.368952	0	0
1037	CDKN1A	0	0	0.28537	0
1038	CDKN1B	0	0	0	0.291193
1039	CDKN2AIP	0	0	0	0.401509
1040	CDKN2B	0	0	0	0.305402
1041	CDKN2C	0	0	0	0.681277
1042	CDKN3	0	0	0	0.793705
1043	CDON	0	0	0	0.648852
1044	CDPF1	0	0	0.406311	0
1045	CDR2L	0	0.260816	0	0
1046	CDS1	0	0	0	0.421628
1047	CDS2	0	0.331127	0	0
1048	CDT1	0	0	0	0.391731
1049	CDYL2	0	0.618869	0	0
1050	CEACAM1	0	0.719907	0	0
1051	CEACAM6	0	0	0	1.2413
1052	CEBPB	0	0	0	0.263856
1053	CEBPD	0	0	0	0.301699
1054	CEBPG	0	0	0	0.269972
1055	CEBPZ	0	0	0.348352	0
1056	CEBPZOS	0	0.478402	0	0
1057	CELF3	0	1.892	0	0
1058	CELSR1	0.795448	0	0	0.301167
1059	CELSR3	0	0	0	0.419761
1060	CEMIP2	0	0	0	0.366573
1061	CENPA	0	0	0	0.566816
1062	CENPC	0	0	0.480474	0
1063	CENPE	0	0	0	0.367936
1064	CENPF	0	0	0	0.914334
1065	CENPH	0	0	0	0.349141
1066	CENPJ	0	0	0.38212	0
1067	CENPL	0	0	0	0.720418
1068	CENPN	0	0	0	0.674291
1069	CENPO	0	0	0	0.40489
1070	CENPP	0	0	0	0.427848
1071	CENPQ	0	0	0	0.385668
1072	CENPS	0	0	0	0.369243
1073	CENPU	0	0	0	0.768583
1074	CENPW	0	0	0	1.03418
1075	CEP135	0	0	0	0.411126
1076	CEP152	0	0	0.410591	0
1077	CEP164	0	0	0.432864	0
1078	CEP170	0	0	0.418648	0
1079	CEP250	0	0	0.263169	0
1080	CEP290	0	0	0.765696	0
1081	CEP350	0	0	0.314853	0
1082	CEP55	0	0	0	0.80975
1083	CEP57	0	0	0.404716	0
1084	CEP57L1	0	0	0	0.717511
1085	CEP68	0	0	0.688867	0
1086	CEP85	0	0	0	0.411489
1087	CEP89	0	0	0	0.508187
1088	CEPT1	0	0	0.475745	0
1089	CERCAM	0	0	0.431866	0
1090	CERS1	0	0.770201	0	0
1091	CERS2	0	0	0	0.759593
1092	CERS6	0	0.449166	0	0
1093	CERT1	0	0	0.415908	0
1094	CES3	0	0.858044	0	0
1095	CES4A	0	0.554421	0	0
1096	CFAP157	0	0.636139	0	0
1097	CFAP298	0	0	0	0.355469
1098	CFAP36	0	0.708346	0	0
1099	CFAP70	0	0.985227	0	0
1100	CFB	0	1.01202	0	0
1101	CFDP1	0	0	0	0.275213
1102	CFL2	0	0	0	0.375748
1103	CFLAR	0	0	0.82641	0
1104	CGA	0.654883	0.911473	0	0
1105	CGREF1	0	0.368315	0	0
1106	CHADL	0	0.628238	0	0
1107	CHAF1A	0	0	0	0.358648
1108	CHAF1B	0	0	0	0.442221
1109	CHAMP1	0	0	0	0.480617
1110	CHCHD2	0	0	0	0.425366
1111	CHCHD4	0	0.345628	0	0.467314
1112	CHCHD7	0	0.372339	0	0
1113	CHD1L	0	0	0	0.676147
1114	CHD2	0	0	0.643236	0
1115	CHD9	0	0	0.763279	0
1116	CHDH	0	0.515091	0	0
1117	CHEK2	0	0	0.416034	0
1118	CHIC2	0	0	0	0.366681
1119	CHKA	0	0.272385	0	0
1120	CHKB	0	0	0.80331	0
1121	CHMP1B	0	0.285631	0	0
1122	CHMP2A	0	0.303501	0	0
1123	CHMP4A	0	0	0	0.283996
1124	CHMP4C	0	0.607844	0	0
1125	CHMP5	0	0	0	0.276333
1126	CHN1	0	0	0.333334	0
1127	CHORDC1	0	0	0	0.318336
1128	CHP1	0	0.313949	0	0
1129	CHPF	0	0	0.279736	0
1130	CHPF2	0	0	0.277123	0
1131	CHRAC1	0	0	0	0.273996
1132	CHRD	0	0.262351	0	0
1133	CHRNB1	0	0.972603	0	0
1134	CHROMR	0	0	0.270517	0
1135	CHST1	0	0.630114	0	0
1136	CHST11	0	0	0.843603	0
1137	CHST12	0	0	0.287225	0
1138	CHTF18	0	0	0	0.291827
1139	CHTOP	0	0	0	0.477431
1140	CIAO2A	0	0	0	0.391633
1141	CIAO2B	0	0	0	0.358362
1142	CIB3	0	0	0	0.350253
1143	CIITA	0	0	0.907934	0
1144	CILP	0	0	0.66142	0
1145	CIR1	0	0	0.428152	0
1146	CISH	0	0	0	0.721398
1147	CIT	0	0	0	0.629092
1148	CITED2	0	0.418926	0	0
1149	CKAP2	0	0	0	0.653757
1150	CKAP2L	0	0	0	0.617269
1151	CKAP4	0	0	0	0.373653
1152	CKAP5	0	0	0	0.340856
1153	CKB	0	0.552598	0.273411	0
1154	CKMT1A	0	0.963392	0	0
1155	CKMT1B	0	0.815459	0	0
1156	CKS1B	0	0	0	0.998098
1157	CKS2	0	0	0	0.766853
1158	CLASP2	0	0	0	0.305185
1159	CLCN2	0	0.597937	0	0
1160	CLCN3	0	0	0	0.291276
1161	CLCN6	0	0	0.266657	0
1162	CLDN15	0	0	0.996845	0
1163	CLDN23	0	0	0	0.46406
1164	CLDN5	0	0	3.30882	0
1165	CLDN7	0	0.638439	0	0
1166	CLEC11A	0	0	0.859683	0
1167	CLEC2D	0	0	0.908664	0
1168	CLEC3A	0	0	0	0.386668
1169	CLEC7A	0	0	1.05177	0
1170	CLIC4	0	0	0.540311	0
1171	CLINT1	0	0	0	0.398935
1172	CLIP1	0	0	0.288691	0
1173	CLK1	0	0	0.477445	0
1174	CLK2	0	0	0	0.388095
1175	CLMN	0	0.36769	0	0
1176	CLN8	0	0	0.26284	0
1177	CLOCK	0	0	0	0.352616
1178	CLP1	0	0	0	0.344542
1179	CLPB	0	0	0.26496	0
1180	CLPSL1	0	0.396572	0	0
1181	CLPSL2	0	0	0	0.459766
1182	CLPTM1L	0	0	0	0.315594
1183	CLSPN	0	0	0	0.341986
1184	CLSTN1	0	0	0	0.268153
1185	CLSTN2	0	0.84865	0	0
1186	CLTCL1	0	0	0.415378	0
1187	CLUAP1	0	0	0	0.376088
1188	CLUL1	0	1.47909	0	0
1189	CMAS	0	0.344925	0	0
1190	CMBL	0	0.314268	0	0.329824
1191	CMC1	0	0	0	0.419242
1192	CMC2	0	0	0	0.374223
1193	CMIP	0	0	0.522354	0
1194	CMTM3	0	0	0.856247	0
1195	CMTM6	0	0.463312	0	0
1196	CMTM7	0	0	1.13254	0
1197	CMTM8	0	0.280938	0	0.480436
1198	CMYA5	0	0.440765	0	0
1199	CNBP	0	0.343357	0	0
1200	CNFN	0	0.408701	0	0
1201	CNIH3	0	0	0	0.714382
1202	CNIH4	0	0	0	0.80524
1203	CNNM2	0	0	0.397811	0
1204	CNNM3	0	0.297291	0	0
1205	CNNM4	0	0	0	0.586123
1206	CNOT2	0	0	0	0.318937
1207	CNOT6	0	0	0	0.635899
1208	CNOT6L	0	0	0.29687	0
1209	CNOT8	0	0	0	0.310768
1210	CNPY2	0	0.271451	0	0.370695
1211	CNPY4	0	0	0.392011	0
1212	CNTD1	0	1.19088	0	0
1213	CNTD2	0	0.352332	0	0
1214	CNTNAP2	0	0	0	0.616324
1215	COA3	0	0.389552	0	0
1216	COA4	0	0.27758	0	0.374763
1217	COA5	0	0.325119	0	0
1218	COA6	0	0	0	0.462959
1219	COA6-AS1	0	0.83952	0	0
1220	COBL	0	0	0	0.267885
1221	COBLL1	0	0	0.39157	0
1222	COCH	0	0.476192	0	0.482764
1223	COG2	0	0	0	0.281196
1224	COG7	0	0	0	0.272753
1225	COIL	0	0.439689	0	0
1226	COL10A1	0	0	0	0.76588
1227	COL11A1	0	0	0	0.855072
1228	COL12A1	0	0	0	0.462783
1229	COL14A1	0	0	3.09771	0
1230	COL15A1	0	0	0.818233	0
1231	COL18A1	0	0	1.04925	0
1232	COL1A1	0	0	0.735851	0
1233	COL1A2	0	0	1.00836	0
1234	COL20A1	0	1.24617	0	0
1235	COL2A1	0	0.671987	0	0
1236	COL3A1	0	0	0.54176	0
1237	COL4A1	0	0	0	0.26218
1238	COL4A5	0	0	0	0.815862
1239	COL5A3	0	0	0.714839	0
1240	COL6A1	0	0	1.18159	0
1241	COL6A2	0	0	1.49486	0
1242	COL6A3	0	0	0.977862	0
1243	COL7A1	0	0.764775	0	0
1244	COL8A1	0	0	1.05229	0
1245	COL8A2	0	0	0.482178	0
1246	COL9A2	0	0.840487	0	0
1247	COLEC12	0	1.11546	0	0
1248	COMMD1	0	0.272365	0	0
1249	COMMD10	0	0	0	0.364249
1250	COMMD3	0	0	0	0.765565
1251	COMMD5	0	0	0	0.822568
1252	COMMD6	0	0	0	0.430785
1253	COMT	0	0.452789	0	0
1254	COP1	0	0	0	0.517185
1255	COPA	0	0.432346	0	0
1256	COPB1	0	0	0	0.273876
1257	COPS2	0	0.264371	0	0
1258	COPS3	0	0	0.440687	0
1259	COPS4	0	0	0	0.322484
1260	COPS5	0	0	0	0.341129
1261	COPS7A	0	0.272101	0	0
1262	COPS9	0.531482	0	0	0
1263	COPZ2	0	0	0.372751	0
1264	COQ10A	0	0.591437	0	0
1265	COQ2	0	0	0	0.299553
1266	COQ3	0	0	0	0.623402
1267	COQ6	0	0.260755	0	0
1268	COQ8A	0	0	0	0.294821
1269	CORO1C	0	0	0.347428	0
1270	CORO2A	0	0	0	0.61106
1271	CORO7	0	0	0.927234	0
1272	COX11	0	0.343858	0	0
1273	COX14	0	0.466673	0	0
1274	COX16	0	0.533493	0	0
1275	COX17	0	0.443258	0	0.394244
1276	COX19	0	0	0	0.409506
1277	COX20	0	0.391807	0	0
1278	COX5B	0	0	0	0.287176
1279	COX6A1	0	0	0	0.522693
1280	COX6C	1.33426	1.11692	0	0
1281	COX7A2	0	0	0	0.623919
1282	COX7A2L	0	0.445648	0	0
1283	COX7B	0	0	0	0.35769
1284	COX7C	0	0.484758	0	0.27944
1285	CPB1	0	2.47864	0	0
1286	CPD	0	0.366082	0	0
1287	CPE	0	0	1.18593	0
1288	CPLANE1	0	0	0.498105	0
1289	CPLX1	0	0	0.775062	0
1290	CPNE3	0	0.357544	0	0
1291	CPNE7	0	0	0	0.755437
1292	CPOX	0	0.366415	0	0
1293	CPPED1	0	0	0.496217	0
1294	CPQ	0	0.43542	0	0
1295	CPSF1	0	0	0	0.632037
1296	CPSF2	0	0.262063	0	0
1297	CPSF3	0	0.461523	0	0
1298	CPSF6	0	0	0	0.452708
1299	CPT1A	0	0	0.491877	0
1300	CPT1B	0	0.399574	0	0
1301	CPTP	0	0	0.454053	0
1302	CRABP2	0.477285	0.354975	0	0
1303	CRACR2B	0	0	0	0.397025
1304	CRADD	0	0	0	0.613161
1305	CRAT	0	0	0	1.18354
1306	CRB3	0	0	0	0.585487
1307	CREB3L1	0	0	0.384628	0
1308	CREB3L2	0	0	0.654566	0
1309	CREB3L4	0	0.319862	0	0.39001
1310	CREBBP	0	0	0	0.318539
1311	CREBL2	0	0	0.35909	0
1312	CREBRF	0	0	0.429805	0
1313	CRELD1	0	0	0.287257	0
1314	CRIM1	0	0	1.06424	0
1315	CRIPAK	0	0.29979	0	0
1316	CRISP2	0	0	0	1.83862
1317	CRISP3	0	0	0	2.61197
1318	CRK	0	0.328383	0	0
1319	CRKL	0	0.397539	0	0
1320	CRLS1	0	0.28098	0	0
1321	CRNDE	0	0.322229	0	0.413618
1322	CRNKL1	0	0.331364	0	0
1323	CROT	0	0	0.437688	0
1324	CRTC2	0	0	0	0.335855
1325	CRTC3	0	0	0.517182	0
1326	CRY1	0	0	0	0.438526
1327	CSAD	0	0.32097	0	0.427862
1328	CSE1L	0	0	0	0.438872
1329	CSF1	0	0	0.939973	0
1330	CSF3R	0	0	0.778475	0
1331	CSGALNACT2	0	0	0.498715	0
1332	CSNK1D	0	0	0	0.261765
1333	CSNK1G3	0	0	0	0.398102
1334	CSNK2B	0	0.295475	0	0
1335	CSPG4	0	0	0.661626	0
1336	CSRNP2	0	0	0	0.471515
1337	CST1	0	0	0	0.406765
1338	CST3	0	0	0.539752	0
1339	CST5	0	1.23746	0	0
1340	CST9	1.55661	0.64435	0	0
1341	CSTA	1.19322	0.930278	0	0
1342	CSTF1	0	0	0	0.264218
1343	CSTF2	0	0	0	0.385397
1344	CTAGE9	0	0	0	0.674191
1345	CTBP1-DT	0	0	0	0.362123
1346	CTBP2	0	0.648369	0	0
1347	CTBS	0	0	0.574744	0
1348	CTC1	0	0	0.468504	0
1349	CTDNEP1	0	0.293972	0	0
1350	CTDSP2	0	0	0	0.280462
1351	CTDSPL	0	0	0	0.286292
1352	CTHRC1	0	0	0.557206	0
1353	CTNNA1	0	0	0	0.703888
1354	CTNND2	0	1.03271	0	0
1355	CTNS	0	0.306728	0.36431	0
1356	CTPS1	0	0	0	0.454878
1357	CTPS2	0	1.10162	0	0
1358	CTSB	0	0	0.431843	0
1359	CTSD	0	0	0.674168	0
1360	CTSO	0	0	0.298195	0
1361	CTTN	0	0	0	0.651656
1362	CTTNBP2NL	0	0	0.58375	0
1363	CTU2	0	0	0.356273	0
1364	CU638689.4	0	1.10661	0	0
1365	CUL2	0	0	0	0.452745
1366	CUL4A	0	0	0	0.29473
1367	CUTC	0	0	0.30625	0
1368	CWC22	0	0	0.571344	0
1369	CXADR	0	0.357257	0	0
1370	CXCL12	0	0	2.30028	0
1371	CXCL14	0	0	0	1.58981
1372	CXCL17	0	0.2619	0	0.620217
1373	CXCL9	0.750499	0.499588	0.346555	0
1374	CXCR4	0	0	0.827855	0
1375	CXXC5	0.463805	0	0	0.283499
1376	CXorf40A	0	1.18793	0	0
1377	CXorf40B	0	0.867295	0	0.28343
1378	CXorf56	0	0	0	0.346514
1379	CYB561	0	0.277764	0	0
1380	CYB561A3	0	0	0.40614	0
1381	CYB561D1	0	0	0.278592	0
1382	CYB561D2	0	0.327001	0	0
1383	CYB5A	0	0.261732	0	0
1384	CYB5D1	0	0.502658	0	0
1385	CYB5D2	0	0.765925	0	0
1386	CYB5R1	0.658298	0.396053	0	0.271402
1387	CYB5R2	0	0.809408	0	0
1388	CYB5R4	0	0	0.295204	0
1389	CYB5RL	0	0	0	0.407507
1390	CYBA	0	0	1.55745	0
1391	CYC1	0	0	0	0.631749
1392	CYCS	0	0	0	0.439123
1393	CYFIP1	0	0.346308	0	0
1394	CYHR1	0	0	0	0.361906
1395	CYP4B1	0	0	0	0.923547
1396	CYP4V2	0	0	0.711516	0
1397	CYP4X1	0	0.77105	0	0
1398	CYSRT1	0	0	0.3091	0
1399	CYSTM1	0	0.303271	0	0
1400	CYTH3	0	0	1.11814	0
1401	CYTOR	0	0	0	0.460467
1402	D2HGDH	0	0	0	0.448811
1403	DAAM1	0	0	0	0.327488
1404	DAB2IP	0	0	0.331047	0
1405	DAD1	0	0.29125	0	0
1406	DAGLB	0	0	0.28071	0
1407	DALRD3	0	0.542813	0	0
1408	DAPK2	0	0.306472	0	0
1409	DAPK3	0	0	0.338735	0
1410	DAPP1	0	0	0.518066	0
1411	DARS2	0	0	0	0.324025
1412	DAZAP1	0	0	0	0.305644
1413	DAZAP2	0	0	0	0.336512
1414	DBF4	0	0	0.367311	0
1415	DBI	0	0	0	0.649187
1416	DBNDD2	0	0	0	0.451062
1417	DCAF10	0.700794	0.705764	0	0
1418	DCAF12	0	0	0	0.351973
1419	DCAF13	0	0.317374	0	0
1420	DCAF4	0	0.33565	0	0.275918
1421	DCAF6	0	0.332479	0	0
1422	DCHS1	0	0	0.913203	0
1423	DCK	0	0	0	0.272107
1424	DCLRE1B	0	0	0	0.632445
1425	DCLRE1C	0	0	0.552294	0
1426	DCN	0	0	1.85799	0
1427	DCP1B	0	0.32709	0	0
1428	DCPS	0	0	0	0.433032
1429	DCTN3	0	0	0	0.336398
1430	DCUN1D2	0	0	0	0.727234
1431	DCUN1D5	0	0	0	0.399276
1432	DDAH2	0	0	0.273775	0
1433	DDHD2	0	0	0	0.302258
1434	DDIT3	0	0.532466	0	0
1435	DDR1	0.944246	0.708892	0	0
1436	DDX1	0	0.431491	0	0
1437	DDX19B	0	0.335384	0	0
1438	DDX21	0	0	0.27239	0
1439	DDX23	0	0	0	0.267064
1440	DDX24	0	0	0.292486	0
1441	DDX28	0	0.530358	0	0.297645
1442	DDX41	0	0	0	0.293183
1443	DDX56	0	0	0	0.286879
1444	DDX58	0	0	0	0.34869
1445	DDX60L	0	0	0	0.32634
1446	DECR1	0	0.598385	0	0
1447	DECR2	0	0	0	0.46085
1448	DEDD	0	0	0	0.28205
1449	DEGS1	0	0	0	1.24642
1450	DEGS2	0	0	0	1.03831
1451	DENND11	0	0	0	0.270165
1452	DENND1A	0	0	0.492482	0
1453	DENND4A	0	0	0.34681	0
1454	DENND4B	0	0	0	0.299275
1455	DENND5A	0	0	0	0.261485
1456	DENND6B	0	0.267321	0	0
1457	DEPDC1	0	0	0	0.68205
1458	DEPDC1B	0	0	0	0.420927
1459	DERL1	0	0.326965	0	0
1460	DERL2	0	0.475995	0	0
1461	DESI2	0	0	0	0.2616
1462	DEXI	0	0	0	0.341913
1463	DGAT1	0	0	0	0.465258
1464	DGCR6L	0	0	0.313022	0
1465	DGCR8	0	0	0.396449	0
1466	DGKA	0	0	1.05069	0
1467	DGKE	0	0	0	0.260227
1468	DGKH	0	0	0	0.473616
1469	DGKQ	0	0.283884	0	0
1470	DGKZ	0	0	0.620366	0
1471	DGUOK	0	0.667109	0	0
1472	DHCR24	0	0	0	0.5911
1473	DHCR7	0	0.308511	0	0
1474	DHFR	0	0.306198	0	0
1475	DHFR2	0	0.390713	0	0
1476	DHRS11	0	0.536362	0	0
1477	DHRS13	0	0.428287	0	0
1478	DHRS3	0	0	0.326617	0
1479	DHRS4	0	0.455726	0	0
1480	DHRS4-AS1	0	0.55748	0	0
1481	DHRS7	0	0.500891	0	0
1482	DHRS7B	0	0	0.284027	0
1483	DHTKD1	0	0.427031	0	0
1484	DHX16	0	0.299766	0	0
1485	DHX32	0	0	0	0.365013
1486	DHX33	0	0.480609	0	0
1487	DHX35	0	0	0	0.572464
1488	DHX36	0	0	0.27035	0
1489	DHX37	0	0	0	0.320731
1490	DHX40	0	0.429305	0	0
1491	DHX57	0	0.524139	0	0
1492	DHX58	0	0.264576	0	0
1493	DIAPH1	0	0	0.323952	0
1494	DICER1-AS1	0	0.56399	0	0
1495	DIO1	0	0	0	0.74374
1496	DIP2A	0	0	0.289797	0
1497	DIP2B	0	0	0	0.357657
1498	DIPK2A	0	0.347037	0	0
1499	DIS3L	0	0.272406	0	0
1500	DKK3	0	0	1.05632	0
1501	DLEU2	0	0	0	0.386626
1502	DLG3	0	0.364042	0	0
1503	DLG5	0	0	0	0.437484
1504	DLGAP1-AS1	0	0	0	0.339515
1505	DLGAP5	0	0	0	0.578513
1506	DLX3	0	0	0	0.808066
1507	DLX4	0	0	0	0.39308
1508	DMAC2L	0	0.40035	0	0
1509	DMKN	0	0	0	0.376234
1510	DMTN	0	0	0.28001	0
1511	DMWD	0	0	0.340415	0
1512	DMXL1	0	0	0	0.361015
1513	DMXL2	0	0	0.289266	0
1514	DNA2	0	0	0	0.616326
1515	DNAAF2	0	0.429834	0	0.289091
1516	DNAAF5	0	0	0	0.437616
1517	DNAH14	0	0	0	0.416193
1518	DNAH5	0	1.20776	0	0
1519	DNAJA1	0	0	0	0.630874
1520	DNAJA4	0	0.427085	0	0
1521	DNAJB2	0	0	0.285641	0
1522	DNAJC1	0	0	0	1.48672
1523	DNAJC12	0	1.31856	0	0
1524	DNAJC14	0	0.331034	0	0.42887
1525	DNAJC15	0	0	0	0.540947
1526	DNAJC16	0	0	0	0.331077
1527	DNAJC19	0	0.467406	0	0
1528	DNAJC2	0	0	0.477091	0
1529	DNAJC22	0	0	0	0.839851
1530	DNAJC27-AS1	0	0.957168	0	0
1531	DNAJC30	0	0.312108	0	0
1532	DNAJC7	0	0.336636	0	0
1533	DNAJC8	0	0	0.333385	0
1534	DNAJC9	0	0	0	0.49541
1535	DNAL4	0	0.379693	0	0.298439
1536	DNALI1	0	1.15691	0	0
1537	DNASE1L1	0	0	0.309738	0
1538	DNASE2	0	0.274881	0	0
1539	DNHD1	0	0.407225	0.547202	0
1540	DNM2	0	0	0.439878	0
1541	DNMT3B	0	0	0	0.365291
1542	DNPEP	0	0	0	0.586598
1543	DNPH1	0	0.326324	0	0
1544	DNTTIP1	0	0	0	0.3403
1545	DOC2A	0	0.740844	0	0
1546	DOCK1	0	0.554979	0	0
1547	DOCK4	0	0	0.571057	0
1548	DOCK5	0	0	0.647408	0
1549	DOCK6	0	0	0.409581	0
1550	DOCK8	0	0	1.13653	0
1551	DOCK9	0	0.330295	0	0
1552	DOK1	0	0.396963	0.300026	0
1553	DOK4	0	0	0.44096	0
1554	DOK7	0	0	0	0.689412
1555	DOLPP1	0	0.436758	0	0.364233
1556	DOP1B	0	0.384267	0	0
1557	DPCD	0	0	0	0.443415
1558	DPH3	0	0	0	0.406387
1559	DPH7	0	0	0	0.262209
1560	DPM1	0	0	0	0.338567
1561	DPP9	0	0	0.404044	0
1562	DPY19L1	0	0	0	0.416884
1563	DPY19L3	0	0.291336	0	0
1564	DPY30	0	0.361692	0	0
1565	DPYSL3	0	0	0.777175	0
1566	DQX1	0	1.55814	0	0
1567	DRAIC	0	0.91247	0	0
1568	DRAM1	0	0	0.416403	0
1569	DRAM2	0	0	0.416845	0
1570	DRG1	0	0.29584	0	0
1571	DRG2	0	0	0.528814	0
1572	DSC2	0	0	0	0.390403
1573	DSCAM-AS1	0	0	0	0.9307
1574	DSCC1	0	0	0	0.266691
1575	DSE	0	0	0.956148	0
1576	DSG2	0	0	0	0.987474
1577	DSP	0	0.650194	0	0
1578	DSTN	0	0	0	0.375355
1579	DSTYK	0	0	0	0.507889
1580	DTD2	0	0	0	0.4949
1581	DTL	0	0	0	0.560721
1582	DTNA	0	0.423547	0	0
1583	DTX3L	0	0.459162	0	0
1584	DTYMK	0	0	0	0.6569
1585	DUS3L	0	0	0.325919	0
1586	DUSP11	0	0.276398	0	0
1587	DUSP12	0	0.291948	0	0
1588	DUSP15	0	0.305511	0.40696	0
1589	DUSP2	0	0	0.468797	0
1590	DUSP23	0	0	0	0.322318
1591	DUSP28	0	0.317976	0	0
1592	DUSP3	0	0	0	0.359586
1593	DUSP4	1.11254	0.61822	0	0
1594	DUSP5	0	0.297758	0	0.349093
1595	DUSP7	0	0	0.446961	0
1596	DUXAP8	0	0	0.335448	0
1597	DVL2	0	0.443655	0	0
1598	DXO	0	0.391236	0	0
1599	DYM	0	0	0	0.442269
1600	DYNC1I2	0	0	0.288353	0
1601	DYNC1LI1	0	0.875761	0	0
1602	DYNC2LI1	0	0.407394	0	0
1603	DYNLL1	0	0	0	0.589294
1604	DYNLRB1	0	0.311883	0	0
1605	DYNLRB2	0	0.736925	0	0
1606	DYNLT1	0	0	0	0.423208
1607	DYRK2	0	0	0	0.299574
1608	DYRK3	0	0	0	0.520266
1609	DYRK4	0	0.392988	0	0
1610	DYSF	0	0	0.621264	0
1611	E2F1	0	0	0	0.602789
1612	E2F5	0	0.724547	0	0
1613	E2F6	0	0	0.357377	0
1614	E2F8	0	0	0	0.83101
1615	EAF1	0	0	0	0.42401
1616	EAF2	0	0.540022	0	0
1617	EAPP	0	0	0	0.463934
1618	EBAG9	0	0.301391	0	0
1619	EBLN3P	0	0.262868	0	0.345111
1620	EBNA1BP2	0	0	0	0.401841
1621	EBPL	0	0	0	0.415089
1622	ECD	0	0	0	0.322092
1623	ECE1	0	0	0.413317	0
1624	ECH1	0.601744	0.288787	0	0
1625	ECHDC3	0	0.40643	0	0
1626	ECHS1	0	0	0	0.273454
1627	ECI2	0	0.648061	0	0
1628	ECM1	0	0	0	0.493516
1629	ECSIT	0	0	0.446297	0
1630	ECT2	0	0	0	0.590829
1631	EDARADD	0	0	0	0.528978
1632	EDN1	0	0	0.652733	0
1633	EDN2	0	0	0	1.2713
1634	EDNRA	0	0	0.900953	0
1635	EDRF1	0	0	0.340481	0
1636	EEA1	0	0	0.708066	0
1637	EED	0	0	0.292157	0
1638	EEF1A2	0.768159	0	0	0
1639	EEF1AKMT1	0	0	0	0.631008
1640	EEF1AKNMT	0	0	0	0.419629
1641	EEF1D	0	0	0.281017	0
1642	EEF1E1	0	0.431493	0	0
1643	EEF1G	0	0	0.555475	0
1644	EEF2KMT	0	0.287355	0	0
1645	EEFSEC	0	0	0.379952	0
1646	EFCAB11	0	0.331568	0	0
1647	EFCAB14	0	0	0.280913	0
1648	EFCC1	0	0.549853	0	0
1649	EFHC1	0	0.336799	0	0
1650	EFHD1	0	0	0	0.62765
1651	EFHD2	0	0	0.435656	0
1652	EFL1	0	0.360681	0	0
1653	EFNA1	0	0.28848	0	0.458925
1654	EFNA3	0	0	0	0.463159
1655	EFNA4	0	0	0	0.55407
1656	EFNB1	0	0	0.313497	0
1657	EFR3A	0	0.365814	0	0
1658	EFS	0	0.563222	0	0
1659	EFTUD2	0	0	0	0.341757
1660	EGLN1	0	0.276576	0	0
1661	EHD1	0	0	0.859664	0
1662	EHD3	0	0.389724	0	0
1663	EI24	0	0.273094	0	0
1664	EID2	0	0.556638	0	0
1665	EIF1	0	0.293121	0	0
1666	EIF1AD	0	0	0.30963	0
1667	EIF1AX	0	0.269392	0	0
1668	EIF1B	0	0	0	0.426604
1669	EIF2AK3	0	0.280475	0	0
1670	EIF2B2	0	0.329552	0	0
1671	EIF2B3	0	0	0	0.287477
1672	EIF2D	0	0	0	0.621932
1673	EIF2S3	0	0.280058	0	0
1674	EIF3E	0	0.280217	0	0
1675	EIF3H	0	0	0	0.294284
1676	EIF3I	0	0	0	0.334946
1677	EIF3J-DT	0	0.29303	0	0
1678	EIF3L	0	0.565363	0	0
1679	EIF4A1	0.368234	0.491416	0	0
1680	EIF4A3	0	0	0	0.491968
1681	EIF4E	0.749886	0	0	0
1682	EIF4E2	0	0	0	0.268683
1683	EIF4EBP1	1.01198	0	0.323481	0
1684	EIF4ENIF1	0	0.415064	0	0
1685	EIF5A	0	0	0.35087	0
1686	EIF5AL1	0	0	0.559278	0
1687	EIF5B	0	0	1.00296	0
1688	EIPR1	0	0.280217	0	0
1689	ELF1	0	0	0.328153	0
1690	ELF3	0	0	0	0.585823
1691	ELF5	0	1.09263	0	0
1692	ELK1	0	0	0	0.374375
1693	ELK3	0	0	1.08706	0
1694	ELK4	0	0	0	0.350973
1695	ELL	0	0	0.341267	0
1696	ELL3	0	0.648875	0	0
1697	ELMO2	0	0	0	0.281981
1698	ELMOD2	0	0	0	0.330462
1699	ELMSAN1	0	0.422737	0	0
1700	ELOA	0	0	0	0.396798
1701	ELOC	0	0.280279	0	0.416169
1702	ELOVL6	0	0	0.3698	0
1703	ELOVL7	0	0.47628	0	0
1704	ELP2	0.963761	0.487779	0	0
1705	ELP5	0	0.375184	0	0
1706	EMB	0	0	0.292514	0
1707	EMC2	0	0.359148	0	0
1708	EMC3	0	0.303419	0	0
1709	EMC4	0	0.733907	0	0
1710	EMC6	0	0.734916	0	0
1711	EMC9	0	0.320132	0	0
1712	EMD	0	0	0	0.291709
1713	EME1	0	0	0	0.394483
1714	EME2	0	0.275273	0	0
1715	EMG1	0	0	0	0.282901
1716	EMID1	0	0	0.465955	0
1717	EMILIN1	0	0	1.98091	0
1718	EMILIN2	0	0	0.611905	0
1719	EML2	0	0.391394	0	0
1720	EML3	0	0	0.529211	0
1721	EML4	0	0	0.490849	0
1722	EMP2	0	0	0	0.684746
1723	EMX1	0	0.636998	0	0
1724	ENAH	0	0	0	0.331751
1725	ENDOV	0	0.628496	0	0
1726	ENG	0	0	1.67465	0
1727	ENO2	0	0	0.37183	0
1728	ENO3	0	0.379285	0	0
1729	ENOX2	0	0	0	0.497098
1730	ENPP1	0	0	0	0.343572
1731	ENPP5	0	0.842414	0	0
1732	ENSA	0	0	0	0.762192
1733	ENTPD1	0	0	0.973286	0
1734	ENTPD3-AS1	0	0.335849	0	0
1735	ENTPD4	0	0	0.292086	0
1736	ENTPD5	0	1.14202	0	0
1737	ENTPD8	0	0	0	0.710849
1738	ENY2	0	0.444858	0	0
1739	EPAS1	0	0	0.750281	0
1740	EPB41L1	0	0	0	0.367079
1741	EPB41L3	0	0	0.995504	0
1742	EPB41L4A-AS1	0	0	0	0.29603
1743	EPB41L4B	0	0	0	0.366342
1744	EPB41L5	0	0	0	0.547133
1745	EPCAM	0	0.660788	0	0
1746	EPDR1	0	0.576504	0	0
1747	EPG5	0	0	0	0.375052
1748	EPHA10	0	0	0	0.547564
1749	EPHB2	0	0	0.686964	0
1750	EPHB3	0	0	0	0.360465
1751	EPHB4	0	0	0.309988	0
1752	EPHX1	0	0.283405	0	0
1753	EPHX2	0	0	0	0.577851
1754	EPN2	0	0	0.26367	0
1755	EPPK1	0	0	0	1.25886
1756	EPRS	0	0	0	0.461594
1757	EPS15	0	0	0.590233	0
1758	EPS8	0	0	0.381271	0
1759	EPS8L2	0	0	0	0.320915
1760	EPSTI1	0	0	0.852919	0
1761	ERAL1	0	0.366751	0	0
1762	ERAP1	0	0	0	0.271751
1763	ERBB2	0	0.385586	0	0
1764	ERBB3	0	0	0	0.570726
1765	ERBB4	0	0.42401	0	0
1766	ERC1	0	0	0.462013	0
1767	ERCC4	0	0	0.468256	0
1768	ERCC5	0	0	0.380621	0
1769	ERCC6L2	0	0	0	0.315986
1770	ERF	0	0	0	0.32502
1771	ERGIC1	0	0.300726	0	0
1772	ERGIC2	0	0.287131	0	0
1773	ERH	0	0.365351	0	0.317582
1774	ERICH1	0	0	0.630438	0
1775	ERLEC1	0	0.398039	0	0
1776	ERLIN2	0.693274	1.19429	0	0
1777	ERMARD	0	0	0	0.565145
1778	ERMP1	0	0	0	0.431827
1779	ERO1A	0	0.329864	0	0
1780	ERP27	0	1.54885	0	0
1781	ESAM	0	0	1.27869	0
1782	ESF1	0	0	0.683848	0
1783	ESPL1	0	0	0	0.620709
1784	ESPN	0	0	0	0.937366
1785	ESR1	0	0	0	0.722345
1786	ESRP1	0	0.298673	0	0.35554
1787	ESRP2	0	0.324892	0	0.469274
1788	ESRRA	0	0	0.311092	0
1789	ESYT1	0	0	0.282988	0
1790	ETF1	0	0	0	0.268528
1791	ETFA	0	0.354257	0	0
1792	ETFB	0	0	0.3998	0
1793	ETFBKMT	0	0.431738	0	0
1794	ETFDH	0	0	0	0.280287
1795	ETFRF1	0	0.491471	0	0
1796	ETNK2	0	0	0	0.361856
1797	ETS2	0	0	1.17453	0
1798	ETV3	0	0	0	0.338836
1799	ETV5	0	0	0.623723	0
1800	ETV6	0	0	0.36789	0
1801	EVI5	0	0	0.412863	0
1802	EXD2	0	0.538586	0	0
1803	EXOC1	0	0	0	0.465371
1804	EXOC2	0	1.38934	0	0
1805	EXOC3L1	0	0	0.672496	0
1806	EXOC6	0	0	0	0.306629
1807	EXOC6B	0	0.516044	0	0
1808	EXOSC1	0	0	0	0.349849
1809	EXOSC10	0	0	0	0.467448
1810	EXOSC3	0	0.365052	0	0
1811	EXOSC4	0	0	0	0.406802
1812	EXOSC6	0	0.281399	0	0
1813	EXOSC8	0	0	0	0.459397
1814	EXT1	0	0.309064	0	0
1815	EXTL3	0	0	0.421237	0
1816	EYA2	0	0	0	1.58952
1817	EZH2	0	0	0	0.479427
1818	EZR	0	0	0	0.549388
1819	F7	0	0	0	0.637456
1820	F8	0	0	0	0.330613
1821	F8A1	0	0.516248	0	0.413777
1822	FA2H	0	0.728622	0	0
1823	FAAH2	0	0.664952	0	0
1824	FAAP100	0	0	0.396021	0
1825	FAAP20	0	0	0.341294	0
1826	FABP5	0	0	0.587432	0
1827	FADD	0	0	0	0.608322
1828	FADS2	0	0.474903	0.778323	0
1829	FADS3	0	0	0.557248	0
1830	FAF2	0	0	0	0.518763
1831	FAH	0	0	0	0.337611
1832	FAHD2A	0	0.603052	0	0
1833	FAHD2B	0	0.717969	0	0
1834	FAIM	0	0.368104	0	0.293461
1835	FAIM2	0	1.21316	0	0
1836	FAM102B	1.14843	0	0	0.340222
1837	FAM104A	0	0.282012	0	0
1838	FAM104B	0	0.367882	0	0.301897
1839	FAM107B	0	0	0	0.388523
1840	FAM110A	0	0.456003	0	0
1841	FAM110B	0	0.392166	0	0
1842	FAM110C	0	0.735244	0	0
1843	FAM111A	0	0	0.313774	0
1844	FAM111B	0	0	0	0.928356
1845	FAM114A2	0	0	0	0.344272
1846	FAM117A	0	0.422722	0.410694	0
1847	FAM118A	0	0.260845	0	0
1848	FAM126B	0	0	0.366118	0
1849	FAM131A	0	0.562993	0	0
1850	FAM133B	0	0	1.05584	0
1851	FAM136A	0	0.297955	0	0
1852	FAM13B	0	0	0	0.282121
1853	FAM160B2	0	0	0.299638	0
1854	FAM161B	0	0.525302	0	0
1855	FAM162A	0	0.41274	0	0
1856	FAM168A	0	0	0	0.426767
1857	FAM169A	0	1.1041	0	0
1858	FAM171A2	0	0.766787	0	0
1859	FAM174A	0	0.529558	0	0.332095
1860	FAM174B	0	0.36672	0	0
1861	FAM174C	0	0	0.281808	0
1862	FAM177A1	0	0	0	0.702698
1863	FAM181B	0	0	0	1.11429
1864	FAM189A2	0	0.63303	0	0
1865	FAM192A	0	0.276939	0	0
1866	FAM198B-AS1	0	0	0	0.648579
1867	FAM199X	0	0	0	0.2635
1868	FAM200B	0	0.455322	0	0
1869	FAM201A	0	0	0	0.544623
1870	FAM20B	0	0.263129	0	0
1871	FAM210B	0	0.457693	0	0
1872	FAM214A	0	0	0	0.336251
1873	FAM221A	0	0	0	0.934204
1874	FAM222A	0	0	0	0.610867
1875	FAM222B	0	0.4253	0	0
1876	FAM228B	0	0.47738	0	0
1877	FAM229A	0	0	0.402917	0
1878	FAM234A	0	0	0.347054	0
1879	FAM234B	0.887545	0.531301	0	0
1880	FAM241B	0	0	0	0.936258
1881	FAM24B	0	0	0	0.267806
1882	FAM32A	0	0.343116	0	0
1883	FAM3C	0	0	0.321688	0
1884	FAM50B	0	0.531124	0	0
1885	FAM71D	0	0	0.335334	0
1886	FAM71E1	0	0.478052	0	0
1887	FAM76B	0	0	0.496329	0
1888	FAM83D	0	0	0	0.733918
1889	FAM83F	0	0.309898	0	0
1890	FAM83G	0	0	0.395	0
1891	FAM83H	0	0	0	0.828877
1892	FAM86C1	0	0.392471	0	0
1893	FAM89B	0	0	0.513597	0
1894	FAM8A1	0	0.323809	0	0
1895	FAM91A1	0	0.323308	0	0
1896	FAM92A	0	1.00142	0	0
1897	FAM98A	0	0.43785	0	0
1898	FAM98B	0	0.269434	0	0
1899	FAN1	0	0.596382	0	0
1900	FANCA	0	0.277786	0	0
1901	FANCC	0	0	0	1.2712
1902	FANCD2	0	0	0	0.603388
1903	FANCF	0	0.426028	0	0
1904	FANCI	0	0	0	0.314627
1905	FANCM	0	0	0.36206	0
1906	FANK1	0	0	0	0.546637
1907	FAP	0	0	1.04477	0
1908	FAR2	0	0	0	1.20906
1909	FARP1	0	0.885478	0	0
1910	FARP2	0	0	0	0.5993
1911	FARS2	0	0.395328	0	0
1912	FASN	0.72623	0.471683	0	0
1913	FASTKD5	0	0.373262	0	0
1914	FAT1	0	0	0.707604	0
1915	FAU	0	0	0.3048	0
1916	FBL	0	0	0	0.341637
1917	FBLIM1	0	0	0.897117	0
1918	FBLN1	0	0	2.03663	0
1919	FBLN7	0	0.416791	0.262216	0
1920	FBN2	0	0	0	1.45043
1921	FBP1	0	0.311355	0	0
1922	FBXL12	0	0	0	0.286338
1923	FBXL15	0	0	0.580748	0
1924	FBXL16	0	0	0	0.874869
1925	FBXL17	0	0	0	0.375126
1926	FBXL18	0	0	0	0.322125
1927	FBXL19	0	0	0.305651	0
1928	FBXL2	0	0	0	0.533089
1929	FBXL20	0	0.475283	0	0
1930	FBXL4	0	0	0	0.474198
1931	FBXL6	0	0	0	0.383612
1932	FBXL7	0	0.368891	0	0
1933	FBXO27	0	0.723099	0	0
1934	FBXO28	0	0	0	0.555562
1935	FBXO30	0	0	0.450034	0
1936	FBXO32	0	0.505325	0	0
1937	FBXO33	0	0	0.456851	0
1938	FBXO34	0	0	0	0.482889
1939	FBXO4	0	0.394363	0	0
1940	FBXO41	0	0.453683	0	0
1941	FBXO45	0	0	0	0.545132
1942	FBXO5	0	0	0	0.916982
1943	FBXO9	0	0.272599	0	0
1944	FBXW11	0	0	0	0.35505
1945	FBXW4	0	0	0	0.274178
1946	FBXW7	0	0	0.723218	0
1947	FCGBP	0	0	0	0.262417
1948	FCGR1A	0	0	0.424829	0
1949	FCGR2A	0	0	0.419369	0
1950	FCGR3A	0	0	0.389379	0
1951	FCGR3B	0	2.36112	0	0
1952	FCGRT	0.599243	0.38366	0.743196	0
1953	FCHO2	0	0	0.366714	0
1954	FCHSD1	0	0	0.661867	0
1955	FCHSD2	0	0	0.409697	0
1956	FCMR	0	0	0	0.467643
1957	FCRLB	0	1.20434	0	0
1958	FDPS	0	0	0	0.466555
1959	FECH	0	0	0	0.30445
1960	FEM1B	0	0.319284	0	0
1961	FEN1	0	0	0	0.686934
1962	FER	0	0	0	0.299962
1963	FERMT2	0	0	0.620648	0
1964	FERMT3	0	0	1.14762	0
1965	FFAR2	0	0	0	0.665024
1966	FGD3	0	0	0.593112	0
1967	FGD4	0	0	0.294247	0
1968	FGD5-AS1	0	0	0	0.309528
1969	FGFR1	0	0	0	0.60332
1970	FGFR1OP	0	0	0	0.496743
1971	FGFR2	0	0	0	0.703068
1972	FGFR3	0	0	0	0.364216
1973	FGFR4	0	0.386673	0	0
1974	FH	0	0.354709	0	0
1975	FHDC1	0	0	0	0.695989
1976	FHL2	0	0	0	0.724326
1977	FHL3	0	0	0.703904	0
1978	FHOD1	0	0	0.398889	0
1979	FIGNL1	0	0	0	0.484833
1980	FIP1L1	0	0	0	0.315509
1981	FITM2	0	0.450673	0	0
1982	FKBP10	0	0.691774	0	0
1983	FKBP11	0	0	0.442484	0
1984	FKBP14	0	0	0.78958	0
1985	FKBP3	0	0.37399	0	0
1986	FKBP4	0.576885	0	0	0
1987	FKBP5	0	0	0	0.363099
1988	FKRP	0	0.31492	0	0
1989	FKTN	0	0	0	0.305694
1990	FLAD1	0	0	0	0.490507
1991	FLCN	0	0	1.01766	0
1992	FLII	0	0	0.501459	0
1993	FLNA	0	0	1.17631	0
1994	FLNB	0.592243	0.267599	0	0
1995	FLOT1	0.695038	0.277796	0	0
1996	FLT1	0	0	0.575544	0
1997	FLT3LG	0	0	0.626978	0
1998	FLVCR1	0	0	0	0.391686
[truncated: 4,327 more rows]

## Sheet: HPCACCF (DEG)
	gene	blue	cyan	green	red
0	A2M	0	0	0.612744	0
1	AADAT	0	0	0	1.00068
2	ABAT	0	0.937599	0	0
3	ABCC4	0	0	0	0.83101
4	ABHD12	0	0	0	0.583031
5	ABHD2	0.548445	0	0	0
6	ACACA	0	0	0	0.326244
7	ACADVL	0	0.300342	0	0
8	ACER3	0	0	0	0.750693
9	ACOXL	0	0	0	1.14255
10	ACPP	0.581915	1.47554	0	0
11	ACSL3	0	0	0	0.651034
12	ACSM1	0	0	0	0.595457
13	ACSM3	0	1.54055	0	0
14	ACSS1	0	0	0	0.262749
15	ACTA2	0	0	0.73094	0
16	ACTB	0	0	0.352501	0
17	ACTG2	0.31995	0	0.756648	0
18	ACTN1	0	0	0.654592	0
19	ADA2	0	0	1.12923	0
20	ADAM10	0	0.823075	0	0
21	ADGRF1	0	1.6197	0	0
22	ADHFE1	0	0	0	0.497322
23	ADIRF	0	0	0	0.615394
24	AEBP1	0	0	0.424482	0
25	AGPAT5	0	0.653544	0	0
26	AGR2	0	0	0	0.639178
27	AHCYL1	0	0	0	0.42353
28	AIDA	0	0	0	0.456407
29	AK5	0	1.56984	0	0
30	ALDH1A2	0	1.30584	0	0
31	ALDH1A3	0	0	0	0.635729
32	ALDH1L1	0	1.15041	0	0
33	ALDH4A1	0.813382	0.776162	0	0
34	ALDH6A1	0	0	0	0.480947
35	ALG13	0	0	0	0.388164
36	AMACR	0.469999	0	0	0.320106
37	AMD1	0.34476	0.660065	0	0
38	AMOTL1	0	0	0	0.427332
39	ANKH	0	0.499601	0	0
40	ANKRD10	0	0	0	0.279223
41	ANKRD11	0	0.440863	0	0
42	ANKRD29	0	0	0	0.504756
43	ANKRD37	0	0	0	0.555836
44	ANO7	0	0	0	0.592935
45	ANP32B	0	0	0	0.28263
46	ANP32E	0	0	0.662126	0
47	ANXA1	0	0	0	0.52977
48	ANXA2	0	0	0.726957	0
49	ANXA3	0	0	0	0.428802
50	ANXA6	0	0	0.436299	0
51	AP1S2	0	0.803114	0	0
52	APEX1	0	0	0	0.301714
53	APLP2	0	0.53735	0	0
54	APOD	0	0	0	0.295789
55	APOL1	0	0	0.745877	0
56	APP	0.315496	0.390402	0.35427	0
57	APPL2	0	0	0	0.563034
58	ARAF	0	0.762387	0	0
59	ARF1	0	0	0	0.441102
60	ARFGEF3	0	0	0	0.464354
61	ARFIP2	0	0	0	0.391168
62	ARG2	0	0	0	1.10218
63	ARGLU1	0	0	0	0.306428
64	ARHGAP18	0	0.724525	0.575117	0
65	ARHGAP32	0	0	0	0.426257
66	ARPC1B	0	0	0.569508	0
67	ARPC2	0	0	0.281137	0
68	ARRDC3	0	0	0.556413	0
69	ASAH1	0	0	0	0.41182
70	ASRGL1	0	0.798102	0.549459	0
71	ATF3	1.49201	0	0	0
72	ATF4	0	0	0	0.271952
73	ATG5	0	0.635743	0	0
74	ATP11A	0	0.771698	0	0
75	ATP11B	0	0	0	0.537705
76	ATP12A	0	1.87134	0	0
77	ATP1A1	0.514407	0.449619	0	0
78	ATP2A2	0	0	0.379784	0
79	ATP2C1	0	0	0	0.401803
80	ATP5F1D	0	0	0	0.35802
81	ATP5MC3	0	0	0	0.346364
82	ATP5ME	0	0	0	0.28745
83	ATP5PB	0	0	0	0.463665
84	ATP6AP1	0	0	0	0.460274
85	ATP6V0D1	0	0.497044	0	0
86	ATP6V1G1	0	0	0	0.682395
87	ATP8A1	0	0	0	0.97727
88	ATPAF1	0	0	0	0.554513
89	ATXN10	0	0	0	0.272269
90	ATXN2L	0	0	0	0.381856
91	AUH	0	0	0	0.375105
92	AZGP1	0.977977	0	0.346728	0
93	AZIN1	0	0	0	0.28461
94	B2M	0	0.318734	0	0
95	B3GNT6	0	0	0	2.41098
96	BACE2	0.469929	0	0.564369	0
97	BAIAP2	0	0	0	0.55625
98	BCAM	0	0.395235	0	0.42011
99	BCAP29	0	0.679794	0	0
100	BCAT2	0	0	0	0.478696
101	BDH1	0	0	0	0.858479
102	BEND4	0	0	0	0.938038
103	BGN	0	0	0.351153	0
104	BICC1	0	0	0	0.708292
105	BIRC3	0	0	0.820622	0
106	BLOC1S6	0	0.47049	0	0
107	BMP7	0	0	0	0.88249
108	BMPR1B	0	0.703899	0	0
109	BRD2	0	0	0	0.393096
110	BRI3	0	0	0	0.442966
111	BRSK2	0	0.747403	0	0
112	BTG2	0.590634	0	0	0
113	C12orf57	0	0	0	0.315669
114	C15orf61	0	0	0	0.631084
115	C19orf33	0	0	0	1.44829
116	C19orf48	0	0	0	0.569442
117	C1R	0	0	0.792225	0
118	C1S	0	0	0.641752	0
119	C1orf116	0	0	0	0.358517
120	C1orf21	0	0	0	0.330839
121	C1orf43	0	0	0	0.412231
122	C2orf72	0	0	0	1.12738
123	C3	0	0	0.925149	0
124	C4orf48	0	0.933194	0	0
125	C5AR1	0	0	0	1.09112
126	C5orf30	0	1.23549	0	0
127	C7	0	0	0.630056	0
128	CA4	0	2.75211	0	0
129	CAB39L	0	0	0	0.590772
130	CALR	0	0.280205	0	0
131	CAMK1	0	0	0	0.772031
132	CAMK2N1	0	0	0	0.892838
133	CAMKK2	0	0	0	0.467131
134	CAMSAP3	0	0	0	0.381425
135	CANT1	0	0	0	0.285147
136	CAPN2	0	0	0	0.384109
137	CAPRIN1	0	0	0	0.270562
138	CAPS	0	0	0	0.452864
139	CAST	0	0	0	0.261719
140	CAVIN1	0	0	0.442937	0
141	CBFA2T2	0	0	0	0.608396
142	CBLC	0	0	0	0.477156
143	CBR4	0	0	0	0.386914
144	CCDC120	0	0.7481	0	0
145	CCDC125	0	0	0	0.94089
146	CCDC159	0	0	0	0.402104
147	CCDC50	0	0	0	0.690741
148	CCDC85A	1.23651	0	0	0
149	CCDC86	0	0.679559	0	0
150	CCL2	0	0	1.57231	0
151	CCN2	0	0	0.418083	0
152	CCN3	0	0	0	1.29281
153	CCNC	0	0.494802	0	0
154	CCNI	0	0	0	0.348921
155	CD164	0	0.552568	0	0
156	CD276	0	0.668063	0	0
157	CD302	0	0	0	0.349672
158	CD74	0	0	0.637655	0
159	CD79A	0	0	1.19792	0
160	CD9	0	0	0	0.27198
161	CD99	0	0	0.261156	0
162	CDC42BPA	0	0	0	0.499274
163	CDC42SE2	0	0.388306	0	0
164	CDH1	0.49309	0.56483	0	0
165	CDH11	0	0	0.514553	0
166	CDH7	0	0	0	1.06076
167	CDK16	0	0.793404	0	0
168	CDK19	0	0.764015	0	0
169	CEACAM1	1.09952	0	0.969822	0
170	CEACAM19	0	0	0	1.18738
171	CEBPD	0.527564	0	0.565555	0
172	CENPN	0	0	0	0.469246
173	CERS4	0	0	0	0.346776
174	CFAP69	0	0.745316	0	0
175	CFB	0.998909	0	1.56033	0
176	CFD	0	0	0	0.451183
177	CFTR	1.40574	0	0	0
178	CHCHD10	0	0	0	0.428758
179	CHGA	0	0	0	1.3464
180	CHGB	0	0	0	2.08508
181	CHL1	0	0	1.29393	0
182	CHMP4C	0	0	0	0.78595
183	CHPF	0	0.543242	0	0
184	CHRM1	0	0.886672	0	0
185	CIB1	0	0	0	0.31611
186	CIITA	0	0	0.895819	0
187	CIRBP	0	0	0	0.282621
188	CISD3	0	0	0	0.620712
189	CITED2	0.906009	0	0	0
190	CKLF	0	0.860971	0	0
191	CLCC1	0	0	0	0.344752
192	CLCN3	0	0.528107	0	0
193	CLDN1	0.950563	0	0	0
194	CLDN12	0	0.71982	0	0
195	CLDN3	0	0	0	0.291113
196	CLDN4	0.688668	0	0	0
197	CLDN7	0	0	0	0.276847
198	CLDN8	0	1.10346	0	0
199	CLMN	0	0	0	0.468904
200	CLU	0	0	0.910933	0
201	CMTM4	0	0.637053	0	0
202	CMTM6	0	0.469947	0	0
203	CNN1	0	0	0.704221	0
204	COBLL1	0	0	0	0.459666
205	COL16A1	0	0	0.440868	0
206	COL1A1	0	0	0	0.287392
207	COL2A1	0	0	0	1.2983
208	COL4A1	0	0	0.47816	0
209	COL6A3	0	0	0.484129	0
210	COL9A2	0	1.09435	0	0
211	COLEC12	0	0	0	1.19359
212	COMMD6	0	0	0	0.42336
213	COTL1	0	0	0.440923	0
214	COX7A2L	0	0	0	0.435376
215	COX7B	0	0	0	0.389357
216	COX7C	0	0	0	0.288734
217	CP	0	0	1.01025	0
218	CPA6	0	1.38972	0	0
219	CPD	0	0.802053	0	0
220	CPE	0	1.0951	0	0
221	CPEB2	0	0	0	0.59165
222	CPLX3	0	0	0	1.11453
223	CPNE4	0	0	0	1.00668
224	CRACR2B	0	0	0	0.954908
225	CREB3L4	0	0	0	0.345444
226	CREM	0	0	0	0.427927
227	CRIM1	0	0	0.543612	0
228	CRISP3	0	0	0	2.84664
229	CRISPLD1	1.11654	0	0.905329	0
230	CRYM	0	0.522298	0	0
231	CSGALNACT1	0.570534	0.731504	0	0
232	CTBP1	0	0	0	0.266288
233	CTSB	0	0	0.434211	0
234	CTSS	0	0	0.636985	0
235	CUL4B	0	0	0	0.425468
236	CUTA	0	0	0	0.270548
237	CWH43	0	0.956617	0	0
238	CXCL2	0	0	1.15397	0
239	CXCR4	0	0	0.65082	0
240	CYB561A3	0	0	0	0.417396
241	CYB5A	0	0	0	0.361148
242	CYBA	0	0	0.942576	0
243	CYC1	0	0	0	0.276311
244	CYP39A1	0	1.11208	0	0
245	CYP4F8	0	0	0	1.97075
246	CYTH2	0	0	0	0.296526
247	CYTH3	0	0	0	0.620923
248	DACT2	0	0	0	0.82155
249	DCLK1	0	1.37822	0	0
250	DCTN4	0	0	0	0.351419
251	DCXR	0	0	0	0.293782
252	DDAH2	0	0	0	0.412837
253	DDIT4	0.701546	0	0.761743	0
254	DDR1	0.443607	0.75442	0	0
255	DDT	0	0	0	0.428873
256	DEGS1	0	0	0	1.5396
257	DERL3	0	0	1.16982	0
258	DES	0	0	0.736797	0
259	DHRS13	0	0.814694	0	0
260	DHRS3	0.504447	0	0	0
261	DHRS7	0	0	0	0.674141
262	DMXL1	0	0.496619	0	0
263	DOP1B	0	0	0	0.416127
264	DPP7	0	0	0	0.278486
265	DPYSL3	0	0	0.563907	0
266	DSP	0	0	0	0.605579
267	DUSP1	0.966669	0	0	0
268	DYNLL2	0	0.386685	0	0
269	EBP	0	0.711417	0	0
270	ECE1	0	0.521667	0	0
271	ECI2	0	0	0	0.636271
272	EEF1A2	0	0.683427	0	0
273	EEF1D	0	0	0	0.429326
274	EEF1G	0	0	0	0.435277
275	EEF2	0	0	0	0.282743
276	EGR1	1.32796	0	0	0
277	EHBP1L1	0	0	0.449895	0
278	EIF1AX	0	0.666549	0	0
279	EIF2AK4	0	0	0	0.388453
280	EIF2S3	0	0.340891	0	0
281	EIF3H	0	0	0	0.455443
282	EIF3I	0	0	0	0.290644
283	EIF3L	0	0	0	0.335873
284	EIF3M	0	0	0	0.274132
285	EIF4A1	0	0	0	0.330822
286	EIF4B	0	0	0	0.420558
287	EIF4ENIF1	0	0	0	0.628433
288	ELF3	0.707143	0	0.529142	0
289	ELOVL5	0	0	0	0.730345
290	ELP2	0	0	0	0.323475
291	EMILIN1	0	0	0.539358	0
292	ENC1	0	0	0	0.458781
293	EPB41L1	0	0	0	0.394571
294	EPCAM	0	0.589143	0	0
295	EPHA3	0	0	0	0.346932
296	EPHA7	0	0	0	0.662646
297	EPHX1	0	0	0	0.598796
298	EPHX4	0	0	0	2.23478
299	EPPK1	0	0	0	0.753899
300	EPS8L2	0	0	0	0.47696
301	ERBB2	0	0	0	0.394022
302	ERG	0	0	0	0.576913
303	ERGIC1	0	0	0	0.660069
304	ERRFI1	0.728152	0	0	0
305	ESRP1	0	0	0	0.333186
306	EVL	0	0	0	0.36628
307	F3	0	0	0	0.831277
308	F5	0	0	0	0.392758
309	FAAH	0	0	0	0.49082
310	FAAH2	0	0.791212	0	0
311	FAM104B	0	0.64496	0	0
312	FAM110B	0	1.1211	0	0
313	FAM117B	0	0.852814	0	0
314	FAM136A	0	0	0	0.418153
315	FAM149A	0	0.816815	0	0
316	FAM237B	2.15701	1.99552	0	0
317	FAM3D	0	0	0.796634	0
318	FAM43A	0	0	0	0.697153
319	FAM50A	0	0	0	0.329011
320	FAM91A1	0	0	0	0.408385
321	FARP1	0	0	0	0.420445
322	FASN	0	0	0	0.64498
323	FASTKD2	0	0	0	0.603766
324	FBLN1	0	0	0.626536	0
325	FBXO25	0	0.759956	0	0
326	FBXO28	0	0	0	0.51574
327	FCGBP	0	0	1.50687	0
328	FCGRT	0	0	0.373179	0
329	FDFT1	0.493077	0	0	0
330	FGF12	0	0	0	2.5661
331	FGFR3	0	0	0	3.00633
332	FGFRL1	0	0	0	1.31749
333	FKBP1A	0	0	0	0.297926
334	FLNA	0	0	0.801187	0
335	FLNB	0	0	0	0.529766
336	FN1	0	1.02029	0.464311	0
337	FN3K	0	0	0	0.399076
338	FNBP1L	0	0	0	0.579032
339	FNIP2	0	0	0	0.394242
340	FOS	1.294	0	0	0
341	FOSB	2.23571	0	0	0
342	FOXA1	0	0	0	0.507319
343	FOXO3	0	0.449504	0	0
344	FRAS1	0	0	0	0.814383
345	FSTL1	0	0.382824	0	0
346	FTH1	0	0	0	0.301187
347	FTL	0	0	0	0.291238
348	FZD4	0	0	0	0.424262
349	G3BP2	0	0.360677	0	0
350	GAA	0	0.641576	0	0
351	GABARAPL1	0	0	0.311017	0
352	GABARAPL2	0	0.389934	0	0
353	GALNT3	0	0	0	0.794002
354	GAMT	0	0	0	0.640567
355	GASK1B	0	0	0	0.57306
356	GBP2	0	0	0.764479	0
357	GCAT	0	0	0	0.427527
358	GDF11	0	0	0	0.788614
359	GDF15	0	0	0	0.796951
360	GDPD1	0	0	0	0.759085
361	GFPT1	0	0.537586	0	0
362	GID8	0	0	0	0.28454
363	GJA1	0	0	0.680075	0
364	GJB1	0	0	0	0.477046
365	GLB1	0	0.734509	0	0
366	GLG1	0	0.43779	0	0
367	GLO1	0.700402	0.591616	0	0
368	GLUL	0	0	0.35916	0
369	GMNN	0	1.10345	0	0
370	GMPR	0	0.744054	0	0
371	GNAI3	0	0	0	0.415228
372	GNL3	0	0	0	0.403055
373	GNPTAB	0	0.907519	0	0
374	GOLGA4	0	0	0	0.308415
375	GOLM1	0	0.480206	0	0.599395
376	GOT2	0	0.523771	0	0
377	GP2	0	2.16879	0	0
378	GPR160	0	0	0	0.694479
379	GPR176	0	0.959253	0	0
380	GPX4	0	0	0	0.44981
381	GREB1	0	0.571423	0	0
382	GREM1	0	0	0	1.10952
383	GRINA	0	0	0	0.318662
384	GSTP1	0	0	0.619949	0
385	GTF3C6	0	0.535411	0	0
386	GUCY1A1	0	0.599317	0	0
387	GUK1	0	0	0	0.320789
388	GULP1	0	0.626263	0	0
389	H1F0	0	0	0	0.451556
390	H2AFJ	0	0	0	0.41983
391	HACD3	0	0.505322	0	0
392	HADHB	0	0	0	0.267331
393	HAGHL	0	0	0	0.913995
394	HDAC1	0	0	0	0.365979
395	HDAC2	0	0.566638	0	0
396	HDAC9	0	0	0	0.787045
397	HDLBP	0	0	0	0.274893
398	HEBP2	0	0	0	0.514845
399	HERC6	0	1.11383	0	0
400	HERPUD1	0.321497	0	0.342905	0
401	HEYL	0	0	0	0.461881
402	HGD	0	0	0	1.01973
403	HID1	0	0	0	0.268903
404	HIPK2	0	0	0	0.295823
405	HIST1H2AC	0	0	0	0.985697
406	HIST1H2BG	0	0	0	0.330209
407	HIST3H2A	0	0	0	1.04217
408	HLA-A	0	0	0.427413	0
409	HLA-DMA	0	0	0.752822	0
410	HLA-DMB	0	0	0	0.459853
411	HLA-DPA1	0	0	0.454856	0
412	HLA-DPB1	0	0	0.542184	0
413	HLA-DRA	0	0	0.700647	0
414	HLA-E	0	0	0.517766	0
415	HLA-F	0	0	0.610895	0
416	HMG20B	0	0	0	0.312133
417	HMGXB4	0	0	0	0.618982
418	HNRNPC	0	0	0	0.285884
419	HOOK2	0	0	0	0.44571
420	HOXA10	0	0	0	0.529514
421	HOXB13	0	0.305383	0	0.339804
422	HPN	0	0	0	0.705729
423	HS2ST1	0	0.798253	0	0
424	HSD17B10	0	0.823557	0	0
425	HSD17B14	0	0	0	0.447502
426	HSP90B1	0	0.504101	0	0
427	HSPA5	0	0	0.267222	0
428	HSPA8	0	0.296187	0	0
429	HSPA9	0	0	0	0.379378
430	HSPB1	0	0	0.669085	0
431	HSPB6	0	0	0.802141	0
432	HUWE1	0	0.716641	0	0
433	ICA1	0	0	0	0.33148
434	IER2	0.93452	0	0	0
435	IFI16	0	0	0.626133	0
436	IFI6	0	1.85152	0	0
437	IFITM1	0	0	0.802729	0
438	IFITM2	0	0	0.576547	0
439	IFITM3	0	0	0.484976	0
440	IFT57	0	0.561118	0	0
441	IGFBP2	0	0	0	0.696581
442	IGFBP3	0.544659	0	0	0
443	IGFBP4	0	0	0.424431	0
444	IGFBP5	0	0	0.275535	0
445	IGHA1	0	0	1.43178	0
446	IGHG1	0	0	1.46297	0
447	IGHG2	0	0	1.0829	0
448	IGHG3	0	0	1.34681	0
449	IGHM	0	0	1.20181	0
450	IGKC	0	0	1.51498	0
451	IGKV4-1	0	0	1.481	0
452	IGLC1	0	0	1.13567	0
453	IGLV3-1	0.321348	0	0.695275	0
454	IGLV9-49	2.48609	0	2.08895	0
455	IL1R1	0	0.56992	0	0
456	IL32	0	0	0.648356	0
457	IL5RA	0	1.80348	0	0
458	IMPDH2	0	0	0	0.308147
459	IP6K2	0	0	0	0.277548
460	IPO5	0	0	0	0.524566
461	IQANK1	0	0	0	0.695067
462	IQSEC2	0	1.09533	0	0
463	IRF1	0	0	0.783823	0
464	IRF9	0	0.553812	0	0
465	ISCA1	0	0	0	0.304722
466	ISCU	0	0	0.51571	0
467	ISG15	0	1.9984	0	0
468	ISG20	0	0	0.638677	0
469	ITGA6	0	0	0	0.326466
470	ITM2C	0	0	0.689669	0
471	ITPR2	0.679854	0	0	0
472	JAG1	0	0.982803	0	0
473	JCHAIN	0.279233	0	1.46938	0
474	JPT2	0	0	0	0.350522
475	JUN	1.45669	0	0	0
476	JUNB	0.434487	0	0	0
477	KCNC2	0	1.74662	0	0
478	KCNG3	0	0	0	1.69382
479	KCNN2	0	0	0	0.570948
480	KCNN4	0.890085	0.853192	0	0
481	KDM6B	0	0	0	0.476057
482	KHDRBS3	0	0	0	0.878375
483	KIAA1324	0	0	0	0.361706
484	KIF21A	0	1.07177	0	0
485	KIF5C	0	0.665918	0	0
486	KL	0	1.37992	0	0
487	KLC1	0	0	0	0.343283
488	KLK11	1.07512	0	0	0
489	KLK2	0	0.287732	0	0.364854
490	KLK3	0	0	0	0.718415
491	KLK4	0.570645	0.582514	0	0
492	KRT15	1.47297	0.807505	0.722178	0
493	KRT18	0	0	0	0.346525
494	KRT5	1.14153	0	0	0
495	KRT8	0	0	0	0.280384
496	LAMTOR3	0	0	0	0.386423
497	LAPTM5	0	0	0.586997	0
498	LCN2	0	0	1.8344	0
499	LCP1	0	0.6925	0	0
500	LETM1	0	0	0	0.886058
501	LGALS1	0	0	0.554635	0
502	LGALS3BP	0	0	0.345828	0
503	LGR4	0	0	0	0.448193
504	LMAN1L	0	0	0	1.36383
505	LMO4	0	0	0.643078	0
506	LMOD1	0	0	0.667379	0
507	LPGAT1	0	1.01646	0	0
508	LRPAP1	0	0.49669	0	0
509	LRRC26	0	0	0	0.850416
510	LRRN1	0	0	0	0.693361
511	LRTOMT	0	0	0	0.725436
512	LSM2	0	0	0	0.43174
513	LSP1	0	0	0.892917	0
514	LSR	0	0.448588	0	0
515	LTB	0	0	1.07558	0
516	LTBP4	0	0	0	0.299831
517	LTF	1.63179	0	0.972205	0
518	LUM	0	0	0	0.39281
519	LUZP2	0	0	0	0.962053
520	LXN	0	0	1.00487	0
521	LYZ	0	0	0.712474	0
522	MACROD1	0	0	0	0.429624
523	MAGED1	0	1.01014	0	0
524	MAGED2	0.550046	0.88293	0	0
525	MAL2	0	0	0	0.982558
526	MAML3	0	0	0	0.572233
527	MAOA	0	0	0	0.287231
528	MAP7	0	0	0	0.355384
529	MAPK1IP1L	0	0	0	0.31997
530	MARC1	0	0	0	1.40545
531	MARVELD2	0	0	0	0.405712
532	MAT2A	0	0	0	0.315827
533	MAZ	0	0	0	0.490743
534	MBOAT2	0	0	0	0.771581
535	MDK	0	0.818725	0	0
536	ME1	0	1.11512	0	0
537	MEA1	0	0	0	0.365554
538	MED14	0	0	0	0.623783
539	MED24	0	0	0	0.482141
540	METTL9	0	0.483572	0	0
541	MFAP4	0	0	0.679003	0
542	MFGE8	0	0	0.52278	0
543	MGP	0	0	0.692681	0
544	MIA3	0	0	0	0.980264
545	MICOS10	0	0	0	0.313828
546	MICU2	0	0	0	0.540013
547	MID1	0	0	0	1.23927
548	MLEC	0	0.388606	0	0
549	MLPH	0	0	0	0.761594
550	MLST8	0	0	0	0.444026
551	MME	0	1.40393	0	0
552	MMP7	0	0	1.16356	0
553	MSH5	0	0	0	0.668663
554	MSMB	2.92606	2.29915	0	0
555	MSN	0	0	0.587791	0
556	MT1E	0.865885	0.8814	0.355721	0
557	MT1F	1.12559	0.853289	0	0
558	MT1G	1.30973	1.26091	0.498145	0
559	MT1X	0.839781	0.950101	0.532491	0
560	MT2A	0.645804	0.535899	0.540792	0
561	MTHFS	0	0.527421	0	0
562	MTX2	0	0	0	0.341571
563	MUC12	0	2.08016	0	0
564	MXD4	0	0.613499	0	0
565	MYC	0.403528	0	0	0
566	MYL9	0	0	0.624491	0
567	MYLK	0	0	0.617861	0
568	MYO6	0	0	0	1.37198
569	MYOF	0	0	0.65982	0
570	MZB1	0	0	1.06063	0
571	MZT1	0	0	0	0.741113
572	NAA38	0	0	0	0.551323
573	NAPA	0	0	0	0.275134
574	NAPEPLD	0	0.649685	0	0
575	NBL1	0	0	0.415261	0
576	NCBP2	0	0	0	0.308324
577	NCOA1	0	0	0	0.280895
578	NCOA7	0	0	1.10323	0
579	NDRG1	0	0	0	0.469853
580	NDRG2	0	0	0.407901	0
581	NDRG3	0	0.664181	0	0
582	NDUFA1	0	0	0	0.405169
583	NDUFA7	0	0	0	0.452437
584	NDUFA8	0	0	0	0.383984
585	NDUFB10	0	0	0	0.302225
586	NDUFB11	0	0.611214	0	0
587	NDUFB9	0	0	0	0.362468
588	NECAB3	0	0	0	0.762387
589	NECTIN1	0.80252	0	0	0
590	NEDD4L	0	0.459255	0	0.382448
591	NEFH	1.48384	0	0	0
592	NEK1	0	0	0	0.828088
593	NET1	0	0	0	0.44716
594	NETO2	0	0.901833	0	0
595	NFKB2	0	0	0.611185	0
596	NKAIN1	0	0	0	1.02862
597	NME1	0	0	0	0.443411
598	NME2	0	0	0	0.367548
599	NME4	0	0	0	0.795441
600	NNMT	0	0	1.62813	0
601	NONO	0	0	0	0.331821
602	NPNT	0	0	0	0.73962
603	NPY	0	0	0	1.4922
604	NR4A1	0.599629	0	0	0.296741
605	NR4A2	0	0	0	0.637407
606	NRARP	0	0	0	0.536201
607	NRBP2	0	0	0	0.405858
608	NRP1	0	0	0	0.321848
609	NSA2	0	0	0	0.370004
610	NSD2	0	0	0	1.16278
611	NSF	0	0.577467	0	0
612	NT5DC1	0	0	0	0.395035
613	NTAN1	0	0	0	0.48574
614	NUDT11	0	0.991273	0	0
615	NUMA1	0	0	0	0.407839
616	NUP58	0	0	0	0.420874
617	NUP93	0	0.739459	0	0
618	NUPR1	0	0	0	0.564947
619	NVL	0	0	0	1.25629
620	OAZ3	0	0	0	0.745332
621	OCLN	0	0	0	0.532429
622	OGT	0	0	0	0.35449
623	OLFM4	0	0	0.612291	0
624	OLFML3	0	0	0.693836	0
625	OR51C1P	0	1.22567	0	0.343923
626	OR51E1	0	0	0	2.53787
627	OR51E2	0	1.47835	0	0
628	OTUD5	0	0.615553	0	0
629	PABPC1	0	0	0	0.386338
630	PACSIN3	0	0	0	0.420934
631	PAMR1	0	0	0	0.61623
632	PARP9	0	0.71949	0	0
633	PBXIP1	0	0	0.458768	0
634	PCBD1	0	0	0	0.273714
635	PCBP2	0	0	0	0.348643
636	PCDHGA5	0	0	0	1.05692
637	PCDHGB2	0	0	0	0.848998
638	PCDHGB3	0	0	0	1.02335
639	PCDHGB4	0	0	0	0.862687
640	PCGF2	0	0	0	0.375584
641	PCNX4	0	0	0	0.742733
642	PCP4	0	0	0.705525	0
643	PCSK1N	0	1.51897	0	0
644	PDCD4	0.703751	1.13312	0.320673	0
645	PDE11A	0	1.4725	0	0
646	PDE3B	0	0	0	0.506261
647	PDE8B	0	0.844456	0	0
648	PDE9A	0	0	0	0.475232
649	PDIA4	0	0.511592	0	0
650	PDK3	0.971469	1.1623	0	0
651	PDLIM3	0	0	0.449557	0
652	PDLIM7	0	0	0.452983	0
653	PDZK1IP1	0	0	1.36122	0
654	PEBP1	0	0	0	0.336986
655	PER3	0	0	0	0.420581
656	PEX10	0	0	0	0.891632
657	PEX11A	0	0	0	0.541609
658	PGC	1.40508	0	0	0
659	PGM3	0	0.508718	0	0
660	PHKB	0	0	0	0.558403
661	PHLDA1	0	0	0	0.544616
662	PHLDA2	0	0.988812	0	0
663	PICK1	0	0	0	0.395654
664	PIGR	0.446257	0	1.63572	0
665	PIM1	0	0	0	0.63787
666	PITHD1	0	0	0	0.482999
667	PKIB	0	0	0	0.763726
668	PLA1A	0	0	0	0.979398
669	PLA2G2A	0	0	0	1.41209
670	PLA2G7	0	0.956909	0	0
671	PLAAT4	0	0	0.635411	0
672	PLAT	0	1.13528	0.711815	0
673	PLCB4	0	0.711907	0	0
674	PLEKHH1	0	0	0	0.816108
675	PLEKHO1	0	0	0.698056	0
676	PLPP1	0	0.522978	0	0
677	PLPP2	0	0.679971	0	0
678	PLPP5	0	0	0	0.471593
679	PLSCR1	0	0	0.774438	0
680	PMEPA1	0	0	0	0.471382
681	PNKP	0	0	0	0.357305
682	PNPLA7	0	0	0	0.713846
683	POLB	0	0	0	0.578846
684	POLR2K	0	0	0	0.362313
685	POU2AF1	0	0	1.20209	0
686	PPDPF	0	0	0	0.488244
687	PPFIA2	0	0	0	1.62007
688	PPM1A	0	0	0	0.439557
689	PPM1B	0	0.762708	0	0
690	PPM1E	0	1.24138	0	0
691	PPP1CB	0	0.311178	0	0
692	PPP1R1B	0	0.855406	0	0
693	PPP2R2A	0	0	0	1.05525
694	PPP3CA	0	0.436982	0	0
695	PQBP1	0	0.789906	0	0
696	PRAC1	0	0	0	0.634938
697	PRAC2	0	0	0	0.718847
698	PRDM1	0	0	0.954157	0
699	PRDX4	0	0.858104	0	0
700	PRELID3B	0	0	0	0.294401
701	PRKD1	0	0	0	0.361704
702	PRSS8	0	0	0	0.61
703	PSMA4	0	0.393159	0	0
704	PSMB10	0	0	0.66089	0
705	PSMD3	0	0	0	0.461537
706	PSMG3	0	0	0	0.495428
707	PSMG4	0	0	0	0.503238
708	PTGDS	0	0	0.581923	0
709	PTGR1	0	0	0	0.797168
710	PTK6	0	0	0	2.4675
711	PTPRC	0	0	0.795397	0
712	PTPRN2	0	0.932024	0	0
713	PTPRT	0	1.90076	0	0
714	PTRHD1	0	0	0	0.489687
715	PVR	0	0	0	0.418529
716	PYCR1	0	0	0	0.446863
717	PYGB	0	0	0.409094	0
718	PYROXD2	0	0	0	0.69253
719	R3HDM2	0	0	0	0.45883
720	RAB11A	0	0	0	0.481645
721	RAB18	0	0.515097	0	0
722	RAB26	0	0	0	1.29019
723	RAB3B	0	0	0	0.411577
724	RAB3D	0	0	0	0.347366
725	RAB3IP	0	0	0	0.340401
726	RAB4A	0	0	0	0.506252
727	RABEP1	0	0.482296	0	0
728	RAC2	0	0	0.686158	0
729	RACK1	0	0	0	0.35059
730	RAD17	0	0	0	0.596898
731	RAI2	0	0.759104	0	0
732	RALBP1	0	0	0	0.377109
733	RALGAPA1	0	0	0	0.540606
734	RAMP1	0	0.589396	0	0
735	RANBP2	0	0	0	0.406366
736	RANBP3L	0	0	0	0.51956
737	RAP1A	0	0	0	0.302603
738	RARRES1	0	0	1.25598	0
739	RARRES2	0	0	0.599065	0
740	RASD1	0	0	0	0.487173
741	RBM25	0	0	0	0.28813
742	RBM3	0	0.513304	0	0
743	RBM47	0	0.579396	0	0
744	RBM5	0	0	0	0.312919
745	RBM6	0	0	0	0.296142
746	RBPMS	0	0	0.569888	0
747	RCN1	0	0.54484	0	0
748	RCN2	0	0	0	0.30105
749	RCOR3	0	0	0	0.476541
750	RDH10	0	1.55169	0	0
751	RDH11	0	0.432752	0	0.625212
752	REPS2	0	1.08348	0	0
753	RERE	0	0.375571	0	0
754	REXO2	0	0	0	0.404638
755	RGL2	0	0	0	0.410824
756	RGMB	0	0.640713	0	0
757	RHOB	0.684229	0	0	0
758	RHOU	0	0	0	0.869985
759	RNF139	0	0	0	0.668147
760	RNF145	0	0	0.469517	0
761	RNF187	0	0	0	0.79476
762	RNPS1	0	0	0	0.279722
763	RORC	0	0	0	0.640762
764	RTCA	0	0	0	0.481031
765	RUNX1	0	0	0.573295	0
766	S100A6	0	0	0.582435	0
767	S100A9	0	0	0.958259	0
768	SAA1	0	0	1.82856	0
769	SAA2	0.798675	0	2.11207	0
770	SAMD5	0	0.655942	0	0
771	SARS	0	0	0	0.434408
772	SAT2	0	0	0	0.553922
773	SATB1	0	0.971868	0.557662	0
774	SBNO2	0	0	0.748767	0
775	SCCPDH	0	0	0	0.502445
776	SCD	0	0	0	0.515377
777	SCGB1A1	0	3.70091	0	0
778	SCGN	0	0	0	1.32326
779	SCNN1A	0.999196	0	0	0
780	SCNN1G	0.937737	0	0	0
781	SCUBE2	0.658208	1.16355	0.452832	0
782	SDE2	0	0	0	0.702586
783	SEC11C	0	0.486123	0	0
784	SEC22C	0	0	0	0.650193
785	SELENOH	0	0	0	0.26177
786	SELENOM	0	0	0.700497	0
787	SENP6	0	0	0	0.379425
788	SERBP1	0	0	0	0.260483
789	SERF2	0	0	0	0.269535
790	SERGEF	0	0	0	0.608745
791	SERINC2	0	0	0	0.307881
792	SERP1	0	0	0	0.431393
793	SERPINA3	0.370308	0.83016	1.49673	0
794	SERPINF1	0	0	0.780526	0
795	SERPING1	0	0	0.534665	0
796	SET	0	0	0	0.291479
797	SEZ6L2	0	0.928184	0	0
798	SGK1	0.703858	0.67222	0	0
799	SH3BGRL	0	0	0.408069	0
800	SH3RF1	0	0	0	0.645471
801	SHH	0	0	0	1.18117
802	SHISA5	0	0.435771	0	0
803	SHMT2	0	0	0	0.399254
804	SHROOM1	0.772198	0	0	0
805	SIM2	0	0	0	0.628597
806	SLC12A2	0	0	0	0.805094
807	SLC22A17	0	0.676841	0	0
808	SLC22A3	0	0	0	1.51794
809	SLC26A2	0.673354	0.872336	0.466512	0
810	SLC26A4	0.845389	1.14904	1.4849	0
811	SLC2A12	0	0.595036	0	0
812	SLC2A4RG	0	0	0	0.298321
813	SLC30A4	0	0	0	0.681101
814	SLC30A5	0	0	0	0.482276
815	SLC35A2	0	0.928925	0	0
816	SLC35E1	0	0	0	0.309933
817	SLC38A11	0	0	0	0.980644
818	SLC39A10	0.845625	0.952176	0	0
819	SLC39A6	0	0	0	0.383472
820	SLC39A8	0	1.0909	0	0
821	SLC43A1	0	0	0	0.594923
822	SLC44A4	0	0.582665	0	0
823	SLC45A3	0.535043	0.859317	0	0
824	SLC4A4	0	0.758825	0	0
825	SLC52A3	0	0	0	0.825844
826	SLC9A3R2	0	0	0	0.373639
827	SLFN5	0	0	0.577514	0
828	SLX4IP	0	0.889697	0	0
829	SMDT1	0	0	0	0.300359
830	SMIM15	0	0	0	0.40003
831	SMIM31	0	0	0	0.916144
832	SMPD1	0	0.673398	0	0
833	SMTN	0	0	0.581462	0
834	SNHG32	0	0	0	0.514447
835	SOCS3	0.7365	0	0	0
836	SOD1	0	0.313906	0	0
837	SOD2	0	0	1.22706	0
838	SOD3	0	0	0.706595	0
839	SORBS1	0	0	0.730017	0
840	SOX9	0.534529	0	0	0
841	SP3	0	0	0	0.287734
842	SPATS2L	0	0.548493	0	0
843	SPDEF	0	0	0	0.303794
844	SPG21	0	0	0	0.347237
845	SPOCK1	0	0.623264	0	0.365168
846	SPON2	0	0	0	1.75666
847	SPOPL	0	0	0	0.413184
848	SPRY4	0	0	0	0.858237
849	SRGAP3	0	0.905333	0	0
850	SRGN	0	0	0.61591	0
851	SRSF5	0	0	0	0.332935
852	SRSF6	0	0	0	0.434081
853	SSBP3	0	0	0	0.403929
854	SSTR1	0	1.0771	0	0
855	ST6GAL1	0	0.528993	0.628277	0
856	STAG2	0	0	0	0.293518
857	STAT1	0	0.751463	0	0
858	STAT3	0	0	0.319116	0
859	STEAP1	0	0.809944	0	0
860	STEAP2	0	0.584436	0	0
861	STEAP4	0	0.992691	0	0
862	STK39	0	0.574069	0	0
863	STOM	0	0	0.669682	0
864	SULF1	0	0	0.50104	0
865	SULF2	0	0	0.998282	0
866	SULT1C4	1.0848	0	0	0
867	SYAP1	0	0.731338	0	0
868	SYNGR2	0	0	0	0.333334
869	SYNM	0	0	0.629328	0
870	SYNPO2	0	0	0.668084	0
871	SYT17	0	0	0	0.7462
872	TAB2	0	0	0	0.370772
873	TADA3	0	0	0	0.332555
874	TAGLN	0	0	0.800543	0
875	TAGLN2	0	0	0.585599	0
876	TANC1	0	0	0	0.62247
877	TAOK3	0	0	0	0.746095
878	TATDN1	0	0	0	0.584753
879	TBC1D4	0	0	0	0.385605
880	TBL1XR1	0	0	0	0.350676
881	TBX1	0	0	0	0.457895
882	TCEA3	0	0	0	0.568229
883	TCIM	0	0	0	0.885162
884	TENT5C	0	0	0.686004	0
885	TESC	0	0.988964	0	0
886	TFAP2A	0	0	0	0.617109
887	TGFB1	0	0	0.495359	0
888	TGM2	0.791338	0.72396	1.20332	0
889	THBS4	0	0	0.825384	0
890	THOC2	0	0	0	0.32768
891	THOP1	0	0	0	0.439151
892	THRB	0	0.987911	0	0
893	TIA1	0	0	0	0.363067
894	TIMM13	0	0	0	0.303006
895	TIMM17B	0	0.766023	0	0
896	TIMP1	0	0	0.44772	0
897	TIMP2	0	0	0.3884	0
898	TJP1	0	0	0	0.300188
899	TLK1	0	0	0	0.281329
900	TLN1	0	0	0.397179	0
901	TM7SF2	0	0	0	0.500406
902	TM9SF2	0	0	0	0.395246
903	TM9SF3	0	0.312872	0	0
904	TMC5	0	0.452876	0.589684	0
905	TMEFF2	0	0	0	1.55926
906	TMEM11	0	0	0	0.420555
907	TMEM125	0	0	0	0.480337
908	TMEM126B	0	0	0	0.367016
909	TMEM129	0	0	0	0.366645
910	TMEM134	0	0	0	0.495706
911	TMEM141	0	0	0	0.405812
912	TMEM178A	0	0.595338	0.702571	0
913	TMEM179B	0	0	0	0.333576
914	TMEM205	0	0	0	0.448293
915	TMEM219	0	0	0	0.328852
916	TMEM238	0	0	0	0.354149
917	TMEM258	0	0	0	0.272645
918	TMEM30B	0	0	0	0.486543
919	TMEM59	0	0.385993	0	0
920	TMPRSS2	0.492933	1.13837	0	0
921	TMSB4X	0	0	0.507173	0
922	TMTC4	0	0	0	0.847664
923	TNC	0	0	0.662539	0
924	TNFAIP2	0	0	0.982149	0
925	TNFRSF19	0	0	0	0.880448
926	TNFSF10	0	0	0.49848	0
927	TNK2	0	0	0	0.605929
928	TNS4	0.885815	0	0	0
929	TOM1L1	0	0	0	0.413713
930	TOMM7	0	0	0	0.317979
931	TP53	0	0	0	0.44331
932	TP53I11	0	0	0	0.303695
933	TPD52	0	0	0	0.468431
934	TPM1	0	0	0.360041	0
935	TPM2	0	0	0.857035	0
936	TRAF7	0	0	0	0.349164
937	TRAPPC13	0	0	0	0.592087
938	TRBC1	0	0	0.989101	0
939	TRBC2	0	0	0.809388	0
940	TRGC1	0	0.612743	0	0.604938
941	TRGJP2	0	0	0	1.04576
942	TRGV9	0	0	0	0.725916
943	TRIB1	0	0	0	1.03369
944	TRIB2	0	0	0.689165	0
945	TRIM2	0	0.578283	0	0
946	TRIM22	0	0	0.907729	0
947	TRIM27	0	0	0	0.367625
948	TRIM68	0	0	0	0.610912
949	TRIQK	0	0	0	0.511779
950	TRNT1	0	0	0	0.405668
951	TRPM4	0	0	0	0.420301
952	TRPM8	0.690457	0	0	0
953	TRPT1	0	0	0	0.492905
954	TSC22D3	0.46602	0	0.544158	0
955	TSPAN1	0	0	0	0.338103
956	TSPAN3	0	0.483335	0	0
957	TSPAN7	1.37693	1.91786	0.404476	0
958	TSPAN8	0	1.10855	0	0
959	TSPYL2	0	0.575788	0	0
960	TSR2	0	0.775255	0	0
961	TSTD1	0	0	0	0.504626
962	TTC3	0	0	0	0.327615
963	TUSC3	0	0.486448	0	0
964	TUT7	0	0	0	0.364897
965	TWF1	0	0	0	0.326665
966	TWISTNB	0	0	0	0.745593
967	TXNDC16	0	0.667212	0	0
968	TXNDC5	0	0	0.43659	0
969	TYROBP	0	0	0.555958	0
970	UAP1L1	0	0	0	0.543561
971	UBA1	0.510382	0.752136	0	0
972	UBA52	0	0	0	0.32022
973	UBAP2L	0	0	0	0.266149
974	UBE2E3	0	0	0	0.951541
975	UBL5	0	0	0	0.402675
976	UGDH	0	0	0	0.320048
977	UQCC2	0	0	0	0.536073
978	UQCRB	0	0	0	0.337498
979	URI1	0	0	0	0.371877
980	USF2	0	0	0	0.34922
981	VEGFB	0	0	0	0.3948
982	VIM	0	0	0.491053	0
983	VOPP1	0	0	0.496558	0
984	VPS54	0	0	0	0.443009
985	VWA1	0	0	0.456127	0
986	WASF2	0	0	0	0.278239
987	WBP11	0	0	0	0.428867
988	WDR1	0	0	0.36461	0
989	WDR13	0	0.559392	0	0
990	WDR26	0	0	0	0.425807
991	WEE1	0	0	0	0.503562
992	WFDC2	0.928865	0	0.840863	0
993	WSB1	0	0	0	0.573167
994	WWP1	0	0	0	0.392468
995	XBP1	0.28515	0	0.560282	0
996	YIPF6	0	0.718616	0	0
997	YPEL3	0	0	0.408167	0
998	YWHAH	0	0	0.441395	0
999	ZBTB10	0	0	0	0.536106
1000	ZFAND1	0	0	0	0.478831
1001	ZFP36	0.627056	0	0	0
1002	ZMPSTE24	0	0.638912	0	0
1003	ZNF146	0	0	0	0.332395
1004	ZNF217	0	0	0	0.678337
1005	ZNF350	0	0	0	0.651243
1006	ZNF385B	0.996194	1.11159	0	0
1007	ZNF467	0	0	0	0.73428
1008	ZNF544	0	0	0	0.424456
1009	ZNF552	0	0.572347	0	0
1010	ZNF577	0	0	0	0.414658
1011	ZNF649	0	0	0	0.503789
1012	ZNF655	0	0	0.753929	0
1013	ZNF680	0	0	0	0.526737
1014	ZNF761	0	0	0	0.421125
1015	ZXDB	0	0.767548	0	0

## Sheet: HBCB2 (DEG)
	gene	blue	cyan	green	magenta	orange	red
0	A1BG	0.742523	0	0	0	0	0
1	A2M	0	0	0	0	0	0.627553
2	A4GALT	0	0	0	0	0	0.369364
3	AADAT	0	0	0.49194	0	0	0
4	AAK1	0	0	0	0	0	0.478997
5	AAMP	0	0	0	0	0.27097	0
6	AARD	0	0.694358	0	0	0	0
7	AARSD1	0	0	0	0	0.330695	0
8	AASDH	0	0	0	0	0.822752	0
9	AASDHPPT	0	0.273089	0	0	0	0
10	AATF	0	0	0	0	0.281343	0
11	ABAT	0	0	0.569562	1.39319	0	0
12	ABCA12	0	0	0	0	1.71575	0
13	ABCA2	0	0.313646	0	0	0	0
14	ABCA3	0	0.283195	0	0	0	0
15	ABCA5	0	0	0.318874	0	0	0
16	ABCA7	0	0	0	0	0	0.393811
17	ABCB10	0	0	0	0	0.382263	0
18	ABCC11	0	0	0	0	2.43654	0
19	ABCC12	0	0	0	0	2.96324	0
20	ABCC3	0	0	0	0	0	0.261191
21	ABCC5	0	0.386522	0	0	0	0
22	ABCC6	0	0	0.355479	0	0	0
23	ABCC8	0	0	0.699104	0	0	0.31304
24	ABCD3	0	0	0	0	0	0.285582
25	ABCD4	0	0	0.293831	0	0	0
26	ABCG1	0	0	0.390943	0	0	0
27	ABHD10	0	0	0.3423	0	0	0
28	ABHD11	0	0.342338	0	0	0	0
29	ABHD15	0	0	0.375964	0	0	0
30	ABHD17A	0.966645	0	0	0	0	0
31	ABHD17C	0	0	0.431621	0	0	0
32	ABHD18	0	0.413902	0	0	0	0
33	ABHD2	0	0	0.965697	0	0	0
34	ABHD3	0	0	0	0	0.584486	0
35	ABHD4	0	0	0.292705	0	0	0
36	ABHD6	0	0	0.495934	0	0	0
37	ABHD8	0	0	0.261293	0	0	0
38	ABL2	0	0	0	0	0.335913	0
39	ABLIM3	0	0	0.855328	0	0	0
40	ABR	0	0	0.40738	0	0	0
41	ABRACL	0	0.442693	0	0	0	0
42	ABT1	0	0	0.281066	0	0	0
43	AC002310.1	0	0	0.421524	0	0	0
44	AC003102.1	0	0	0.293261	0	0.647609	0
45	AC004148.1	0	0	0.576689	0	0	0
46	AC005041.3	0	0	0.683079	0	0	0
47	AC005261.1	0	0	0	0	0.282098	0
48	AC006449.2	0	0	0.785802	0	0	0
49	AC006449.6	0	0	0.416252	0	0	0
50	AC007009.1	0	0	0.472655	0	0	0
51	AC007114.1	0	0	0.303218	0	0	0.332355
52	AC007325.4	0	0	0	0	0	0.284652
53	AC007996.1	0	0	0	0	0	0.435044
54	AC008014.1	0	0	0.577385	0	0	0
55	AC008267.5	0	0	0.643269	0	0	0
56	AC008268.1	0	0	1.20709	0	0	0
57	AC008443.1	0	0	0.301025	0	0	0
58	AC008443.5	0	0	0.316594	0	0	0
59	AC008556.1	0	0	0.792587	0	0	0
60	AC008608.2	0	0	0.631228	0	0	0
61	AC008663.1	0	0	0.972915	0	0	0
62	AC008771.1	0	0	0.421463	0	0	0
63	AC009005.1	0	0.769795	0	0	0	0
64	AC009119.1	0	0	0.675145	0	0	0
65	AC009133.1	0	0.728754	0	0	0	0
66	AC009237.14	0	0	0.530077	0	0	0
67	AC009283.1	0	0	0.564834	0	0	0
68	AC010168.2	0	0	0.61809	0	0	0
69	AC010503.4	0	0	0.737446	0	0	0
70	AC010642.2	0	0	0.495894	0	0	0
71	AC010913.1	0	0	0.742899	0	0	0
72	AC010969.2	0	0	0.444945	0	0	0
73	AC010998.3	0	0	1.09201	0	0	0
74	AC011603.2	0	1.41497	0	0	0	0
75	AC012146.1	0	0	0.650383	1.06282	0	0
76	AC012467.2	0	0	0.631878	0	0	0
77	AC012615.1	0	0	0.434798	0	0	0
78	AC013726.1	0	0	0.953785	0	0	0
79	AC015813.1	0	0	0.752092	0	0	0
80	AC015871.1	0	0	0.41441	0	0	0
81	AC015912.3	0	0	0.305451	0	0	0
82	AC016705.2	0	0	0.893736	0	0	0
83	AC016876.1	0	0	0.588522	0	0	0
84	AC018521.5	0	0	0.634861	0	0	0
85	AC020656.1	0	0	0.979013	0	0	0
86	AC020916.1	0	0	0	0	0	0.638901
87	AC021054.1	0	0	0.422525	0	0	0
88	AC021148.2	0	0	1.63352	0	0	0
89	AC022034.1	0	0	0.642141	0	0	0
90	AC022075.1	0	0	1.08704	0	0	0
91	AC023043.1	0	0	0.696857	0	0	0
92	AC024060.2	0	0	0.66271	0	0	0
93	AC025159.1	0	0	0.263024	0	0	0
94	AC026355.2	0	0	1.19976	0	0	0.280037
95	AC026471.4	0	0	0.580379	0	0	0
96	AC026748.3	0	0	0.457316	0	0	0
97	AC026979.2	0	0	0.642667	0	0	0
98	AC027601.6	0	0.670047	0	0	0.639683	0
99	AC027644.3	0	0	0.763137	0	0	0
100	AC027682.6	0	0	0.528833	0	0	0
101	AC034243.1	0	0	0.874932	0	0	0
102	AC037198.2	0	0	0.410494	0	0	0.440937
103	AC040169.1	0	0	0.637531	0	0	0
104	AC044784.1	0	0	0.720028	0	0	0
105	AC048352.1	0	0	1.08843	0	0	0
106	AC068473.5	0	0	0.40297	0	0	0
107	AC068587.4	0	0	0.498069	0	0	0
108	AC068888.1	0	0	0.605682	0	0	0
109	AC069120.1	0	0.639889	0	0	0	0
110	AC073508.3	0	0	0.576946	0	0	0
111	AC074212.1	0	0	0.620412	0	0	0
112	AC083799.1	0	0	0	0	0.974819	0
113	AC087379.2	0	0	0.717501	0	0	0
114	AC087741.1	0	0	0.858773	0	0	0
115	AC089998.1	0	0	0	0	2.3714	0
116	AC090517.5	0	0	0.533206	0	0	0
117	AC091271.1	0	0	0.876667	0	0	0
118	AC091978.1	0	0	0	0	1.47082	0
119	AC092171.3	0	1.911	0	0	0	0
120	AC092171.5	0	1.71959	0	0	0	0
121	AC092198.1	0	0	1.0199	0	0	0
122	AC092279.1	0	0	0	0	0	0.293641
123	AC092803.1	0	0	0	0	0.984501	0
124	AC093001.1	0	0	0.76191	0	1.08641	0
125	AC093297.2	0	0	0.412962	0	0	0
126	AC095057.4	0	0	0.467863	0	0	0
127	AC096996.2	0	0	0	0	1.86329	0
128	AC100826.1	0	0	0.975201	0	0	0
129	AC103691.1	0	0.452893	0	0	0	0
130	AC103760.1	0	0	0.881518	0	0	0
131	AC104825.1	0	0	0.563837	0	0	0
132	AC106795.2	0	0.457151	0.475156	0	0	0
133	AC110619.1	0	0	0.402866	0	0	0
134	AC114964.2	0	0	0.829102	0	0	0
135	AC116407.1	0	0	0	0	1.4651	0
136	AC124067.2	0	0	0.596835	0.707225	0	0.612443
137	AC124067.4	0	0	1.08351	0	0	0
138	AC127526.5	0	0	0.47333	0	0.292345	0
139	AC129507.4	0	0	0	3.26434	0	0
140	AC132872.1	0	0	0.280635	0	0	0
141	AC132872.2	0	0	0.786221	0	0	0
142	AC133552.5	0	0	0.836862	0	0	0
143	AC138150.2	0	0	0.577273	0	0	0
144	AC139530.1	0	0	0.849648	0	0	0
145	AC139769.2	0	0	1.94352	0	0	0
146	AC139887.2	0	0	0.668223	0	0	0
147	AC145207.5	0	0	0.260876	0	0	0
148	AC239868.1	0	0.884034	0	0	0	0
149	AC244033.2	0	0	0.285707	0	0	0
150	AC245297.3	0	2.04208	0	0	0	0
151	AC245407.2	0	0	0.305697	0	0	0
152	ACAA1	0	0.498364	0	0	0	0
153	ACACB	0	0	0	0	0.291297	0.260121
154	ACAD9	0	0	0	0	0.325093	0
155	ACADSB	0	0	0.932641	0	0	0
156	ACADVL	0	0	0.339781	0	0	0
157	ACAP1	0	0	0	0.952089	0	0.384678
158	ACAT1	0	0.955848	0	0	0	0
159	ACAT2	0	0.56148	0	0	0.43102	0
160	ACBD3	0	0	0	0	0.384064	0
161	ACBD4	0	0	0.548443	0	0	0
162	ACBD5	0	0	0	0	0.415909	0
163	ACBD6	0	0	0	0	0.428141	0
164	ACER3	0	0	0	0	0	0.370893
165	ACKR1	1.55673	0	0	0	0	0
166	ACKR3	0	0	0	0	0	0.447556
167	ACLY	0	0	0.4028	0	0	0
168	ACO2	0	0	0.281881	0	0	0
169	ACOT13	0	0	0.401243	0	0	0
170	ACOT2	0	0	0.481709	0	0	0
171	ACOT4	0	0	0.439186	0	0	0
172	ACOX2	0	0.324607	0	0	0	0
173	ACOX3	0	0	0	0	1.41736	0
174	ACP1	0	0	0.284139	0	0	0
175	ACP2	0	0	0	0	0.305584	0
176	ACP5	0	0	0.604073	0	0	0
177	ACP6	0	0.454591	0	0	0	0
178	ACRBP	0	0	0.68315	0	0	0
179	ACSF2	0	0	0	0	0.968632	0
180	ACSL1	0	0.568005	0	0	0	0
181	ACSL4	0	0	0	0	0	0.546939
182	ACSS3	0	0	0.342727	0	0	0
183	ACTA2	0	0.351686	0	0	0	0
184	ACTB	0	0	0	0	0.31786	0
185	ACTG1	0	0	0.30512	0	0	0
186	ACTL6A	0	0	0	0	0.361435	0
187	ACTN1	0	0.315323	0	0	0	0
188	ACTN4	0	0	0	0	0.271739	0
189	ACTR1B	0	0	0	0	0.310198	0
190	ACTR5	0	0.371148	0	0	0	0
191	ACTR6	0	0	0.286979	0	0	0
192	ACVR1B	0	0	0	0	0.680377	0
193	ACVRL1	0	0	0	0	0	0.562309
194	ACYP1	0	0.26845	0	0	0	0
195	ADA2	0	0	0	0	0	0.49295
196	ADAM12	0	0.325566	0	0	0	0.321476
197	ADAM15	0	0	0	0	0.600355	0
198	ADAM9	0	0.351954	0	0	0	0
199	ADAMDEC1	0	0	0	0	0	0.400012
200	ADAMTS13	0	0	0.571897	0	0	0
201	ADAMTS15	0	0	0.369774	0	0.505581	0
202	ADAMTS2	0	0.459991	0	0	0	0
203	ADAMTS4	0	0	0	0	0	0.345908
204	ADAP1	0	0	0	0	0	0.26281
205	ADAP2	0	0	0	0	0	0.702252
206	ADAR	0	0	0	0	0.608614	0
207	ADARB2-AS1	0	0	0.634341	0	0	0
208	ADCK5	0	0.454795	0	0	0.631392	0
209	ADCY1	0	0	0.425778	0	0	0
210	ADCY2	0	0	0	0	1.97812	0
211	ADCY5	0	0	0.777058	0	0	0
212	ADCY9	0	0.400647	0	0	0.596177	0
213	ADD3	0	0.736489	0	0	0	0
214	ADGRB1	0	0	1.3478	0	0	0
215	ADGRB2	0	0.501193	0	0	0	0
216	ADGRE5	0	0	0.393895	0	0	0
217	ADGRG6	0	1.10879	0	0	0	0
218	ADIPOR1	0	0	0	0	0.459651	0
219	ADIPOR2	0	0.705045	0	0	0.439859	0
220	ADIRF	0.915169	0	0.477137	0	0	0
221	ADIRF-AS1	0	0	0.389134	0	0	0
222	ADK	0	0	0	0	0.480441	0
223	ADM5	0	0	0	0	0.48863	0
224	ADNP	0	0	0	0	0.274277	0
225	ADNP2	0	0.556402	0	0	0.381679	0
226	ADPRHL1	0	0	0.393568	0	0	0
227	ADPRHL2	0	0	0	0	0.349728	0
228	ADPRM	0	0	0.392983	0	0	0
229	ADRA2A	0	0	0	0	0.946272	0
230	ADSS	0	0	0	0	0.674258	0
231	AEBP1	1.26921	0	0	0	0	0
232	AEBP2	0	0	0	0	0.474145	0
233	AF117829.1	0	0	0.357659	0	0	0
234	AFAP1	0	0	0	0	0	0.260065
235	AFAP1L2	0	0	0	0	1.17937	0
236	AFDN	0	0	0	0	0.547699	0
237	AFF3	0	0	0.428736	0	0	0
238	AFMID	0	0	0.385925	0	0	0
239	AFP	0	0	1.24345	0	0	0.36048
240	AFTPH	0	0	0.300985	0	0.337707	0
241	AGAP1	0	0.265674	0	0	0.426284	0
242	AGBL5	0	0	0	0	0.282289	0
243	AGER	0	0	0	0	0	0.261057
244	AGGF1	0	0	0	0	0.321734	0
245	AGL	0	1.04495	0	0	0	0
246	AGO2	0	0.486783	0	0	0.691314	0
247	AGO3	0	0	0	0	0	0.335273
248	AGO4	0	0	0	0	0	0.34076
249	AGPAT2	0	0.383882	0	0	0.342511	0
250	AGPAT3	0	0	0	0	0.310581	0
251	AGPAT5	0	0	0	0	0.43482	0
252	AGPS	0	0	0	0	0	0.358298
253	AGR2	0	1.4259	0	0	0	0
254	AGR3	0	0.875894	0	0	0	0
255	AGRN	0	0.305151	0	0	0.522418	0
256	AGTRAP	0.945196	0	0	0	0	0
257	AHCTF1	0	0	0	0	0.361961	0
258	AHCY	0	0	0.404071	0	0	0
259	AHI1	0	0.369307	0	0	0.411385	0
260	AHNAK	0	0	0	0	0.350356	0
261	AHR	0	0	0	0	0	0.542076
262	AHSA1	0	0.306671	0	0	0	0
263	AIDA	0	0	0	0	0.670437	0
264	AIF1	0	0	0	0.622604	0	0
265	AIF1L	0	0	0	0.862889	0	0.3874
266	AIFM3	0	0	1.02547	0	0	0
267	AIG1	0	0.317039	0	0	0	0
268	AIMP1	0	0.437389	0	0	0	0
269	AIMP2	0	0	0	0	0.327731	0
270	AK3	0	0	0	0	0.304801	0
271	AK4	0	0.266117	0	0	0.35466	0
272	AK6	0	0	0.446908	0	0	0
273	AKAP13	0	0	0	0	0	0.335623
274	AKAP8	0	0	0	0	0.275309	0
275	AKAP9	0	0	0	0	0	0.713581
276	AKIRIN2	0	0.350291	0	0	0	0
277	AKNA	0	0	0	0	0	0.440822
278	AKR1B1	0	0	0	0	0	0.327376
279	AKR7A3	0	0	0.3773	0	0	0
280	AKT2	0	0	0.293507	0	0	0
281	AL009176.1	0	0.687005	0	0	0.844324	0
282	AL021707.6	0	0	0.405804	0	0	0
283	AL022162.1	0	0	0.332436	0	0	0.299612
284	AL022322.1	0	0	0.577123	0	0	0
285	AL022328.4	0	0	0.800399	0	0	0
286	AL022341.2	0	0	0.945792	0	0	0
287	AL031058.1	0	0	0	0	0	0.407295
288	AL035071.1	0	0.82128	0	0	0	0
289	AL035587.2	0	0	0.528015	0	0	0
290	AL035661.1	0	0	0.448773	0	0	0
291	AL049840.5	0	0	0.409	0	0	0
292	AL118506.1	0	0	0.281827	0	0	0
293	AL118522.1	0	1.31344	0	0	0	0
294	AL118558.3	0	0	0.413389	0	0	0
295	AL121790.1	0	0	0	0	3.03457	0
296	AL121820.2	0	0	0.285221	0	0	0
297	AL121832.2	0	0	0.512754	0	0	0
298	AL121839.2	0	0	0	0	0.307415	0
299	AL121944.1	0	0	0.57674	0	0	0
300	AL121974.1	0	0	0	0	2.61131	0
301	AL136038.5	0	0	0	0	0	0.287074
302	AL137802.2	0	0	0.859285	0	0	0
303	AL139246.5	0	0	0.712186	0	0	0
304	AL157392.3	0	0	0.374285	0	0.383466	0
305	AL161669.3	0	0	0.478096	0	0	0
306	AL161908.1	0	0.280577	0.841724	0	0	0
307	AL163051.1	0	0	0.976908	0	0	0
308	AL353572.4	0	0	0	0	0	0.40863
309	AL353807.5	0	0	0.678972	0	0	0
310	AL354836.1	0	0	0.333774	0	0	0
311	AL355353.1	0	0	0.518657	0	0	0
312	AL356313.1	0	0	0	0	3.0844	0
313	AL357054.4	0	0	1.33234	0	0	0
314	AL390294.1	0	0	0.575363	0	0	0
315	AL390719.2	0	0.4267	0	0	0.602063	0
316	AL390728.6	0	0	0	0	0.451093	0
317	AL391001.1	0	0	0	0	1.03345	0
318	AL445524.1	0	0.299089	0	0	0.870357	0
319	AL451085.2	0	0	0.364864	0	0	0
320	AL451165.2	0	0	0.329747	0	0	0.29302
321	AL512306.2	0	0	0.904991	0	0	0
322	AL513548.1	0	0	0.459006	0	1.15425	0
323	AL590666.4	0	0	1.08622	0	0	0
324	AL591895.1	0	0	0.300231	0	0	0
325	AL606807.1	0	0	0.505117	0	0	0
326	AL627171.2	0.745739	0	0	0	0	1.50718
327	AL670729.3	0	0	0.892326	0	0	0
328	AL732437.3	0	0	0.807278	0	0	0
329	AL929091.1	0	0.480246	0	0	1.3779	0
330	ALAD	0	0	0	0	0.358727	0
331	ALAS1	0	0	0.274071	0	0	0
332	ALB	0	0	0	0	0	2.86861
333	ALCAM	0	0	0.500446	0	0	0
334	ALDH2	0	0	0	0	0.928509	0
335	ALDH3B2	0	0	0.433339	0	0.843837	0
336	ALDH5A1	0	0	0.539781	0	0	0
337	ALDH6A1	0	0	0	0	0	0.312431
338	ALDH7A1	0	0	0	0	0.339326	0
339	ALDH9A1	0	0	0	0	0.26738	0
340	ALDOA	0	1.18104	0	0	0	0
341	ALDOC	0	0	0.584855	0	0	0.766452
342	ALG10B	0	0	0	0	0	0.430918
343	ALG1L	0	0	0	0	0	0.568243
344	ALG2	0	0	0	0	0	0.271344
345	ALG5	0	0.432552	0	0	0	0
346	ALG6	0	0.590358	0	0	0	0
347	ALG8	0	0	0	0	0	0.260322
348	ALKBH7	1.06261	0	0	0	0	0
349	ALOX12-AS1	0	0	0.683502	0	0	0
350	ALOX15	0	0	0.534835	0	0	0
351	ALOX5AP	0	0.559999	0	0	0	0
352	ALS2	0	0	0	0	0.431428	0
353	ALS2CL	0	0.438048	0	0	0	0
354	AMACR	0	0	0.452228	0	0.440428	0
355	AMIGO2	0	0	0	0	0	0.691943
356	AMMECR1	0	0.522283	0	0	0	0
357	AMMECR1L	0	0	0	0	0.392233	0
358	AMN1	0	0	0.4765	0	0	0
359	AMOTL1	0	0	0	0.704813	0	0.419753
360	AMOTL2	0	0.410088	0	0	0	0
361	AMPD3	0	0	0.539721	0	0	0
362	AMT	0	0	0.694697	0	0	0
363	AMY2B	0	0	0.667742	0	0	0
364	ANAPC1	0	0	0	0	0.360776	0
365	ANAPC10	0	0.776868	0	0	0	0
366	ANAPC13	0	0	0	0	0	0.345306
367	ANAPC16	0	0.41404	0	0	0	0
368	ANAPC4	0	0	0	0	0.415305	0
369	ANAPC7	0	0	0	0	0.308767	0
370	ANG	0	0.274179	0	0	0.492793	0
371	ANGEL1	0	0	0.390395	0	0	0
372	ANGEL2	0	0	0	0	0.583182	0
373	ANGPTL2	0	0.295917	0	0	0	0
374	ANK3	0	0	0.405302	0	0	0
375	ANKFY1	0	0	0.321559	0	0	0
376	ANKH	0	0	0	0	0	0.359652
377	ANKHD1	0	0.34272	0	0	0	0
378	ANKMY1	0	0	0	0	0.365572	0
379	ANKRA2	0	0	0	0	0.444099	0
380	ANKRD10	0	0.370787	0	0	0	0
381	ANKRD12	0	0	0	0	0	0.925491
382	ANKRD13A	0	0	0	0	0.261137	0
383	ANKRD13B	0	0	0.586514	0	0	0
384	ANKRD16	0	0	0	0	0.461312	0
385	ANKRD17	0	0	0	0	0	0.292649
386	ANKRD22	0	0	0.590029	0	0	0
387	ANKRD23	0	0	0.559817	0	0	0
388	ANKRD26	0	0	0	0	0	0.613276
389	ANKRD27	0	0	0	0	0.561653	0
390	ANKRD30B	0	0	0	0	1.44497	0
391	ANKRD37	0	0.459218	0	0	0	0
392	ANKRD40	0	0	0	0	0.286968	0
393	ANKRD44	0	0	0	0	0	0.285666
394	ANKRD46	0	0	0.401514	0	0	0
395	ANKRD49	0	0	0	0	0	0.300643
396	ANKRD52	0	0	0	0	0.300671	0
397	ANKRD65	0	0	0.321641	0	0	0
398	ANKRD9	0	0.507521	0	0	0	0
399	ANKS1A	0	0	0.335949	0	0	0
400	ANKZF1	0	0	0	0	0.552494	0
401	ANLN	0	1.05834	0	0	0.780112	0
402	ANO1	0	0	0	0	1.09916	0
403	ANO5	0	0	0.538183	0	0	0
404	ANO6	0	0.282891	0	0	0	0
405	ANO8	0	0	0.339437	0	0	0
406	ANO9	0	0	0	0	0.291283	0
407	ANP32E	0	1.19444	0	0	0	0
408	ANPEP	0	0	0	0	0	0.347625
409	ANTKMT	0.706404	0	0	0	0	0
410	ANTXR1	0	0.50584	0	0	0	0
411	ANTXR2	0	0	0	0	0	0.351781
412	ANXA2	0	0	0	0	0	0.469146
413	ANXA9	0	0	0	0	0.318411	0
414	AOAH	0	0	0	0	0	0.375557
415	AOPEP	0	0.400846	0	0	0	0
416	AP001057.1	0	0.604988	0	0	0.732392	0
417	AP001062.1	0	0.806998	0	0	0	0
418	AP001816.1	0	0.508931	0	0	0	0
419	AP002360.1	0	0	0.588622	0	0	0
420	AP002381.2	0	0	0.841942	0	0	0
421	AP003307.1	0	0	0.521208	0	0	0
422	AP003498.2	0	0	0.713811	0	0	0
423	AP004609.3	0	0	0	0	0	0.324072
424	AP005121.1	0	0	0.461593	0	0.446112	0
425	AP1AR	0	0.46458	0	0	0	0
426	AP1G1	0	0	0	0	0.521654	0
427	AP1G2	0	0	0.266052	0	0.434378	0
428	AP1M1	0	0	0.262056	0	0	0
429	AP1M2	0	0	0.346949	0	0	0
430	AP2A2	0	0	0	0	0.284423	0
431	AP2B1	0	0	0.268769	0.509024	0.400235	0
432	AP3B1	0	0	0	0	0.314573	0
433	AP3D1	0	0	0.288694	0	0	0
434	AP3M2	0	0.349109	0	0	0	0
435	AP3S1	0	0.482887	0	0	0.358806	0
436	AP3S2	0	0	0.376406	0	0.344246	0
437	AP4B1	0	0.872333	0	0	0	0
438	AP4E1	0	0.378153	0.307211	0	0	0
439	AP4M1	0	0.481956	0	0	0	0
440	AP4S1	0	0	0	0	0.86426	0
441	APAF1	0	0.358156	0	0	0	0
442	APC	0	0.465665	0	0	0	0
443	APCDD1	0	0	0.297064	0	0	0
444	APEX2	0	0.316392	0	0	0.357255	0
445	APH1A	0	0.438821	0	0	0	0
446	API5	0	0	0	0	0.303165	0
447	APIP	0	0	0.268444	0	0	0
448	APLNR	0	0	0	0	0	0.502806
449	APLP1	0	0	0.561456	0	0	0
450	APMAP	0	0	0.320625	0	0	0
451	APOBEC3C	0	0	0	0	0	0.400136
452	APOBEC3F	0	0	0.672143	0	0	0
453	APOBEC3G	0	0	0	0	0	0.540851
454	APOBR	0	0	0.522996	0	0	0
455	APOC1	1.18509	0	0.294933	0	0	0
456	APOC2	0	0	0.66502	0	0	0
457	APOD	0	0	0	1.29907	0	0
458	APOE	1.50279	0	0	0	0	0
459	APOL1	0	0	0.51207	0	0	0
460	APOL2	0	0	0.612797	0	0	0
461	APOL3	0	0	0.701527	0	0	0
462	APOL6	0	0	0.339367	0	0	0
463	APOO	0	0	0.444992	0	0	0
464	APOOL	0	0	0	0	0.415322	0
465	APPL2	0	0	0	0	0.397196	0
466	APRT	0.652352	0	0	0	0	0
467	APTR	0	0	0.376648	0	0	0
468	APTX	0	0	0	0	0.461826	0
469	AQP3	0	1.04584	0	0	0.844003	0
470	AR	0	0.81743	0	0	0.776179	0
471	ARF1	0	0	0	0	0.387975	0
472	ARF5	1.20368	0	0	0	0	0
473	ARFGAP3	0	0	0.336356	0	0	0
474	ARFGEF1	0	0.299822	0	0	0	0
475	ARFIP1	0	0.482031	0	0	0	0
476	ARHGAP11A	0	0.674856	0	0	0	0
477	ARHGAP18	0	0	0	0	0	0.586906
478	ARHGAP19	0	0.842081	0	0	0	0
479	ARHGAP29	0	0	0	0	0	0.458287
480	ARHGAP31	0	0	0	0	0	0.33188
481	ARHGAP32	0	0	0.870118	0	0	0
482	ARHGAP33	0	0.446149	0	0	0	0
483	ARHGAP35	0	0	0	0	0.650763	0
484	ARHGAP39	0	0.403566	0	0	0.538574	0
485	ARHGAP4	0	0	0	1.01835	0	0.433528
486	ARHGAP40	0	0	0.726347	0	0	0
487	ARHGAP45	1.36826	0	0	0	0	0
488	ARHGAP5	0	0	0	0	0.562663	0
489	ARHGAP8	0	0	0.596272	0	0	0
490	ARHGAP9	0	0	0	0	0	0.328025
491	ARHGDIA	0.533248	0	0	0	0	0
492	ARHGDIB	0	0	0	0	0.341114	0
493	ARHGEF11	0	0	0	0	0.506704	0
494	ARHGEF12	0	0	0	0	0.427365	0
495	ARHGEF16	0	0.277647	0	0	0	0
496	ARHGEF3	0	0	0	0	0	0.369514
497	ARHGEF37	0	0.372515	0.283682	0	0	0
498	ARHGEF39	0	0.736533	0	0	0.580868	0
499	ARHGEF6	0	0	0	0	0	0.270381
500	ARHGEF7	0	0	0	0	0.322752	0
501	ARID2	0	0	0	0	0.268339	0
502	ARID4A	0	0	0	0	0	0.836388
503	ARID4B	0	0	0	0	0.391683	0.275292
504	ARID5A	0	0.308522	0	0	0	0
505	ARIH2	0	0.382402	0	0	0	0
506	ARL11	0	0	0	0	0	0.385582
507	ARL14EP	0	0.375969	0	0	0	0
508	ARL15	0	0	0	0	0	0.345207
509	ARL16	0	0	0.274	0	0	0
510	ARL17A	0	0	0	0	0	0.283126
511	ARL2	0.995551	0	0	0	0	0
512	ARL4A	0	0.410517	0	0	0	0
513	ARL4C	0	0	0	0	0	0.453885
514	ARL4D	0	0	0	0	0.980061	0
515	ARL5A	0	0	0	0	0	0.455263
516	ARL5B	0	0	0	0	0.410084	0
517	ARL6IP1	0	0.268026	0	0	0.292998	0
518	ARL6IP4	0.76901	0	0	0	0	0
519	ARL8A	0	0	0	0	0.514701	0
520	ARL8B	0	0	0	0	0.368965	0
521	ARMC10	0	0.278033	0	0	0	0
522	ARMC8	0	0	0	0	0.323375	0
523	ARMC9	0	0	0	0	0	0.286736
524	ARMT1	0	1.88341	0	0	0	0
525	ARNT	0	0.375278	0	0	0	0
526	ARNT2	0	0	0.48779	0	0	0
527	ARPC3	0	0.375564	0	0	0	0
528	ARPIN	0	0	0.283374	0	0	0
529	ARPP21	0	3.20955	0	0	0	0
530	ARRDC1	0	0	0	0	0.375389	0
531	ARRDC3	0	0.595445	0	0	0	0
532	ARSG	0	0	0.38586	0	0	0
533	ARVCF	0	0	0.439824	0	0	0
534	ARX	0	0	0.456526	0	0	0.272359
535	ASB13	0	0	0	0.801563	0	0.388931
536	ASB16-AS1	0	0	0.263	0	0	0
537	ASCC3	0	0.3092	0	0	0	0
538	ASCL1	0	0	0.983591	0	0	0.539295
539	ASCL2	0	1.04278	0	0	0.879864	0
540	ASF1A	0	0	0	0	0.293846	0
541	ASF1B	0	0.314285	0	0	0.39157	0
542	ASH1L	0	0	0	0	0.514863	0
543	ASH2L	0	0	0	0	0	0.416698
544	ASIC1	0	0	0.454936	0	0	0
545	ASIC3	0	0	0.724746	0	0	0
546	ASNSD1	0	0	0	0	0.305003	0
547	ASPM	0	0.857705	0	0	0.543036	0
548	ASPN	0	1.03463	0	0	0	0
549	ASPSCR1	0	0	0	0	0.380039	0
550	ASS1	0	0	0	0	0.951609	0
551	ASTN2	0	0	0.288379	0	0	0
552	ASXL2	0	0	0	0	0	0.342666
553	ATAD2	0	0.649064	0	0	0.530995	0
554	ATAD2B	0	0	0	0	0	0.367524
555	ATAT1	0	0	0	0	0	0.305999
556	ATF1	0	0.292342	0	0	0	0
557	ATF3	0	0.36736	0	0	0	0
558	ATF6	0	0	0	0	0.51077	0
559	ATF6B	0	0	0.298202	0	0	0
560	ATG12	0	0.632269	0	0	0.322641	0
561	ATG4B	0	0	0	0	0.443785	0
562	ATG4C	0	0	0	0	0	0.262275
563	ATG5	0	0.530102	0	0	0	0
564	ATG9A	0	0	0	0	0.324685	0
565	ATIC	0	0	0	0	0.728921	0
566	ATL3	0	0.374061	0	0	0.497901	0
567	ATMIN	0	0	0	0	0.425872	0
568	ATP10D	0	0.593529	0	0	0	0
569	ATP13A2	0	0	0	0	0.291442	0
570	ATP13A3	0	0	0	0	0.400008	0
571	ATP1A1	0	0	0	0	0.703892	0
572	ATP1B1	0	0	0	0	0	0.602506
573	ATP23	0	0.489762	0	0	0	0
574	ATP2A2	0	0	0	0	0.374441	0
575	ATP2A3	0.501462	0	0	0	0	0
576	ATP2B1	0	0	0	0	0	0.387684
577	ATP2B4	0	0	0	0	0	0.371909
578	ATP2C2	0	0	0.479159	0	0	0
579	ATP5F1D	1.01044	0	0	0	0	0
580	ATP5F1E	0	0	0	0.293787	0	0
581	ATP5IF1	0	0.436259	0	0	0	0
582	ATP5MC2	0	0.280805	0	0	0	0
583	ATP5MD	0	0.433285	0	0	0	0
584	ATP5ME	0	0	0	0.32167	0	0
585	ATP5MF	0	0.293092	0	0	0	0
586	ATP5MG	0	0.357274	0	0	0	0
587	ATP5MPL	0	0	0.337919	0	0	0
588	ATP5PF	0	0.387798	0	0	0	0
589	ATP5PO	0	0.333693	0	0	0	0
590	ATP6AP2	0	0	0	0	0.330301	0
591	ATP6V0B	0.576459	0	0	0	0	0
592	ATP6V0E2	0	0	0.273014	0	0	0
593	ATP6V1C1	0	0	0.356116	0	0	0
594	ATP6V1C2	0	0.433891	0	0	0.628622	0
595	ATP6V1E1	0	0	0.296921	0	0	0
596	ATP6V1F	0.62163	0	0	0	0	0
597	ATP6V1G1	0	0	0.344571	0	0	0
598	ATP6V1H	0	0	0.311442	0	0	0
599	ATP7B	0	0.539747	0	0	0	0
600	ATP8A2	0	1.3566	0	0	0	0
601	ATP8B1	0	0.281593	0	0	0.416693	0
602	ATP8B2	0	0	0	0	0.344465	0
603	ATP9A	0	0.999798	0	0	0.693832	0
604	ATPSCKMT	0	0.731081	0	0	0	0
605	ATR	0	0	0	0	0.294241	0
606	ATRN	0	0	0.284212	0	0.562114	0
607	ATRX	0	0	0	0	0	0.552593
608	ATXN10	0	0	0.261226	0	0	0
609	ATXN1L	0	0	0	0	0.402814	0
610	ATXN2	0	0	0	0	0.355165	0
611	ATXN7L3	0	0	0	0	0.31517	0
612	ATXN7L3B	0	0.3447	0	0	0	0
613	AUH	0	0.374083	0	0	0	0
614	AUP1	0	0	0.268182	0	0	0
615	AURKA	0	0.517838	0	0	0	0
616	AURKAIP1	0.797061	0	0	0	0	0
617	AURKB	0	0.345851	0	0	0	0
618	AUTS2	0	0	0.967281	0	0	0
619	AVIL	0	0	0.447125	0	0	0
620	AVL9	0	0	0	0	0.593955	0
621	AVPI1	0	0.317956	0.27919	0	0	0
622	AXIN1	0	0.29125	0	0	0	0
623	AXIN2	0	0	0	0	0	0.284957
624	AXL	0	0	0	0	0	0.488749
625	AZGP1	0	0	0	0	0.919037	0
626	AZIN1	0	0	0	0	0.387332	0
627	AZIN1-AS1	0	0	0.686364	0	0	0
628	B2M	0	0	0.323645	0.402002	0	0
629	B3GALNT1	0	0	0.403741	0	0	0
630	B3GALNT2	0	0	0	0	0.350471	0
631	B3GALT4	0	0	0.424243	0	0	0
632	B3GALT5	0	0	0.855448	0	0	0
633	B3GLCT	0	0.668166	0	0	0	0
634	B4GALNT4	0	0.422947	0	0	0.324349	0
635	B4GALT1	0	0	0	0	1.44544	0
636	B4GALT3	0	0	0	0	0.537209	0
637	B4GALT7	0	0.449557	0	0	0	0
638	B4GAT1	0	0	0.295357	0	0	0
639	B9D2	0	0.476989	0	0	0	0
640	BACE2	0	0	0	0.817419	0	0
641	BACH1	0	0	0	0	0.996089	0
642	BAG1	0	0.425268	0	0	0.586201	0
643	BAG3	0	0.793606	0	0	0.689467	0
644	BAG4	0	0	0	0	0	0.312849
645	BAHCC1	0	0.840306	0	0	0	0
646	BAIAP2	0.733166	0	0.452577	0	0	0
647	BAIAP2L1	0	0	0	0	0.445079	0
648	BAIAP3	0	0	0	0	0.593416	0
649	BAK1	0	0	0	0	0	0.431413
650	BAMBI	0	0	0.840154	0	0	0
651	BANF1	0	0.441255	0	0	0	0
652	BANP	0	0	0.271463	0	0	0
653	BARD1	0	0.264048	0	0	0.815009	0
654	BARX1	0	0	0	0	2.55193	0
655	BASP1	0	0	0.309666	0.785487	0	0
656	BAX	0	0.349052	0	0	0	0
657	BAZ1A	0	0	0	0	0.714758	0
658	BAZ2A	0	0	0	0	0.272114	0
659	BAZ2B	0	0	0	0	0	0.785174
660	BBC3	0	0	0	0	0.379354	0
661	BBIP1	0	0.307356	0	0	0	0
662	BBOF1	0	0	0.289339	0	0	0
663	BBS10	0	0	0	0	0	0.369283
664	BBS2	0	0	0.331906	0	0	0
665	BBS7	0	0.396113	0	0	0	0
666	BBX	0	0	0	0	0	0.358798
667	BCAP31	0	0	0	0	0.271973	0
668	BCAR1	0	0	0	0	0.305309	0
669	BCAR3	0	0	0	0	0	0.298107
670	BCAS1	0	0	0.723333	0	0	0
671	BCAS2	0	0	0	0	0.81937	0
672	BCAS3	0	0	0.264646	0	0	0
673	BCAS4	0	0	0	0	0.533761	0
674	BCAT2	0	0	0.354182	0	0.551352	0
675	BCCIP	0	0.421955	0	0	0	0
676	BCDIN3D	0	0.376566	0.304349	0	0	0
677	BCKDHB	0	0	0.507674	0	0	0
678	BCL2	0	0	0.570374	0	0	0
679	BCL2L12	0	0.31659	0	0	0	0
680	BCL3	0	0	0.27709	0	0	0
681	BCL6	0	0	0	0	0.383842	0
682	BCL7A	0	0	0	0	0.29497	0
683	BCL7B	0	0.32592	0	0	0	0
684	BCL7C	0	0.341609	0	0	0	0
685	BCL9	0	0.324758	0	0	0	0
686	BCOR	0	0.643592	0	0	0	0
687	BCS1L	0	0	0	0	0.303968	0
688	BDH1	0	0	0.450293	0	0	0
689	BDH2	0	0	0	0	0	0.657527
690	BDP1	0	0	0	0	0	0.313267
691	BEND7	0	0	0	0	0.447785	0
692	BET1L	0	0.481509	0	0	0	0
693	BEX2	0	0	0.375945	0	0	0
694	BEX3	0	0	0.431464	0	0	0
695	BEX4	0	0	0.354972	0	0	0
696	BEX5	0	0	0.640684	0	0	0
697	BGLAP	0	0	0	0	0.696804	0
698	BGN	1.00396	0	0	0	0	0.728785
699	BHLHE40	0	0.394142	0	0	0	0
700	BHLHE41	0	0	0	0	0	0.536951
701	BICDL2	0	0	0	0	0.761602	0
702	BICRA	0	0	0	0	0.308619	0
703	BIK	0	0.424832	0.291072	0	0	0
704	BIN2	0	0	0	0	0	0.352706
705	BIRC3	0	0	0	1.36817	0	0
706	BIRC5	0	0.745079	0	0	0.373984	0
707	BISPR	0	0	0	0	0.368188	0
708	BIVM	0	0	0	0	0.273332	0
709	BLCAP	0	0	0	0	0.296162	0
710	BLMH	0	0	0.372602	0	0	0
711	BLNK	0	0.667998	0	0	0	0
712	BLOC1S1	0.45074	0.323497	0	0	0	0
713	BLOC1S2	0	0.289426	0	0	0	0
714	BLOC1S4	0	0	0.292865	0	0	0
715	BLOC1S5	0	0	0.391426	0	0	0
716	BLVRA	0	0	0	0	0.848297	0
717	BLVRB	0.786798	0	0	0	0	0
718	BLZF1	0	0	0	0	0.365301	0
719	BMERB1	0	2.19285	0	0	0	0
720	BMF	0	0.338296	0	0	0	0
721	BMI1	0	1.13976	0	0	0	0
722	BMP1	0	0	0	0	0	0.299959
723	BMP2K	0	0	0	0	0	0.331965
724	BMP8B	0	0.929897	0	0	0	0
725	BMPR1A	0	0	0	0	0.282697	0
726	BMS1	0	0.324881	0	0	0	0
727	BNIP2	0	0.268121	0	0	0	0
728	BNIP3	0	0	0	0	0.29088	0
729	BNIP3L	0	0	0	0	0	0.317474
730	BNIPL	0	0	0	0	0.658835	0
731	BOD1	0	0.582712	0	0	0	0
732	BOD1L1	0	0	0	0	0	0.658011
733	BOK	0	0	0	0	0	0.321694
734	BOLA1	0	0.503065	0	0	0.279378	0
735	BOLA2	0	0.503998	0	0	0	0
736	BOLA2B	0	0.499471	0	0	0	0
737	BOLA3	0	0	0.787352	0	0	0
738	BOP1	0	0	0	0	0.431355	0
739	BORCS5	0	0	0.284374	0	0	0
740	BORCS6	0	0	0.653452	0	0	0
741	BORCS8	0	0	0.300887	0	0	0
742	BPGM	0	0.305459	0.267543	0	0	0
743	BPHL	0	0	0.355686	0	0	0
744	BPNT1	0	0	0	0	0.468121	0
745	BPTF	0	0	0	0	0	0.398759
746	BRAT1	0	0	0	0	0.299443	0
747	BRCA1	0	0.379491	0	0	0	0
748	BRCC3	0	0	0	0	0.454551	0
749	BRD1	0	0	0.379762	0	0	0
750	BRD3	0	0	0	0	0.588229	0
751	BRD3OS	0	0.504416	0	0	0	0
752	BRD4	0	0	0	0	0	0.4602
753	BRD8	0	0.656024	0	0	0	0
754	BRD9	0	0.353581	0	0	0.474261	0
755	BRF2	0	0	0.792018	0	0	0
756	BRINP3	0	3.03011	0	0	0	0
757	BRIX1	0	0	0	0	0.298858	0
758	BROX	0	0	0	0	0.750444	0
759	BRPF1	0	0.487785	0	0	0	0
760	BRPF3	0	0	0.28601	0	0	0
761	BRWD1	0	0	0	0	0.308769	0
762	BSDC1	0	0	0.273093	0	0.342561	0
763	BSG	0.374241	0	0	0	0.41758	0
764	BSPRY	0	0.354665	0	0	0.413001	0
765	BST2	0.499646	0	0	0	0	0
766	BTAF1	0	0	0	0	0	0.32357
767	BTBD10	0	0.307148	0	0	0	0
768	BTBD6	0	0	0.30767	0	0	0
769	BTBD9	0	0	0.43695	0	0	0
770	BTG2	0	0.36677	0	0	0	0
771	BTG3	0	0.619824	0	0	0	0
772	BTN2A1	0	0	0.318297	0	0	0
773	BTN3A1	0	0	0.584415	0	0	0
774	BTN3A2	0	0	0	0	0	0.338251
775	BTN3A3	0	0	0.432289	0	0	0
776	BTNL9	0	0	0	0	1.17728	0
777	BTRC	0	0	0	0	0.28755	0
778	BUB1	0	0.543727	0	0	0.806619	0
779	BUB1B	0	0.55251	0	0	0	0
780	BUB3	0	0.392122	0	0	0	0
781	BX284668.5	0	0.366073	0	0	0	0
782	BX324167.1	0	0	0.455969	0	0	0
783	BX537318.1	0	0	0.620456	0	0	0
784	BX664727.3	0	0	0.637848	0	0	0
785	BYSL	0	0	0.339005	0	0	0
786	BZW2	0	0.381761	0	0	0.361695	0
787	C11orf24	0	0.344531	0	0	0	0
788	C11orf71	0	0	0.455298	0	0	0
789	C11orf74	0	0.411455	0	0	0	0
790	C11orf80	0	0.781501	0	0	0	0
791	C11orf95	0	0.711881	0	0	0	0
792	C11orf96	0	0.379749	0	0	0	0
793	C12orf29	0	0.338742	0	0	0	0
794	C12orf4	0	0	0	0	0	0.291941
795	C12orf43	0	0.31691	0	0	0	0
796	C12orf57	0.49789	0	0	0	0	0
797	C12orf60	0	0	0.878589	0	0	0
798	C12orf66	0	0	0	0	0.408888	0
799	C12orf75	0	1.24563	0	0	0	0
800	C14orf119	0	0	0	0	0.290843	0
801	C14orf132	0	0.499289	0	0	0	0
802	C15orf40	0	0	0.344679	0	0	0
803	C15orf48	0	0	0.659233	0	0	0
804	C15orf61	0	0	0.343027	0	0	0
805	C16orf70	0	0	0	0	0.518138	0
806	C16orf74	0	0	0	0	0.424707	0
807	C16orf86	0	0	0.376961	0	0	0.391766
808	C16orf91	0	0.477202	0	0	0	0
809	C16orf95	0	0	0.495678	0	0	0
810	C17orf113	0	0	0.497087	0	0	0
811	C17orf58	0	0	0.484521	0	0.841439	0
812	C17orf67	0	0.488974	0	0	0.5377	0
813	C17orf75	0	0	0.525004	0	0	0
814	C17orf80	0	0	0.418994	0	0	0
815	C17orf82	0	0	0.696527	0	0	0
816	C17orf97	0	0	0.360253	0	0	0
817	C18orf21	0	0.420835	0	0	0.524238	0
818	C18orf25	0	0.310203	0	0	0.43644	0
819	C18orf32	0	0	0.371649	0	0	0
820	C19orf18	0	0	1.05466	0	0	0
821	C19orf25	0	0	0	0	0.262004	0
822	C19orf33	0	0.396809	0	0	0	0
823	C19orf53	0.620255	0	0	0	0	0
824	C19orf54	0	0	0.297488	0	0	0
825	C19orf73	0	0	0.342176	0	0	0
826	C19orf81	0	0	0	0	0.614972	0
827	C1D	0	0	0.376539	0	0	0
828	C1GALT1C1	0	0.336159	0	0	0.279884	0
829	C1QA	1.61421	0	0	0	0	0.352771
830	C1QB	1.31409	0	0	0	0	0
831	C1QBP	0	0	0.620997	0.552803	0	0
832	C1QC	1.3475	0	0	0	0	0
833	C1QTNF3	0	0	0	0	0.844055	0
834	C1QTNF6	0	0	0	0	0	0.419956
835	C1R	1.16388	0	0	0.667057	0	0
836	C1RL	0	0	0.307652	0	0	0
837	C1orf109	0	0	0	0	0.682074	0
838	C1orf112	0	0.466971	0	0	0	0
839	C1orf115	0	0	0	0	0.302789	0.28727
840	C1orf116	0	0.629449	0	0	1.7451	0
841	C1orf122	0	0	0	0	0.297363	0
842	C1orf131	0	0	0	0	0.340538	0
843	C1orf162	0	0	0	0	0	0.649183
844	C1orf198	0	0	0	0	0.516995	0
845	C1orf21	0	0.908835	0	0	0	0
846	C1orf226	0	0	0	0	0.935113	0
847	C1orf35	0	0.307776	0	0	0.388237	0
848	C1orf43	0	0	0	0	0.400111	0
849	C1orf52	0	0	0	0	0.293427	0
850	C1orf54	0	0	0	0	0	0.467548
851	C1orf56	0	0.974625	0	0	0	0
852	C2	0	0	0.371071	0	0	0
853	C20orf204	0	0	0.318977	0	0	0
854	C22orf39	0	0	0.28002	0	0	0
855	C2CD2L	0	0.304251	0	0	0.316847	0
856	C2orf27A	0	1.64302	0	0	0	0
857	C2orf42	0	0	0	0	0	0.493414
858	C2orf49	0	0	0	0	0	0.483221
859	C2orf68	0	0	0.477978	0	0.362086	0
860	C2orf72	0	0	0	0	0.848756	0
861	C2orf74	0	0	0.424995	0	0	0
862	C2orf76	0	0	0	0	0.533581	0
863	C2orf81	0	0	0.412845	0	0	0
864	C3	1.30934	0	0	0	0	0.732143
865	C3AR1	0	0	0	0	0	0.602171
866	C3orf14	0	0	0.352522	0	0	0
867	C3orf52	0	0	0.62542	0	0	0
868	C4orf46	0	0.696206	0	0	0	0
869	C4orf48	0.873739	0	0	0.365073	0	0
870	C5AR2	0	0	0	0	0.318436	0
871	C5orf30	0	0	0	0	0.440974	0
872	C5orf46	0	1.22516	0	0	0	0
873	C5orf56	0	0	0.497583	0	0	0
874	C6orf132	0	0	0	0	0.765092	0
875	C6orf136	0	0	0.267183	0	0	0
876	C6orf141	0	0	0	0	3.20896	0
877	C6orf226	0	0	0.832283	0	0	0
878	C6orf47	0	0	0.337168	0	0	0
879	C6orf62	0	0	0	0	0.376518	0
880	C7orf26	0	0	0	0	0.309276	0
881	C7orf50	0	0.307718	0	0	0	0
882	C8orf33	0	0.659837	0	0	0	0
883	C8orf76	0	0	0.303578	0	0	0
884	C8orf82	0	0.310697	0	0	0	0
885	C9orf16	0.840547	0	0	0	0	0
886	C9orf64	0	0	0	0	0	0.266552
887	CA11	0	0.855347	0	0	0	0
888	CA12	0	0	0	0.598825	0	0
889	CA14	0	0	0.651614	0	0	0
890	CA2	0	0	1.04569	0	0	0
891	CA5B	0	0	0.42274	0	0	0
892	CA8	0	0.592015	0.282492	0	0	0
893	CAAP1	0	0	0	0	0.39995	0
894	CAB39	0	0	0	0	0.303343	0
895	CAB39L	0	0	0.294336	0	0	0.273644
896	CABLES1	0	0.427338	0	0	0.60188	0
897	CABLES2	0	0.452818	0	0	0	0
898	CACNA1A	0	0	0.619322	0	0	0
899	CACNA1B	0	0	0.365532	0	0	0
900	CACNA1D	0	0	0.32759	0	0	0
901	CACNA1F	0	0	0.724199	0	0	0
902	CACNA1H	0	0	0.673246	0.853712	0	0.277234
903	CACNB1	0	0	0.500381	0	0	0
904	CACNG4	0	0	0	0	0.811921	0.305678
905	CACNG6	0	0	0.580181	0	0	0
906	CACTIN	0	0	0.341676	0	0	0
907	CACUL1	0	0	0	0	0.366846	0
908	CACYBP	0	0.98721	0	0	0.374969	0
909	CADM1	0	0	0.352785	0	0	0.35015
910	CALCOCO2	0	0	0.322462	0	0	0
911	CALCRL	0	0	0	0	0	0.739324
912	CALHM2	0	0.382624	0	0	0	0
913	CALHM6	0	0	0	0	0	0.462795
914	CALM2	0	0	0	0	0.271435	0
915	CALML5	0.732171	0	0	0	0.648326	0
916	CALU	0	0	0	0	0	0.362962
917	CAMK2B	0	0	0.782262	0	0	0
918	CAMK2G	0	0.342145	0	0	0	0
919	CAMKK1	0	0	0.594745	0	0	0
920	CAMLG	0	0.35108	0	0	0	0
921	CAMSAP1	0	0.402916	0	0	0	0
922	CAMSAP2	0	0	0	0	0.496979	0
923	CAMSAP3	0	0	0.272272	0	0	0
924	CAMTA2	0	0	0.520953	0	0	0
925	CAND1	0	0.290181	0	0	0	0
926	CANT1	0	0	0.314447	0	0	0
927	CAP2	0	0	0	0	0.551783	0
928	CAPG	0.763613	0	0	0.518666	0	0
929	CAPN2	0	0.430729	0	0	0.586821	0
930	CAPN3	0	0	0.372658	0	0	0
931	CAPN8	0	0	0	0	1.35216	0
932	CAPN9	0	0	0	0	0	0.64012
933	CAPS	0	0.412306	0	0	0	0
934	CAPZA2	0	0	0	0	0	0.262599
935	CARD10	0	0	0	0	0	0.414984
936	CARD14	0	0	0	0	0.787392	0
937	CARD16	0	0	0	0	0	0.36097
938	CARD19	0	1.01665	0	0	0	0
939	CARHSP1	0	0.602296	0	0	0	0
940	CARM1	0	0.264377	0	0	0	0
941	CARS	0	0.261338	0	0	0	0
942	CASP1	0	0	0	0	0	0.537366
943	CASP3	0	0.597961	0	0	0	0
944	CASP6	0	0.446801	0	0	0.531498	0
945	CASP7	0	0.63816	0	0	0	0
946	CASQ1	0	0	1.07272	0	0	0
947	CAST	0	0.519398	0	0	0	0
948	CASTOR1	0	0	0.498804	0	0	0
949	CBFA2T2	0	0.322539	0	0	0.350678	0
950	CBFA2T3	0	0.653142	0	0	0	0
951	CBFB	0	0.291253	0	0	0.272866	0
952	CBL	0	0.466789	0	0	0	0
953	CBLC	0	0	0	0	0.703359	0
954	CBLN2	0	2.28092	0	0	0	0
955	CBR1	0	0	0.334628	0	0	0
956	CBR3	0	0	0.444662	0	0	0
957	CBWD1	0	0.282521	0	0	0.428502	0
958	CBWD5	0	0.27939	0	0	1.38592	0
959	CBWD6	0	0	0	0	1.32605	0
960	CBX2	0	0.670001	0	0	0	0
961	CBX3	0	0	0	0	0.563229	0
962	CBX4	0	0.672895	0	0	0	0
963	CBX5	0	0.299156	0	0	0	0
964	CBX6	0	0	0	0	0	0.353466
965	CBX7	0	0.354231	0	0	0	0
966	CBX8	0	0.841591	0	0	0	0
967	CC2D1A	0	0	0.401046	0	0	0
968	CCAR2	0	0.387507	0	0	0	0
969	CCDC102A	0	0.439167	0	0	0	0
970	CCDC112	0	0.478657	0	0	0	0
971	CCDC113	0	0	0.350673	0	0	0
972	CCDC117	0	0.295189	0	0	0.276895	0
973	CCDC12	0	0.415055	0	0	0	0
974	CCDC125	0	0	0	0	0.720863	0
975	CCDC126	0	0	0	0	0.779261	0
976	CCDC127	0	0	0.28901	0	0	0
977	CCDC14	0	0	0	0	0.377071	0
978	CCDC151	0	0	0.323939	0	0	0
979	CCDC186	0	0	0	0	0	0.359292
980	CCDC189	0	0	0.270119	0	0	0
981	CCDC191	0	0	0	0	0	0.45756
982	CCDC28A	0	0	0	0	0.301715	0
983	CCDC34	0	0	0	0	0	0.381108
984	CCDC40	0	0	0.644772	0	0	0
985	CCDC47	0	0	0	0	0.859982	0
986	CCDC50	0	0	0	0	0.552087	0
987	CCDC51	0	0.374666	0	0	0	0
988	CCDC57	0.844043	0	0.289972	0.819131	0	0
989	CCDC58	0	0	0	0	0	0.329858
990	CCDC61	0	0.337286	0	0	0.415192	0
991	CCDC69	0	0	0	0	0	0.673679
992	CCDC71	0	0.444403	0	0	0	0
993	CCDC71L	0	0	0	0	0	0.315707
994	CCDC74A	0	0	0	0	0.814177	0
995	CCDC78	0	0	0.427348	0	0	0
996	CCDC80	1.20738	0	0	0	0	0
997	CCDC85B	1.00601	0	0	0	0	0
998	CCDC88B	0	0	0	0	0	0.478858
999	CCDC88C	0	0	0.461412	0	0	0
1000	CCDC90B	0	0	0	0	0	0.341932
1001	CCDC92	0	0	0	0	0.265511	0
1002	CCDC9B	0	0	0.625915	0	0	0
1003	CCHCR1	0	0	0	0	0.386443	0
1004	CCL11	0	0	0.806781	0	0	0
1005	CCL19	1.35537	0	0	1.99839	0	0
1006	CCL2	0	0	0	0	0	0.537999
1007	CCL21	1.37133	0	0	0	0	0
1008	CCL22	0	0	0	0	0.538997	0.431467
1009	CCL4	0	0	0.271966	0	0	0.318519
1010	CCL5	1.04966	0	0	1.17735	0	0
1011	CCNA2	0	0.942727	0	0	0	0
1012	CCNB1	0	0.462269	0	0	0.500986	0
1013	CCNB1IP1	0	0	0	0	0	0.304423
1014	CCNB2	0	0.724212	0	0	0.355707	0
1015	CCNC	0	0	0	0	0.468601	0
1016	CCND1	0	1.33493	0	0	0	0
1017	CCND2	0	0	0	0	0	0.301795
1018	CCNE2	0	0.618794	0	0	0.323903	0
1019	CCNF	0	0.669032	0	0	0	0
1020	CCNG1	0	0.260648	0	0	0	0
1021	CCNG2	0	0.500721	0	0	0.395854	0
1022	CCNI	0	0.379436	0	0	0	0
1023	CCNL1	0	0	0	0	0.376665	0
1024	CCNO	0	2.36198	0	0	0	0
1025	CCNQ	0	0.473155	0	0	0	0
1026	CCNT2	0	0	0	0	0.404336	0
1027	CCP110	0	0.335601	0	0	0.479362	0
1028	CCPG1	0	0	0	0	0	0.368828
1029	CCR1	0	0	0	0	0	0.411345
1030	CCR7	0	0	0	1.48338	0	0
1031	CCSAP	0	0	0	0	0.645839	0
1032	CCSER2	0	0	0	0	0	0.469866
1033	CCT2	0	0.509848	0	0	0	0
1034	CCT3	0	0	0	0	0.605307	0
1035	CCT5	0	0.275983	0	0	0	0
1036	CCT6A	0	0	0	0	0.499754	0
1037	CCT6B	0	0	0	0	1.04304	0
1038	CCT8	0	0.304611	0	0	0.281104	0
1039	CCZ1	0	0	0	0	0.791405	0
1040	CCZ1B	0	0	0	0	0.390222	0
1041	CD14	1.59419	0	0	0	0	0
1042	CD151	0.364349	0	0	0	0	0
1043	CD163	0	0	0	0	0	0.596615
1044	CD163L1	0	0	0.882259	0	0	0
1045	CD164	0	0.375213	0	0	0.31211	0
1046	CD2	0	0	0	0.851687	0	0.513088
1047	CD24	0	0	0	0	0.478474	0
1048	CD248	0	0	0	0	0	0.282803
1049	CD27	0	0	0	0.947755	0	0.415932
1050	CD27-AS1	0	0	0.310478	0	0	0
1051	CD2AP	0	0	0	0	0.548147	0
1052	CD2BP2-DT	0	0	0.270212	0	0	0
1053	CD302	0	0	0	0	0	0.744687
1054	CD320	0	0	0	0	0	0.318747
1055	CD34	0	0	0	0	0	0.591979
1056	CD36	0	0	0	0	0	0.261995
1057	CD37	0	0	0	0	0	0.264109
1058	CD3D	0	0	0	1.13485	0	0.336295
1059	CD3E	0	0	0	0	0	0.306307
1060	CD3EAP	0	0	0	0	0.60334	0
1061	CD4	0	0	0	0	0	0.462266
1062	CD40	0	0	0	0	0	0.280631
1063	CD48	0	0	0	1.34022	0	0
1064	CD52	0	0	0	1.18574	0	0
1065	CD53	0	0	0	0.78965	0	0
1066	CD55	0	0	0	0	0.516639	0
1067	CD59	0	0.378597	0	0	0	0
1068	CD6	0	0	0	0.987266	0	0.558099
1069	CD63	0	0.347146	0	0	0	0
1070	CD68	1.21342	0	0	0	0	0
1071	CD7	0	0	0	0.789521	0	0
1072	CD74	0.864316	0	0	0.647196	0	0
1073	CD82	0	0.496398	0	0	0	0
1074	CD84	0	0	0	0	0	0.537448
1075	CD86	0	0	0	0	0	0.485948
1076	CD8A	0	0	0.401739	0	0	0
1077	CD9	0	0	0	0	0.378224	0
1078	CD93	0	0	0	0	0	0.767836
1079	CD99	0	0.530765	0	0	0	0
1080	CDADC1	0	0.886514	0	0	0	0
1081	CDC16	0	0	0	0	0.436005	0
1082	CDC20	0	1.05884	0	0	0.283842	0
1083	CDC23	0	0.40965	0	0	0	0
1084	CDC25A	0	0.940602	0	0	0	0
1085	CDC25B	0	0.316111	0	0	0.316419	0
1086	CDC26	0	0.356118	0	0	0	0
1087	CDC27	0	0	0.268389	0	0.268958	0
1088	CDC34	0	0	0	0	0.435155	0
1089	CDC37L1	0	0	0	0	0.627915	0
1090	CDC40	0	0.278345	0	0	0.368586	0
1091	CDC42BPA	0	0	0	0	0.40472	0
1092	CDC42BPG	0	0.575122	0	0	0	0
1093	CDC42EP1	0	0	0	0	0	0.344414
1094	CDC42EP3	0	0	0.584572	0	0	0
1095	CDC42EP4	0	0	0	0	0.387448	0
1096	CDC42SE1	0	0.422535	0	0	0	0
1097	CDC45	0	0	0	0	0	0.571132
1098	CDC6	0	0.327322	0	0	0.46925	0
1099	CDC73	0	0	0	0	0.400091	0
1100	CDCA3	0	0.593884	0	0	0.699926	0
1101	CDCA4	0	0.545622	0	0	0.264066	0
1102	CDCA5	0	0.618385	0	0	0	0
1103	CDCA7	0	0	0	0	1.13504	0
1104	CDCA7L	0	1.2682	0	0	0	0
1105	CDCA8	0	0.398413	0	0	1.17491	0
1106	CDCP1	0	0.848882	0	0	0	0
1107	CDH1	0	0	0	0	0.86037	0
1108	CDH11	0	0.367949	0	0	0	0.31923
1109	CDH5	0	0	0	0	0	0.626948
1110	CDK1	0	0.848027	0	0	0.321287	0
1111	CDK10	0	0	0	0	0.388594	0
1112	CDK12	0	0	0	0	0	0.318468
1113	CDK13	0	0	0	0	0.452957	0
1114	CDK17	0	0.386737	0	0	0	0
1115	CDK18	0	0.830699	0	0	0	0
1116	CDK19	0	0.33501	0	0	0.642611	0
1117	CDK2	0	0.508146	0	0	0	0
1118	CDK2AP1	0	0.301274	0	0	0	0
1119	CDK2AP2	0	0.365442	0	0	0	0
1120	CDK3	0	0	0.564949	0	0	0
1121	CDK4	0	0.427321	0	0	0	0
1122	CDK5RAP1	0	0	0	0	0.279287	0
1123	CDK5RAP2	0	0.409375	0	0	0	0
1124	CDK5RAP3	0	0	0.476606	0	0	0
1125	CDK7	0	0	0	0	0.367928	0
1126	CDKN1A	0	0	0	1.03976	0	0
1127	CDKN1B	0	0.691062	0	0	0	0
1128	CDKN1C	0	0	0	0	0	0.413021
1129	CDKN2A	0	0.261647	0	0	0	0
1130	CDKN2AIP	0	0.428135	0	0	0	0
1131	CDKN2B	0	0.432505	0	0	0	0
1132	CDKN2C	0	0.75532	0	0	0	0
1133	CDKN2D	0	0.402032	0	0	0	0
1134	CDKN3	0	1.18499	0	0	0	0
1135	CDON	0	0.567254	0	0	0	0
1136	CDPF1	0	0	0.5242	0	0	0
1137	CDR2	0	0.479097	0	0	0	0
1138	CDR2L	0	0	0.445387	0	0	0
1139	CDS1	0	0.471171	0	0	0	0
1140	CDYL	0	0	0	0	0.352949	0
1141	CDYL2	0	0	0.463536	0	0	0
1142	CEACAM1	0	0	0.55583	0	0	0
1143	CEACAM19	0	0	0.683044	0	0	0
1144	CEACAM6	0	0	0	0	1.9562	0
1145	CEBPB	0	0.449241	0	0	0	0
1146	CEBPD	0	0	0	0	0.448268	0
1147	CEBPG	0	0	0	0	0.282266	0
1148	CEBPZ	0	0	0	0	0	0.315741
1149	CELF1	0	0	0	0	0.28062	0
1150	CELF3	0	0	1.47724	0	0	0
1151	CELSR1	0	0	0	0	0.509354	0
1152	CELSR2	0	0	0.290636	0	0	0
1153	CELSR3	0	0.554236	0	0	0	0
1154	CEMIP2	0	0.537966	0	0	0	0
1155	CENPA	0	0.681597	0	0	0	0
1156	CENPBD1	0	0	0	0	0.303472	0
1157	CENPC	0	0.469534	0	0	0	0
1158	CENPE	0	0.760815	0	0	0	0
1159	CENPF	0	0.529498	0	0	1.02933	0
1160	CENPH	0	0.384725	0	0	0	0
1161	CENPL	0	1.01134	0	0	0	0
1162	CENPN	0	0.750233	0	0	0.324842	0
1163	CENPS	0	0.337139	0	0	0	0
1164	CENPU	0	0.836959	0	0	0	0
1165	CENPW	0	1.06736	0	0	0.470542	0
1166	CEP120	0	0.34557	0	0	0	0
1167	CEP131	0	0	0	0	0.41717	0
1168	CEP135	0	0.623479	0	0	0.684475	0
1169	CEP152	0	0.692819	0	0	0	0
1170	CEP170	0	0	0	0	0	0.470451
1171	CEP192	0	0.438995	0	0	0	0
1172	CEP290	0	0	0	0	0	0.282056
1173	CEP350	0	0	0	0	0.2758	0.496479
1174	CEP41	0	0	0	0	0	0.390129
1175	CEP44	0	0.722502	0	0	0	0
1176	CEP55	0	0.596127	0	0	0.499893	0
1177	CEP57	0	0	0	0	0	0.419199
1178	CEP83	0	0	0	0	0	0.344009
1179	CEP85	0	0.31289	0	0	0	0
1180	CEP89	0	0	0	0	0.684688	0
1181	CEP95	0	0	0.412199	0	0	0
1182	CEPT1	0	0	0	0	0.434291	0
1183	CERCAM	0	0	0	0	0	0.302007
1184	CERK	0	0.274948	0	0	0	0
1185	CERS1	0	0	0.325328	0	0	0
1186	CERS2	0	0.718437	0	0	0	0
1187	CERS4	0.646016	0	0.288537	0	0.312843	0
1188	CERS5	0	0	0	0	0.310251	0
1189	CERS6	0	0	0	0	0.481305	0
1190	CES3	0	0	0.93776	0	0	0
1191	CES4A	0	0	0.442067	0	0	0
1192	CETN3	0	0.421373	0	0	0	0
1193	CFAP157	0	0	0.744759	0	0	0
1194	CFAP298	0	0.316557	0	0	0.377504	0
1195	CFAP36	0	0	0.434605	0	0	0
1196	CFAP44	0	0	0	0	0.540853	0
1197	CFAP70	0	0	0.624484	0	0	0
1198	CFAP97	0	0.287654	0	0	0	0
1199	CFB	0	0	0.880232	0	0	0
1200	CFD	1.76805	0	0	0	0	0.344151
1201	CFDP1	0	0	0	0	0.348283	0
1202	CFH	0	0	0	0	0	0.951965
1203	CFL2	0	0	0	0	0.415328	0
1204	CGA	0	0	1.02644	0	0	0
1205	CGN	0	0	0	0	0.262776	0
1206	CGREF1	0	0	0.533158	0	0	0
1207	CHADL	0	0	0.457718	0	0	0
1208	CHAF1A	0	0.369924	0	0	0	0
1209	CHAMP1	0	0	0	0	0.427132	0
1210	CHCHD10	0.65509	0	0	0.582578	0	0
1211	CHCHD2	0	0	0	0.32246	0.431779	0
1212	CHCHD3	0	0.290895	0	0	0	0
1213	CHCHD4	0	0.328643	0	0	0.282535	0
1214	CHCHD7	0	0.473536	0.331295	0	0	0
1215	CHD1	0	0	0.455094	0	0	0
1216	CHD1L	0	0.834381	0	0	0	0
1217	CHD2	0	0	0	0	0	0.285839
1218	CHD3	0.731337	0	0	0.444198	0	0
1219	CHD7	0	0.262881	0	0	0	0
1220	CHD8	0	0	0	0	0.347601	0
1221	CHDH	0	0	0.485957	0	0	0
1222	CHEK1	0	0.64508	0	0	0	0
1223	CHEK2	0	0.407529	0	0	0	0
1224	CHI3L1	0	0	0	0	0	0.589175
1225	CHIC2	0	0.729955	0	0	0	0
1226	CHKA	0	0	0.283816	0	0	0
1227	CHKB	0	0	0	0	0	0.285398
1228	CHKB-DT	0	0	0.518471	0	0	0
1229	CHM	0	0	0.293865	0	0	0
1230	CHML	0	0	0	0	0.790325	0
1231	CHMP1A	0.573117	0	0	0	0	0
1232	CHMP1B	0	0	0	0	0.340061	0
1233	CHMP4B	0	0	0	0	0.323136	0
1234	CHMP4C	0	0	0.384652	0	0	0
1235	CHMP5	0	0	0	0	0.477762	0
1236	CHORDC1	0	0.338283	0	0	0	0
1237	CHPF2	0	0.425041	0	0	0	0
1238	CHRAC1	0	0.453505	0	0	0	0
1239	CHRD	0	0	0.358688	0	0	0
1240	CHRNB1	0	0	0.925414	0	0	0
1241	CHST1	0	0	0.470848	0	0.628933	0
1242	CHST11	0	0	0	0	0	0.433278
1243	CHTF18	0	0	0	0	0.409704	0
1244	CHTOP	0	0.356499	0	0	0.485746	0
1245	CHUK	0	0	0	0	0.267179	0
1246	CHURC1	0	0.262887	0	0	0	0
1247	CIAO2A	0	0.558702	0	0	0	0
1248	CIB1	0.611055	0	0	0	0	0
1249	CIITA	0	0	0.307852	0.777795	0	0
1250	CILP	0	0	0	0	0	0.335011
1251	CIR1	0	0	0	0	0	0.486457
1252	CIRBP	0	0	0.380915	0	0.325637	0
1253	CISD1	0	0	0	0	0	0.293055
1254	CISD3	0.586668	0	0	0	0	0
1255	CISH	0	0.746313	0	0	0	0
1256	CIT	0	0.631712	0	0	0	0
1257	CKAP2	0	0.808567	0	0	0	0
1258	CKAP4	0	0.551545	0	0	0	0
1259	CKAP5	0	0	0	0	0.323288	0
1260	CKB	0	0	0.323825	0.619133	0	0.357509
1261	CKMT1A	0	0	0.684636	0	0	0.401618
1262	CKMT1B	0	0	0.962015	0	0	0
1263	CKS1B	0	0.854854	0	0	0.498969	0
1264	CKS2	0	1.02291	0	0	0	0
1265	CLASP1	0	0	0	0	0.284891	0.301953
1266	CLASP2	0	0.366347	0	0	0	0
1267	CLASRP	0	0	0	0	0.335762	0
1268	CLCN2	0	0	0.524398	0	0	0
1269	CLCN3	0	0	0	0	0.301056	0
1270	CLDN12	0	0	0	0	0	0.271568
1271	CLDN15	0	0	0	0	0	0.32488
1272	CLDN3	0.58152	0	0	0	0.391268	0
1273	CLDN7	0	0	0.579732	0	0	0
1274	CLEC16A	0	0.331964	0	0	0	0
1275	CLEC2B	0	0	0	0	0	0.774491
1276	CLEC2D	0	0	0.277021	0	0	0
1277	CLEC7A	0	0	0	0	0	0.504226
1278	CLINT1	0	0.409934	0	0	0	0
1279	CLIP1	0	0	0	0	0	0.282141
1280	CLK2	0	0	0	0	0.765193	0
1281	CLMN	0	0	0.267721	0	0	0
1282	CLN3	0	0	0	0	0.414841	0
1283	CLN8	0	0	0	0	0	0.286785
1284	CLOCK	0	0.323833	0	0	0.701466	0
1285	CLPP	0.868336	0	0	0	0	0
1286	CLPSL2	0	0.395485	0	0	0	0
1287	CLPTM1	0	0	0	0	0.270757	0
1288	CLPTM1L	0	0	0	0	0.322139	0
1289	CLSTN1	0	0.466081	0	0	0.290744	0
1290	CLSTN2	0	0	0.298568	0	0	0.271664
1291	CLSTN3	0	0	0	0	0	0.41944
1292	CLTB	0	0.302532	0	0	0	0
1293	CLTCL1	0	0	0.441625	0	0	0
1294	CLU	0	0.308127	0	0	0	0
1295	CLUH	0	0	0.313727	0	0	0
1296	CLUL1	0	0	1.30893	0	0	0
1297	CMBL	0	0	0	0	0.285039	0
1298	CMC1	0	0.662786	0	0	0	0
1299	CMC2	0	0.37499	0	0	0	0
1300	CMIP	0	0	0	0	0	0.321023
1301	CMKLR1	0	0	0	0	0	0.378847
1302	CMPK2	0	0	0.293599	0	0.392316	0
1303	CMSS1	0	0	0	0	0.290034	0
1304	CMTM3	0	0	0	0	0	0.339712
1305	CMTM4	0	0	0	0	0.336253	0
1306	CMTM8	0	1.01492	0	0	0	0
1307	CMYA5	0	0	0.723797	0	0	0
1308	CNDP2	0	0	0	0	0.500767	0
1309	CNFN	0	0	0.339949	0	0	0
1310	CNIH3	0	0.806179	0	0	0	0
1311	CNIH4	0	0.763998	0	0	0.344338	0
1312	CNN2	0	0.385554	0	0	0	0
1313	CNN3	0	0	0	0	0.301185	0.359364
1314	CNNM3	0	0	0.329461	0	0	0
1315	CNNM4	0	0	0	0	1.22098	0
1316	CNOT10	0	0.407863	0	0	0	0
1317	CNOT11	0	0	0	0	0.371195	0
1318	CNOT2	0	0.336072	0	0	0	0
1319	CNOT3	0	0	0	0	0.335354	0
1320	CNOT6	0	0.428693	0	0	0.414972	0
1321	CNOT8	0	0.518385	0	0	0	0
1322	CNOT9	0	0	0	0	0.355732	0
1323	CNPY2	0	0.357703	0	0	0	0
1324	CNPY3	0.836682	0	0	0	0	0
1325	CNPY4	0	0	0	0	0	0.394336
1326	CNST	0	0	0	0	0.406512	0
1327	CNTD1	0	0	1.12135	0	0	0
1328	CNTD2	0	0	0.404432	0	0	0
1329	CNTNAP2	0	0.626533	0	0	0	0.36384
1330	CNTROB	0	0	0.375974	0	0	0
1331	COA1	0	0	0	0	0.492367	0
1332	COA3	0	0	0.370859	0	0	0
1333	COA5	0	0	0.317674	0	0.318467	0
1334	COA6	0	0	0	0	0.520051	0
1335	COA6-AS1	0	0	0.285196	0	0	0
1336	COA8	0	0	0.296935	0	0	0
1337	COASY	0	0	0	0	0.622509	0
1338	COBL	0	0	0.506318	0	0.965554	0
1339	COCH	0	0	0	0	1.28097	0
1340	COG2	0	0	0	0	0.412637	0
1341	COG3	0	0	0	0	0.265863	0
1342	COG4	0	0	0	0	0.274618	0
1343	COG7	0	0.287188	0	0	0.426293	0
1344	COL10A1	0	0.960416	0	0	0	0
1345	COL11A1	0	1.38093	0	0	0.31245	0
1346	COL12A1	0	0.767544	0	0	0	0
1347	COL16A1	0	0	0	0	0	0.367708
1348	COL18A1	0.697443	0	0	0	0	0
1349	COL1A1	0.541723	0.445437	0	0	0	0.263015
1350	COL1A2	0	0.32856	0	0	0	0.464036
1351	COL20A1	0	0	1.16213	0	0	0
1352	COL2A1	0	0.535938	0.485764	0	0	0
1353	COL3A1	0	0.647471	0	0	0	0
1354	COL5A1	0	0.475921	0	0	0	0
1355	COL5A2	0	0.565055	0	0	0	0.334319
1356	COL6A1	0.714063	0	0	0	0	0
1357	COL6A2	1.13725	0	0	0	0	0.495265
1358	COL6A3	0	0.272844	0	0	0	0
1359	COL7A1	0	0	0.694435	0	0	0
1360	COL8A1	0	0.397051	0	0	0	0
1361	COL8A2	0	0.475559	0	0	0	0
1362	COL9A2	0.835951	0	0.889591	0	0	0
1363	COLEC12	0	0	0.783904	0	0	0
1364	COMMD1	0	0	0.367362	0	0	0
1365	COMMD10	0	0	0	0	0.597066	0
1366	COMMD2	0	0	0	0	0	0.305886
1367	COMMD3	0	0.954639	0	0	0	0
1368	COMMD4	0	0	0.354071	0	0	0
1369	COMMD5	0	0.590782	0	0	0.398132	0
1370	COMMD6	0	0.511059	0	0	0	0
1371	COMMD8	0	0.648643	0	0	0	0
1372	COMP	1.06746	0	0	0	0	0
1373	COP1	0	0	0	0	0.427749	0
1374	COPA	0	0	0	0	0.314019	0
1375	COPB2	0	0	0	0	0.275959	0
1376	COPE	0.748596	0	0	0	0	0
1377	COPS4	0	0.408651	0	0	0	0
1378	COPS5	0	0.521291	0	0	0	0
1379	COPS6	0	0.345527	0	0	0	0
1380	COPS7A	0	0	0.260463	0	0.287149	0
1381	COPS8	0	0	0	0	0.406475	0
1382	COPS9	0	0	0	0.734477	0.350799	0
1383	COPZ1	0	0.271031	0	0	0	0
1384	COPZ2	0	0	0.435537	0	0	0
1385	COQ10A	0	0	0.468362	0	0	0
1386	COQ6	0	0	0.305232	0	0	0
1387	COQ8A	0	0	0	0	0.799011	0
1388	CORO1A	1.30907	0	0	0.916867	0	0
1389	CORO1B	1.0198	0	0	0	0	0
1390	CORO1C	0	0	0	0	0	0.381641
1391	CORO2A	0	0.760546	0	0	0	0
1392	COTL1	0	0	0	0.600733	0	0
1393	COX14	0	0	0.349748	0	0	0
1394	COX16	0	0	0.352616	0	0	0
1395	COX17	0	0	0.373071	0	0.304871	0
1396	COX19	0	0	0.310878	0	0.545395	0
1397	COX5A	0	0	0.394003	0	0	0
1398	COX5B	0	0	0	0	0.275588	0
1399	COX6A1	0	0.395295	0	0	0	0
1400	COX6C	0	0	0.908302	0.409074	0	0
1401	COX7A1	0	0	0	0	0	0.736561
1402	COX7A2	0	0.565287	0	0	0	0
1403	COX7A2L	0	0	0.279793	0	0	0
1404	COX7B	0	0.306406	0	0	0	0
1405	COX7C	0	0	0.42346	0	0.308349	0
1406	COX8A	0.453192	0	0	0	0	0
1407	CPB1	0	0	1.83376	0	0	0
1408	CPD	0	0	0	0	0.267213	0
1409	CPE	0	0	0	0	0	0.448307
1410	CPEB2	0	0	0	0	0.385251	0
1411	CPEB3	0	0	0	0	0	0.313223
1412	CPEB4	0	0	0	0	0	0.303673
1413	CPNE2	0	0	0	0	0	0.292445
1414	CPNE3	0	0	0.332584	0	0	0
1415	CPNE7	0	0.569442	0	0	0.396035	0
1416	CPOX	0	0	0.333495	0	0	0
1417	CPQ	0	0	0.473328	0	0	0
1418	CPSF1	0	0.361667	0	0	0.519406	0
1419	CPSF6	0	0.357195	0	0	0.276961	0
1420	CPSF7	0	0	0	0	0.321255	0
1421	CPT1B	0	0	0.459596	0	0	0
1422	CRABP2	0	0	0	0	0.264402	0
1423	CRACR2B	0	0	0	0	0.766216	0
1424	CRADD	0	0.54085	0	0	0	0
1425	CRAMP1	0	0	0	0	0.451614	0
1426	CRAT	0	1.7681	0	0	0	0
1427	CRB3	0	0.373288	0	0	0	0
1428	CRBN	0	0	0.260793	0	0	0
1429	CREB3L1	0	0.971687	0	0	0	0
1430	CREB3L2	0	0	0	0	0	0.279301
1431	CREB3L4	0	0	0	0	0.417903	0
1432	CREBBP	0	0.302575	0	0	0.375386	0
1433	CREBL2	0	0	0	0	0	0.308066
1434	CREBZF	0	0	0	0	0.452813	0
1435	CRELD2	0	0	0.315614	0	0	0
1436	CRIM1	0	0	0	0	0	0.488297
1437	CRIP1	0.490376	0	0	0	0	0
1438	CRIP2	0	0	0.343952	0	0	0
1439	CRIPAK	0	0	0.307588	0	0.635708	0
1440	CRISP1	0	0	0	0	2.6373	0
1441	CRISP2	0	0	0	0	3.23342	0
1442	CRISP3	0	0	0	0	4.22378	0
1443	CRK	0	0	0.354529	0	0	0
1444	CRLS1	0	0	0.26906	0	0	0
1445	CRNDE	0	0.422147	0	0	0	0
1446	CRNKL1	0	0	0	0	0.366636	0
1447	CRTAP	0	0.367343	0	0	0	0
1448	CRTC2	0	0	0	0	0.369146	0
1449	CRY1	0	0.567719	0	0	0	0
1450	CRYBG1	0	0	0	0	0	0.501446
1451	CRYL1	0	0	0.281252	0	0	0
1452	CRYZ	0	0.286599	0	0	0	0
1453	CSAD	0	0	0	0	0.387475	0
1454	CSDE1	0	0	0	0	0.727086	0
1455	CSE1L	0	0.413142	0	0	0.408303	0
1456	CSF1R	0	0	0	0	0	0.348498
1457	CSF3R	0	0	0	0	0	0.601335
1458	CSKMT	0	0.293815	0	0	0	0
1459	CSNK1G3	0	0.529877	0	0	0	0
1460	CSNK2A2	0	0	0	0	0.322382	0
1461	CSNK2B	0	0	0.347777	0	0	0
1462	CSPP1	0	0	0	0	0	0.301222
1463	CSRNP2	0	0	0	0	0.57241	0
1464	CST3	0.538877	0	0	0.493725	0	0
1465	CST5	0	0	1.83125	0	0	0
1466	CST7	0	0	0	1.21858	0	0.377292
1467	CST9	0	0	0.329313	0	0	0
1468	CSTA	0	0	0.681228	0	0	0.605852
1469	CSTF1	0	0	0	0	0.399255	0
1470	CSTF3	0	0.310989	0	0	0.33629	0
1471	CTBP2	0	0	0.570474	0	0	0
1472	CTC1	0	0	0.267538	0	0	0
1473	CTDNEP1	0	0	0.393189	0	0	0
1474	CTDSP2	0	0.391026	0	0	0	0
1475	CTDSPL	0	0.585112	0	0	0	0
1476	CTDSPL2	0	0.290637	0	0	0	0
1477	CTNNA1	0	0.563916	0	0	0.380162	0
1478	CTNNAL1	0	0.395584	0	0	0	0
1479	CTNNB1	0	0.410967	0	0	0	0
1480	CTNND2	0	0	0.638852	0	0	0
1481	CTNS	0	0	0.279132	0	0	0.274726
1482	CTPS1	0	0.492621	0	0	0	0
1483	CTPS2	0	0	0.92134	0	0	0
1484	CTSC	0	0	0	0.843923	0	0
1485	CTSD	1.0041	0	0	0	0	0
1486	CTSK	0	0	0	0	0	0.297123
1487	CTTN	0	0.307871	0	0	0.827495	0
1488	CU638689.4	0	0	0.850568	0	0	0
1489	CUEDC1	0	0	0	0	0.322456	0
1490	CUL3	0	0	0	0	0.353127	0
1491	CUL4A	0	0	0	0	0.302432	0
1492	CUL7	0	0	0.30308	0	0	0
1493	CUL9	0	0	0.296256	0	0.35043	0
1494	CUTC	0	0.537087	0	0	0	0
1495	CWC22	0	0	0	0	0.446863	0
1496	CXADR	0	0.419424	0	0	0	0
1497	CXCL10	0	0	0	1.50218	0	0
1498	CXCL13	0	0	0	2.23243	0	0
1499	CXCL14	0	2.78187	0	0	0	0
1500	CXCL16	0	0	0	0	0	0.283717
1501	CXCL17	0	0	0	0	1.45424	0
1502	CXCL9	0	0	0.712991	1.54425	0	0
1503	CXCR3	0	0	0.29996	1.54612	0	0
1504	CXXC5	0	0.359428	0	0	0	0
1505	CXorf40A	0	0	1.12376	0	0	0
1506	CXorf40B	0	0	0.833141	0	0	0
1507	CXorf56	0	0.487881	0	0	0	0
1508	CYB561	0	0	0.301544	0	0	0
1509	CYB5B	0	0	0	0	0	0.26569
1510	CYB5D1	0	0	0.462493	0	0	0
1511	CYB5D2	0	0	0.661997	0	0	0
1512	CYB5R1	0	0	0	0	0.306465	0
1513	CYB5R2	0	0	0.997004	0	0	0
1514	CYB5R4	0	0	0	0	0	0.268038
1515	CYBA	1.24273	0	0	0.745157	0	0.659646
1516	CYBB	0	0	0	0	0	0.648115
1517	CYBC1	0.699463	0	0	0	0	0
1518	CYBRD1	0	0.273854	0	0	0	0.57549
1519	CYC1	0	0.619664	0	0	0	0
1520	CYCS	0	0	0	0	0.535768	0
1521	CYHR1	0	0	0	0	0.403363	0
1522	CYP4B1	0	0	0	0	1.76152	0
1523	CYP4X1	0	0	0.460244	0	0	0
1524	CYP51A1	0	0	0	0	0	0.342566
1525	CYSTM1	0	0	0.349717	0	0	0
1526	CYTH2	0	0	0	0	0.260315	0
1527	CYTH4	0	0	0	0	0	0.50025
1528	CYTOR	0	0.49077	0	0	0	0
1529	D2HGDH	0	0	0	0	0.978978	0
1530	DAAM1	0	0.483087	0	0	0	0
1531	DAB2	0	0	0	0	0	0.864629
1532	DAGLB	0	0	0	0	0.473343	0
1533	DALRD3	0	0	0.518131	0	0	0
1534	DANCR	0	0.507291	0	0	0	0
1535	DAP3	0	0	0	0	0.287615	0
1536	DAPK1	0	0	0	0	0	0.290793
1537	DAPK2	0	0.347108	0.447553	0	0	0
1538	DAPP1	0	0	0	0	0	0.292054
1539	DARS2	0	0	0	0	0.510987	0
1540	DAZAP1	0	0	0	0	0.513735	0
1541	DBF4	0	0.670927	0	0	0	0
1542	DBI	0	0	0	0	0.710682	0
1543	DBNDD2	0	0.620753	0	0	0.295745	0
1544	DBNL	0	0	0	0	0.292188	0
1545	DBR1	0	0	0	0	0.311552	0
1546	DBT	0	0	0.260087	0	0	0
1547	DCAF10	0	0	0.31693	0	0	0
1548	DCAF11	0	0	0	0	0.308243	0
1549	DCAF12	0	0	0	0	0.545765	0
1550	DCAF4	0	0	0.333103	0	0	0
1551	DCAF6	0	0	0.303418	0	0.542192	0
1552	DCAF8	0	0	0.2742	0	0.479836	0
1553	DCAKD	0	0	0	0	0.302103	0
1554	DCBLD2	0	0	0	0	0.298839	0
1555	DCHS1	0	0	0	0	0	0.264116
1556	DCK	0	0.449096	0	0	0	0
1557	DCLRE1B	0	1.03288	0	0	0	0
1558	DCLRE1C	0	0	0	0	0.317516	0
1559	DCN	0.793246	0	0	0	0	0.691604
1560	DCP1B	0	0	0.277502	0	0	0
1561	DCP2	0	0	0	0	0.422677	0
1562	DCPS	0	0.370683	0	0	0	0
1563	DCTD	0	0.514604	0	0	0	0
1564	DCUN1D1	0	0	0	0	0.416076	0
1565	DCUN1D2	0	0.843569	0	0	0.522453	0
1566	DCUN1D3	0	0.512737	0	0	0	0
1567	DCUN1D5	0	0.601944	0	0	0	0
1568	DCXR	0.825371	0	0	0	0	0
1569	DDA1	0	0	0.268105	0	0	0
1570	DDAH1	0	0	0	0	0	0.318839
1571	DDHD2	0	0.364379	0	0	0	0
1572	DDI2	0	0	0	0	0.330351	0
1573	DDIT3	0	0	0.615171	0	0	0
1574	DDIT4	0	0.5351	0	0	0	0
1575	DDR1	0	0	0.521583	0	0	0
1576	DDRGK1	0.884355	0	0	0	0	0
1577	DDX1	0	0	0.296805	0	0	0
1578	DDX11	0	0	0	0	0.497201	0
1579	DDX18	0	0	0	0	0	0.302596
1580	DDX23	0	0.260983	0	0	0	0
1581	DDX28	0	0	0.434591	0	0.322335	0
1582	DDX31	0	0	0	0	0.441891	0
1583	DDX42	0	0	0	0	0.334643	0
1584	DDX52	0	0	0	0	0.384269	0
1585	DDX55	0	0	0	0	0.316925	0
1586	DDX58	0	0	0	0	0.785339	0
1587	DDX59	0	0	0	0	0.521835	0
1588	DDX60L	0	0	0	0	0.550952	0
1589	DECR1	0	0	0.58131	0	0	0
1590	DEDD	0	0	0	0	0.465403	0
1591	DEF6	0	0	0.297881	0	0	0
1592	DEGS1	0	1.64441	0	0	0	0
1593	DEGS2	0	0.936545	0	0	0.550046	0
1594	DELE1	0	0.403487	0	0	0	0
1595	DENND11	0	0.374492	0	0	0	0
1596	DENND1A	0	0	0	0	0	0.408
1597	DENND1B	0	0	0	0	0.475765	0
1598	DENND2D	0	0	0	0	0.402424	0
1599	DENND3	0	0.332747	0	0	0	0
1600	DENND5A	0	0.316111	0	0	0	0
1601	DENND6B	0	0	0.345907	0	0	0
1602	DENR	0	0	0	0	0.290861	0
1603	DEPDC1	0	0.819564	0	0	0	0
1604	DEPDC1B	0	0.808244	0	0	0	0
1605	DEPDC5	0	0	0.321191	0	0	0
1606	DEPP1	0	0	0	0	0	0.388241
1607	DEPTOR	0	0	0.264418	0	0.386197	0
1608	DERL2	0	0	0.507287	0	0	0
1609	DERL3	0	0	0	0	0	0.720881
1610	DESI2	0	0	0	0	0.362678	0
1611	DEXI	0	0.30212	0	0	0	0
1612	DGAT1	0	0	0	0	0.544624	0
1613	DGCR6L	0.976534	0	0	0	0	0
1614	DGKA	0	0	0	0	0	0.316293
1615	DGKD	0	0	0.282548	0	0.274681	0
1616	DGKE	0	0	0	0	0.503624	0
1617	DGKH	0	0.288953	0	0	0.697496	0
1618	DGKQ	0	0	0.510419	0	0	0
1619	DGKZ	0	0	0	0	0	0.300727
1620	DGUOK	0	0	0.459189	0	0	0
1621	DHCR24	0	0	0	0	0.69842	0
1622	DHCR7	0	0	0	0	0	0.275272
1623	DHFR2	0	0	0.410352	0	0	0
1624	DHODH	0	0	0.357317	0	0	0
1625	DHPS	0	0	0.321532	0	0	0
1626	DHRS11	0	0	0.61358	0	0	0
1627	DHRS13	0	0	0.595243	0	0	0
1628	DHRS3	0	0	0.348413	0	0	0
1629	DHRS4	0	0	0.759992	0	0	0
1630	DHRS4-AS1	0	0	0.330045	0	0	0.271491
1631	DHRS4L2	0	0	0.44935	0	0	0
1632	DHRS7	0	0	0.353257	0	0	0
1633	DHTKD1	0	0	0	0	0	0.403471
1634	DHX16	0	0	0.336465	0	0	0
1635	DHX32	0	0.309162	0	0	0	0
1636	DHX33	0	0	0.344175	0	0	0.283324
1637	DHX34	0	0	0.307059	0	0.445778	0
1638	DHX38	0	0	0	0	0.300689	0
1639	DHX57	0	0	0.302871	0	0	0
1640	DHX58	0	0	0.412759	0	0.493557	0
1641	DHX8	0	0	0	0	0.314406	0
1642	DHX9	0	0	0	0	0.351084	0
1643	DIAPH1	0	0.260968	0	0	0	0
1644	DICER1-AS1	0	0	0.671959	0	0	0
1645	DIO1	0	0	0	0	1.57018	0
1646	DIP2B	0	0	0	0	0.268027	0
1647	DIPK1B	0	0.289273	0	0	0	0
1648	DIPK2A	0	0	0.282748	0	0	0
1649	DIS3	0	0	0	0	0	0.351119
1650	DIS3L2	0	0	0	0	0.399864	0
1651	DKK3	0	0	0	0	0	0.707086
1652	DLC1	0	0	0	0	0	0.445642
1653	DLG1	0	0	0	0	0.419588	0
1654	DLG3	0	0	0.262313	0	0.352548	0
1655	DLG3-AS1	0	0	0.442865	0	0.957366	0
1656	DLG5	0	0	0	0	0.288752	0
1657	DLGAP1-AS1	0	0.47096	0	0	0.314371	0
1658	DLGAP5	0	0.563659	0	0	0	0
1659	DLL3	0	0	0.537469	0	0	0
1660	DLST	0	0	0.41631	0	0	0
1661	DMAC1	0	0	0	0	0.523127	0
1662	DMAC2	0	0	0	0	0.27976	0
1663	DMAC2L	0	0	0.361365	0	0	0
1664	DMKN	0	0	0	0	1.0064	0
1665	DMXL1	0	0.322795	0	0	0	0
1666	DMXL2	0	0	0	0	0	0.265877
1667	DNAAF3	0	0	0.27882	0	0	0
1668	DNAAF5	0	0.379913	0	0	0.498025	0
1669	DNAH1	0	0	0.451581	0	0	0
1670	DNAH2	0	0	0.498777	0	0	0
1671	DNAH5	0	0	0.740577	0	0	0.37734
1672	DNAJA1	0	0.577014	0	0	0.289236	0
1673	DNAJA4	0	0	0.27281	0	0	0
1674	DNAJB11	0	0	0	0	0.309761	0
1675	DNAJC1	0	1.57342	0	0	0.656669	0
1676	DNAJC10	0	0	0	0	0.491454	0
1677	DNAJC12	0	0	0.937634	0	0	0.317769
1678	DNAJC13	0	0	0	0	0.496018	0
1679	DNAJC15	0	0.391593	0	0	0	0
1680	DNAJC17	0	0	0	0	0	0.27501
1681	DNAJC19	0	0	0.281441	0	0	0
1682	DNAJC22	0	0.882615	0	0	0	0
1683	DNAJC27-AS1	0	0	0.748591	0	0	0
1684	DNAJC4	0	0	0	0	0	0.542803
1685	DNAJC7	0	0	0.271154	0	0	0
1686	DNAJC9	0	0.490154	0	0	0	0
1687	DNAL4	0	0	0.402966	0	0	0
1688	DNALI1	0	0	0.539205	0	0	0.571055
1689	DNASE2	0	0	0.532902	0	0	0
1690	DNHD1	0	0	0.535961	0	0	0
1691	DNMT3A	0	0	0	0	0.271765	0
1692	DNPEP	0	0	0	0	0.571797	0
1693	DNPH1	0.891839	0	0.305292	0	0	0
1694	DOC2A	0	0	0.680383	0	0	0
1695	DOCK1	0	0	0.366384	0	0	0
1696	DOCK10	0	0	0	0	0	0.570131
1697	DOCK7	0	0	0.276408	0	0	0
1698	DOCK8	0	0	0	0	0	0.300217
1699	DOCK9	0	0	0.374716	0	0	0
1700	DOHH	0	0	0.27609	0	0	0
1701	DOK1	0	0	0.440577	0	0	0
1702	DOK2	0	0	0	0	0	0.438528
1703	DOK3	0	0	0	0	0	0.290101
1704	DOK4	0	0.416428	0	0	0	0
1705	DOK7	0	0.734735	0	0	0	0
1706	DOLPP1	0	0.350567	0	0	0	0
1707	DONSON	0	0.330378	0	0	0	0
1708	DOP1A	0	0	0	0	0	0.280632
1709	DOP1B	0	0	0	0	0.394882	0
1710	DOT1L	0	0	0.26615	0	0	0
1711	DPCD	0	0.552768	0	0	0	0
1712	DPH3	0	0.31304	0	0	0	0
1713	DPH7	0	0	0	0	0.454942	0
1714	DPM1	0	0.516187	0	0	0	0
1715	DPM3	0.949772	0	0	0	0	0
1716	DPP3	0	0	0.270344	0	0	0
1717	DPP7	0.56244	0	0	0	0	0
1718	DPP9	0	0	0.407457	0	0	0
1719	DPY19L1	0	0.627162	0	0	0	0
1720	DPY19L3	0	0	0	0	0.288821	0
1721	DPY19L4	0	0	0.311359	0	0	0
1722	DPY30	0	0	0.320468	0	0	0
1723	DPYSL2	0	0	0	0	0	0.722861
1724	DQX1	0	0	1.20121	0	0	0
1725	DRAIC	0	0	0.8197	0	0	0
1726	DRAP1	0.729386	0	0	0	0	0
1727	DRG1	0	0	0.334357	0	0	0
1728	DSC2	0	0.329617	0	0	0	0
1729	DSCAM-AS1	0	0.94725	0	0	0	0
1730	DSCC1	0	0.565259	0	0	0	0
1731	DSE	0	0	0	0	0	0.381297
1732	DSG2	0	0.693026	0	0	0.631414	0
1733	DSN1	0	0.608878	0	0	0	0
1734	DSP	0	0	0	0	0.269676	0
1735	DST	0	0	0	0	0	0.820723
1736	DSTN	0	0.281095	0	0	0	0
1737	DSTYK	0	0.443231	0	0	0	0
1738	DTD1	0	0.826717	0	0	0	0
1739	DTD2	0	0	0	0	0.803358	0
1740	DTL	0	0.359979	0	0	0.517051	0
1741	DTNA	0	0	0.293207	0	0	0
1742	DTNBP1	0	0	0.405944	0	0	0
1743	DTX2	0	0	0	0	0.583576	0
1744	DTYMK	0	0.354049	0	0	0.26842	0
1745	DUOX1	0	0	0.604252	0	0	0
1746	DUS1L	0	0	0.327764	0	0.286075	0
1747	DUS2	0	0	0.325804	0	0	0
1748	DUSP11	0	0	0	0	0	0.309275
1749	DUSP12	0	0	0	0	0.418632	0
1750	DUSP15	0	0	0.406009	0	0	0
1751	DUSP16	0	0	0	0	0.77674	0
1752	DUSP2	0	0	0	1.29712	0	0
1753	DUSP23	0	0	0	0	0.281651	0
1754	DUSP3	0	0.283221	0	0	0	0
1755	DUSP4	0	0	0.446647	0.867532	0	0
1756	DUXAP8	0	0	0.279459	0	0	0
1757	DVL2	0	0	0.61508	0	0	0
1758	DVL3	0	0	0	0	0.282844	0
1759	DXO	0	0	0.412443	0	0	0
1760	DYNC1H1	0	0	0.33267	0	0	0
1761	DYNC1LI1	0	0	0.714265	0	0	0
1762	DYNC2LI1	0	0	0.611806	0	0	0
1763	DYNLL1	0	0.75822	0	0	0	0
1764	DYNLL2	0	0	0	0	0.275297	0
1765	DYNLRB2	0	0	0.790517	0	0	0
1766	DYNLT1	0	0	0	0	0.269542	0
1767	DYRK1A	0	0.292753	0	0	0	0
1768	DYRK2	0	0.429235	0	0	0	0
1769	DYRK3	0	0.497872	0	0	0	0
1770	DZIP3	0	0	0.468207	0	0	0
1771	E2F1	0	0.495443	0	0	0.333867	0
1772	E2F2	0	0.973187	0	0	0	0
1773	E2F3	0	0.305366	0	0	0	0
1774	E2F5	0	0	0.353075	0	0	0.295466
1775	EAF1	0	0	0	0	0.387188	0
1776	EAF2	0	0	0.552919	0	0	0
1777	EAPP	0	0	0	0	0.629454	0
1778	EBLN3P	0	0	0	0	0.465743	0
1779	EBNA1BP2	0	0.33051	0	0	0	0
1780	EBPL	0	0.422998	0	0	0	0
1781	ECD	0	0.330738	0	0	0.364089	0
1782	ECH1	0.491853	0	0	0.811066	0	0
1783	ECHDC1	0	0	0.300409	0	0	0
1784	ECHDC2	0	0	0.331283	0	0	0
1785	ECHDC3	0	0	0.312442	0	0	0
1786	ECI2	0	0	0.482158	0	0	0
1787	ECM1	0	0	0	0	1.84831	0
1788	ECT2	0	0.327169	0	0	0.749215	0
1789	EDARADD	0	0.964848	0	0	0	0
1790	EDEM1	0	0	0	0	0.265463	0
1791	EDF1	0.630883	0	0	0	0	0
1792	EDN2	0	1.55142	0	0	0	0
1793	EDRF1	0	0.345199	0	0	0	0
1794	EEA1	0	0	0	0	0	0.27269
1795	EEF1A1	0	0	0	0.290457	0	0
1796	EEF1A2	0	0	0	0.947495	0	0
1797	EEF1AKMT1	0	0.503146	0	0	0	0
1798	EEF1AKMT2	0	0	0	0	0.295534	0
1799	EEF1AKNMT	0	0	0	0	0.394148	0
1800	EEF1D	0.648544	0	0	0	0.367705	0
1801	EEF1E1	0	0	0.383899	0	0	0
1802	EEF1G	0.514021	0	0	0	0	0
1803	EEF2	0.325393	0	0	0	0	0
1804	EEF2KMT	0	0	0	0	0.367717	0
1805	EFCAB11	0	0.294149	0	0	0	0
1806	EFCC1	0	0	0.720434	0	0	0
1807	EFEMP2	0	0	0	0	0	0.292479
1808	EFHC1	0	0	0.30423	0	0	0
1809	EFHD1	0	0	0	0	1.29091	0
1810	EFHD2	0	0	0	0	0	0.333913
1811	EFL1	0	0	0.487386	0	0	0
1812	EFNA1	0	0	0.326637	0	0.757207	0
1813	EFNA3	0	0.766081	0	0	0	0
1814	EFNA4	0	0.676853	0	0	0.525254	0
1815	EFS	0	0	0.62136	0	0.261714	0
1816	EFTUD2	0	0	0	0	0.404288	0
1817	EGFL7	0.99721	0	0	0	0	0.320473
1818	EGFL8	0	0	0.517291	0	0	0
1819	EGLN2	0.734667	0	0	0	0	0
1820	EHBP1L1	0	0	0	0	0	0.453353
1821	EHD2	0	0	0	0	0	0.894521
1822	EHD3	0	0	0.318366	0	0	0.343645
1823	EHD4	0	0.333917	0	0	0	0
1824	EID2	0	0	0.647517	0	0	0
1825	EIF1	0	0.288108	0	0	0	0
1826	EIF1B	0	0.648523	0	0	0	0
1827	EIF2AK1	0	0	0	0	0.538414	0
1828	EIF2AK4	0	0	0	0	0	0.319137
1829	EIF2B1	0	0.321392	0	0	0	0
1830	EIF2B4	0	0	0	0	0.29561	0
1831	EIF2B5	0	0	0	0	0.263464	0
1832	EIF2D	0	0.428303	0	0	0	0
1833	EIF3B	0	0	0	0	0.637899	0
1834	EIF3F	0	0.273308	0	0	0	0
1835	EIF3G	0.909004	0	0	0	0	0
1836	EIF3H	0	0	0	0	0.381672	0
1837	EIF3J	0	0	0	0	0	0.319866
1838	EIF3J-DT	0	0	0.489661	0	0	0
1839	EIF3L	0	0	0.274357	0	0	0
1840	EIF4A1	0	0	0.476812	0.426012	0	0
1841	EIF4A2	0	0	0	0	0.35006	0
1842	EIF4A3	0	0.371992	0	0	0.366069	0
1843	EIF4E3	0	0	0	0	0	0.399135
1844	EIF4EBP1	0	0	0	1.39178	0	0
1845	EIF4EBP2	0	0.30656	0	0	0	0
1846	EIF4EBP3	0	0.343225	0	0	0	0
1847	EIF4G1	0.439408	0	0	0	0	0
1848	EIF4G2	0	0	0	0	0.274516	0
1849	EIF4G3	0	0.325942	0	0	0	0
1850	EIF4H	0	0.30765	0	0	0	0
1851	EIF5A	0.706999	0	0	0	0	0.314322
1852	EIF5AL1	0	0	0	0	0	0.397409
1853	EIF5B	0	0	0	0	0	0.694072
1854	EIF6	0.622912	0	0	0	0	0
1855	EIPR1	0	0	0.347278	0	0	0
1856	ELAC1	0	0	0.321683	0	0	0
1857	ELF1	0	0	0	0	0	0.312868
1858	ELF2	0	0.46431	0	0	0	0
1859	ELF3	0	0	0	0	0.783767	0
1860	ELF3-AS1	0	0	0.403271	0	0	0
1861	ELF5	0	0	1.06662	0	0	0
1862	ELK1	0	0.500269	0	0	0	0
1863	ELK3	0	0	0	0	0	0.519979
1864	ELK4	0	0.52134	0	0	0	0
1865	ELL	0	0	0.293812	0	0	0
1866	ELL2	0	0.318473	0	0	0	0
1867	ELL3	0	0	0.602352	0	0	0
1868	ELMO2	0	0.271198	0	0	0	0
1869	ELMOD2	0	0.314882	0	0	0	0
1870	ELMSAN1	0	0	0.26934	0	0	0
1871	ELOA	0	0	0	0	0.461605	0
1872	ELOB	0.873923	0	0	0.277349	0	0
1873	ELOC	0	0.532356	0	0	0	0
1874	ELOVL7	0	0	0.374744	0	0	0.325871
1875	ELP2	0	0	0.282861	0	0	0
1876	ELP5	0	0	0.354368	0	0	0
1877	ELP6	0	0	0.353747	0	0	0
1878	EMC2	0	0	0.436418	0	0	0
1879	EMC4	0	0	0.566721	0	0	0
1880	EMC6	0	0	0.788179	0.597455	0	0
1881	EMC8	0	0	0	0	0.283759	0
1882	EMC9	0	0	0	0	0.365943	0
1883	EMD	0	0.52036	0	0	0	0
1884	EME2	0	0	0.275743	0	0	0
1885	EMG1	0	0	0	0	0.616922	0
1886	EMID1	0	0	0	0	0	0.347835
1887	EMILIN1	1.25518	0	0	0	0	0
1888	EML2	0	0	0.447955	0	0.324694	0
1889	EML4	0	0	0	0	0	0.293366
1890	EMP1	0	0	0	0	0	0.536646
1891	EMP2	0	0.508049	0	0	0.538106	0
1892	EMP3	1.17408	0	0	0	0	0
1893	EMX1	0	0	0.956687	0	0	0
1894	ENAH	0	0	0	0	0.570126	0
1895	ENC1	0	0	0	0	0	0.365846
1896	ENDOD1	0	0	0	0	0	0.341336
1897	ENDOV	0	0	0.540333	0	0	0
1898	ENG	1.34796	0	0	0	0	0
1899	ENGASE	0	0	0.4982	0	0	0
1900	ENO1	0	0.438119	0	0	0	0
1901	ENO2	0	0	0.280236	0	0	0
1902	ENO3	0	0	0.43179	0.946065	0	0
1903	ENOSF1	0	0	0	0	0.544616	0
1904	ENPP1	0	0.47784	0	0	0	0
1905	ENPP5	0	0	0.760327	0	0	0.365108
1906	ENSA	0	0.680904	0	0	0.415684	0
1907	ENTPD1	0	0	0	0	0	0.289531
1908	ENTPD3-AS1	0	0	0.330478	0	0	0
1909	ENTPD5	0	0	0.896172	0	0	0
1910	ENTPD6	0	0	0	0	0.290275	0
1911	ENTPD7	0	0	0.264164	0	0	0
1912	ENTPD8	0	0.872549	0	0	0	0
1913	ENY2	0	0	0.319458	0	0	0
1914	EP400	0	0.32813	0	0	0.28746	0
1915	EPAS1	0	0	0	0	0	0.625729
1916	EPB41L2	0	0	0	0	0	0.485685
1917	EPB41L3	0	0	0	0	0	0.643422
1918	EPB41L4A-AS1	0	0.733968	0	0	0	0
1919	EPB41L4B	0	0	0	0	0.462008	0
1920	EPB41L5	0	0	0	0	0.880767	0
1921	EPC1	0	0	0	0	0.360461	0
1922	EPCAM	0	0	0.432701	0	0.348146	0
1923	EPDR1	0	0	0.456296	0	0	0
1924	EPG5	0	0	0	0	0.387631	0
1925	EPHA10	0	0	0	0	0.666551	0
1926	EPHB3	0	0	0	0	0.316065	0
1927	EPHB4	0	0	0	0	0.296308	0
1928	EPHX1	0	0	0	0	0	0.307973
1929	EPHX2	0	0.419712	0	0	0.589922	0
1930	EPN3	0.672387	0	0	0	0	0
1931	EPPK1	0	1.71744	0	0	0	0
1932	EPRS	0	0	0	0	0.515321	0
1933	EPS15L1	0	0	0	0	0.266948	0
1934	EPS8L1	0	0	0	0	0.517404	0
1935	EPS8L2	0	0.53864	0	0	0	0
1936	EPSTI1	0	0	0	0	0	0.322319
1937	ERAP1	0	0.473198	0	0	0	0
1938	ERAP2	0	0.885437	0	0	0	0
1939	ERBB2	0	0	0.398356	0	0.57607	0
1940	ERBB3	0	0	0	0	0.747162	0
1941	ERBIN	0	0	0	0	0.3977	0
1942	ERC1	0	0	0	0	0.295574	0
1943	ERC2	0	0	0.814156	0	0	0
1944	ERCC2	0	0	0	0	0.336733	0
1945	ERCC3	0	0	0	0	0.277444	0
1946	ERCC5	0	0	0	0	0.260861	0
1947	ERCC6	0	0.295884	0	0	0	0
1948	ERCC6L2	0	1.00705	0	0	0	0
1949	ERF	0	0	0	0	0.328825	0
1950	ERGIC2	0	0	0	0	0.390394	0
1951	ERH	0	0	0	0	0.276354	0
1952	ERI2	0	0.326628	0	0	0.521658	0
1953	ERICH1	0	0	0	0	0	0.482846
1954	ERLEC1	0	0	0.442145	0	0	0
1955	ERLIN1	0	0	0	0	0.366306	0
1956	ERLIN2	0	0	0.798974	0	0	0
1957	ERMARD	0	0.414136	0	0	0.621543	0
1958	ERMP1	0	0	0	0	0.666686	0
1959	ERO1B	0	0	0	0	0.564698	0
1960	ERP27	0	0	1.14618	0	0	0
1961	ERRFI1	0	0	0.36131	0	0	0
1962	ERVK13-1	0	0.569337	0.282432	0	0	0
1963	ERVK3-1	0	0	0.263523	0	0	0
1964	ESAM	0	0	0	0	0	0.689885
1965	ESCO1	0	0.290635	0	0	0	0
1966	ESF1	0	0	0	0	0	0.419528
1967	ESPL1	0	0.608383	0	0	0.372497	0
1968	ESPN	0	0.54317	0	0	0.958834	0
1969	ESR1	0	0.539126	0	0	0.67706	0
1970	ESRP1	0	0	0	0	0.283104	0
1971	ESRP2	0	0	0.321217	0	0.605278	0
1972	ESRRA	0	0.373791	0	0	0	0
1973	ESRRB	0	0	0.802057	0	0	0
1974	ETAA1	0	0	0.371936	0	0	0
1975	ETFA	0	0	0.314911	0	0	0
1976	ETFB	1.04571	0	0	0	0	0
1977	ETFBKMT	0	0	0.382541	0	0	0
1978	ETFDH	0	0.44068	0	0	0	0
1979	ETFRF1	0	0	0.437911	0	0	0
1980	ETHE1	0	0.376133	0	0	0	0
1981	ETNK2	0	0.363105	0	0	0	0
1982	ETS1	0	0	0	0	0	0.612075
1983	ETS2	0	0	0	0	0	0.631059
1984	ETV3	0	0	0	0	0.85232	0
1985	ETV6	0	0	0	0	0.355963	0
1986	ETV7	0	0	0.488403	0	0	0
1987	EVA1B	0	0	0	0	0	0.447106
1988	EVI5	0	0	0	0	0	0.34376
1989	EVL	0	0.30448	0.289426	0	0	0
1990	EWSR1	0	0.277405	0	0	0	0
1991	EXD2	0	0	0.442551	0	0	0
1992	EXD3	0	0	0	0	0.282835	0
1993	EXOC1	0	0.433775	0	0	0.53458	0
1994	EXOC2	0	0	0.978886	0	0	0
1995	EXOC3-AS1	0	0	0.642241	0	0	0
1996	EXOC6	0	0.386731	0	0	0	0
1997	EXOC6B	0	0	0.567026	0	0	0
1998	EXOC7	0	0	0.319697	0	0	0
[truncated: 4,908 more rows]

## Sheet: HBCDC (DEG)
	gene	blue	cyan	green	red
0	A2M	0	0.443499	0	0.936488
1	AACS	0.329374	0	0	0
2	AAGAB	0.782356	0	0	0
3	AAMP	0.918512	0	0	0
4	AARD	2.16512	0	0	0
5	AASDHPPT	0.391753	0	0	0
6	ABAT	0.443021	0	0	0
7	ABCA1	0	0.776182	0	0.960125
8	ABCA12	2.14691	0	0	0
9	ABCA3	0.990348	0	0	0
10	ABCA8	0	0	0	2.15782
11	ABCB6	0.573403	0	0	0
12	ABCB8	0.653817	0	0	0
13	ABCB9	0.724354	0	0	0
14	ABCC11	2.01415	0	0	0
15	ABCC4	1.44349	0	0	0
16	ABCC6	1.771	0	0	0
17	ABCD3	1.37671	0	0	0
18	ABCF1	0.70783	0	0	0
19	ABCF2	0.67405	0	0	0
20	ABCF3	0.475541	0	0	0
21	ABHD11	2.03421	0	0	0
22	ABHD17B	0.37294	0	0	0
23	ABHD18	0.34152	0	0	0
24	ABHD5	0.965033	0	0	0
25	ABHD8	0.424041	0	0	0
26	ABI1	0.300693	0	0	0
27	ABI2	0.909558	0	0	0
28	ABI3BP	0	0	0	1.70439
29	ABLIM1	1.17785	0	0	0
30	ABR	0	0	0	0.706353
31	ABRACL	0.871533	0	0	0
32	ABTB2	0.368034	0	0	0
33	AC015802.6	1.92682	0	0	0
34	AC118549.1	0.411306	0	0	0
35	ACAA1	0.56987	0	0	0
36	ACACA	0.275605	0	0	0
37	ACAD8	1.10935	0	0	0
38	ACADM	0.980684	0	0	0
39	ACAP1	0	0	1.64523	1.27701
40	ACAP3	0.379319	0	0	0
41	ACAT2	1.0693	0	0	0
42	ACBD3	0.433396	0	0	0
43	ACBD5	0.47053	0	0	0
44	ACE	0.714273	0	0	0
45	ACKR1	0	0	0	1.8509
46	ACKR2	1.31542	0	0	0
47	ACLY	0.765899	0	0	0
48	ACO2	0.333088	0	0	0
49	ACOT4	0.857328	0	0	0
50	ACOT7	0.370689	0	0	0
51	ACOT8	0.543275	0	0	0
52	ACOX1	1.08864	0	0	0
53	ACOX3	0.659189	0	0	0
54	ACP1	0.838567	0	0	0
55	ACP5	0	1.1669	0	0.928124
56	ACSF2	1.01428	0	0	0
57	ACSL1	0.271896	0	0	0
58	ACSL3	1.20358	0	0	0
59	ACSS1	0.427782	0	0	0
60	ACSS3	0.704954	0	0	0
61	ACTA2	0	1.34583	0	0.399239
62	ACTG2	1.0223	0	0	0
63	ACTL6A	0.666501	0	0	0
64	ACTN1	0	0.437499	0	0
65	ACTR10	0.270251	0	0	0
66	ACTR1B	0.672847	0	0	0
67	ACTR3B	1.40762	0	0	0
68	ACTR3C	0.954615	0	0	0
69	ACVR1B	0.907193	0	0	0
70	ACVR2B	0.371556	0	0	0
71	ACY1	0.625179	0	0	0
72	ACYP1	0.296599	0	0	0
73	ADA2	0	0.981792	0	1.10101
74	ADAM12	0	1.12407	0	1.05459
75	ADAM15	1.1956	0	0	0
76	ADAM33	0	0	0	2.38787
77	ADAM9	0	0	0	0.764707
78	ADAMTS13	1.07814	0	0	0
79	ADAMTS2	0	0.74147	0	0.998412
80	ADAMTSL1	0.663979	0	0	0
81	ADAP2	0	1.34645	0	0.851122
82	ADAR	0	0	0.628513	0
83	ADCK5	0.677671	0	0	0
84	ADCY2	1.54767	0	0	0
85	ADCY5	1.52936	0	0	0
86	ADCY6	1.61523	0	0	0
87	ADCY7	0	0.919018	0	0
88	ADGRA2	0	0	0	1.36843
89	ADGRA3	0.500913	0	0	0
90	ADGRE5	0	0	0	1.05355
91	ADGRF1	2.12467	0	0	0
92	ADGRG1	1.74663	0	0	0
93	ADGRG6	1.2592	0	0	0
94	ADH5	0.626247	0	0	0
95	ADIPOR1	0.433306	0	0	0
96	ADM2	1.59114	0	0	0
97	ADNP	0.790963	0	0	0
98	ADPRHL1	1.57906	0	0	0
99	ADPRHL2	0.568309	0	0	0
100	ADRA2A	0	2.50775	0	0
101	ADRM1	0.840008	0	0	0
102	ADSS	0.544254	0	0	0
103	ADSSL1	0.637952	0	0	0
104	AEBP1	0	1.27758	0	1.02175
105	AFDN	1.17064	0	0	0
106	AFF4	0.358736	0	0	0
107	AFMID	0.867814	0	0	0
108	AFTPH	0.387611	0	0	0
109	AGAP1	0.428488	0	0	0
110	AGAP3	0.303124	0	0	0
111	AGBL5	0.622896	0	0	0
112	AGFG1	0.872829	0	0	0
113	AGGF1	0.300626	0	0	0
114	AGK	0.560609	0	0	0
115	AGL	0.524798	0	0	0
116	AGO2	0.61433	0	0	0
117	AGPAT2	0.494514	0	0	0
118	AGPAT3	0.518325	0	0	0
119	AGRN	1.44564	0	0	0
120	AGT	2.20772	0	0	0
121	AHCTF1	0.468494	0	0	0
122	AHCYL1	0.955054	0	0	0
123	AHNAK	0	0	0	0.966782
124	AHR	0	0	0	0.925515
125	AHSA1	0.386602	0	0	0
126	AIF1	0	0.723666	0	1.19537
127	AIF1L	1.94136	0	0	0
128	AIFM1	0.556133	0	0	0
129	AIMP1	0.521574	0	0	0
130	AIMP2	0.579923	0	0	0
131	AJUBA	1.48522	0	0	0
132	AK4	2.31459	0	0	0
133	AK5	0.887768	0	0	0
134	AKAP1	0.574042	0	0	0
135	AKAP13	0	0	0	0.84714
136	AKAP8L	0.61518	0	0	0
137	AKIRIN1	0.276923	0	0	0
138	AKNA	0	0	1.4686	0.80233
139	AKR1B15	1.80023	0	0	0
140	AKR1C2	0.379182	0	0	0
141	AKR1C3	0.381741	0	0	0
142	AKT1	0.800433	0	0	0
143	AKT3	0	0	0	1.10726
144	AKTIP	0.895674	0	0	0
145	ALAD	0.727444	0	0	0
146	ALCAM	0.891183	0	0	0
147	ALDH2	0	0	0	1.17719
148	ALDH3B2	2.3405	0	0	0
149	ALDH9A1	0.534994	0	0	0
150	ALDOC	1.14962	0	0	0
151	ALG11	0.90713	0	0	0
152	ALG3	0.676315	0	0	0
153	ALG6	0.512116	0	0	0
154	ALG8	0.270974	0	0	0
155	ALKBH4	0.847671	0	0	0
156	ALMS1	0.600073	0	0	0
157	ALOX5	0	0	0	0.952768
158	ALPK1	0.772127	0	0	0
159	ALPL	0.286834	0	0	0
160	ALS2	0.658678	0	0	0
161	ALS2CL	0.730634	0	0	0
162	ALYREF	0.823937	0	0	0
163	AMBRA1	0.385808	0	0	0
164	AMMECR1L	0.383611	0	0	0
165	AMOTL2	0.514243	0	0	0
166	AMZ2	0.458831	0	0	0
167	ANAPC11	0.689049	0	0	0
168	ANAPC13	0.434954	0	0	0
169	ANGPTL2	0	0	0	1.35484
170	ANGPTL4	1.34515	0	0	0
171	ANK2	0	0	0	2.02827
172	ANK3	2.10102	0	0	0
173	ANKH	0	1.3051	0	0.798564
174	ANKRD13B	0.442683	0	0	0
175	ANKRD16	0.432345	0	0	0
176	ANKRD17	0.266325	0	0	0
177	ANKRD27	0.5019	0	0	0
178	ANKRD30B	2.3747	0	0	0
179	ANKRD36C	0.519608	0	0	0
180	ANKRD39	0.275954	0	0	0
181	ANKRD42	0.379092	0	0	0
182	ANKRD46	0.68974	0	0	0
183	ANKRD50	0.93536	0	0	0
184	ANKRD54	0.361777	0	0	0
185	ANKRD9	0.428396	0	0	0
186	ANKS1B	1.88666	0	0	0
187	ANKZF1	0.512899	0	0	0
188	ANLN	1.26273	0	0	0
189	ANO1	0.301233	0	0	0
190	ANO10	0.87034	0	0	0
191	ANO8	1.0872	0	0	0
192	ANO9	0.754769	0	0	0
193	ANXA3	2.01269	0	0	0
194	ANXA4	0.379377	0	0	0
195	ANXA5	0.329925	0	0	0
196	ANXA9	1.37538	0	0	0
197	AOAH	0	0	1.20651	1.13188
198	AP1AR	0.79513	0	0	0
199	AP1G2	1.04738	0	0	0
200	AP1M2	2.20773	0	0	0
201	AP1S1	1.8433	0	0	0
202	AP1S2	0.338772	0	0	0
203	AP1S3	0.772638	0	0	0
204	AP3D1	0.362185	0	0	0
205	AP3M2	0.671633	0	0	0
206	AP4M1	1.35414	0	0	0
207	APBB1IP	0	0	0	1.02318
208	APEX2	0.266326	0	0	0
209	APH1A	0.655756	0	0	0
210	API5	0.295758	0	0	0
211	APLN	1.63966	0	0	0
212	APMAP	0.450358	0	0	0
213	APOBEC3B	1.19107	0	0	0
214	APOBEC3C	0	0	1.29579	0
215	APOBEC3G	0	0	2.11481	0
216	APOC1	0	1.1491	0	1.05105
217	APOD	1.24465	0	0	0
218	APOE	0	1.35769	0	0.942232
219	APOOL	0.685457	0	0	0
220	APP	1.45258	0	0	0
221	APPBP2	0.289877	0	0	0
222	APTX	0.378221	0	0	0
223	AQP1	0	0	0	1.43542
224	AQP5	2.62448	0	0	0
225	AR	1.55165	0	0	0
226	ARAP1	0	0.45723	0	0.603707
227	ARCN1	0.318963	0	0	0
228	ARF1	0.54811	0	0	0
229	ARF3	0.887278	0	0	0
230	ARF5	0.770576	0	0	0
231	ARFGAP1	0.647474	0	0	0
232	ARFGAP2	0.288963	0	0	0
233	ARFGEF1	0.504146	0	0	0
234	ARFGEF2	0.727298	0	0	0
235	ARFGEF3	2.46591	0	0	0
236	ARFIP2	0.310014	0	0	0
237	ARFRP1	0.440002	0	0	0
238	ARHGAP12	0.875118	0	0	0
239	ARHGAP18	0	0	0	0.835841
240	ARHGAP25	0	0	1.19093	0
241	ARHGAP29	1.12508	0	0	0
242	ARHGAP32	1.4893	0	0	0
243	ARHGAP35	0.714031	0	0	0
244	ARHGAP39	1.88904	0	0	0
245	ARHGAP4	0	0	0	1.20434
246	ARHGAP44	1.2039	0	0	0
247	ARHGAP45	0	0	1.45169	1.23132
248	ARHGAP5	0.609246	0	0	0
249	ARHGAP8	2.0613	0	0	0
250	ARHGAP9	0	0	0	1.09313
251	ARHGDIB	0	0.497986	0.906476	0.544663
252	ARHGEF1	0	0	1.10399	0.492586
253	ARHGEF12	0.667391	0	0	0
254	ARHGEF16	2.12311	0	0	0
255	ARHGEF28	0.883965	0	0	0
256	ARHGEF35	1.60951	0	0	0
257	ARHGEF37	1.7307	0	0	0
258	ARHGEF38	2.29882	0	0	0
259	ARHGEF4	0.88193	0	0	0
260	ARHGEF5	1.40258	0	0	0
261	ARHGEF6	0.642194	0	0	0
262	ARID4B	0.268299	0	0	0
263	ARL16	0.70769	0	0	0
264	ARL4C	0	0.628064	0	0.866872
265	ARL5B	0.736679	0	0	0
266	ARL6	0.299667	0	0	0
267	ARL6IP6	0.489478	0	0	0
268	ARL8A	0.583418	0	0	0
269	ARMC1	0.321959	0	0	0
270	ARMC10	0.950768	0	0	0
271	ARMC6	0.272329	0	0	0
272	ARNT2	1.48647	0	0	0
273	ARPC1A	1.9009	0	0	0
274	ARPC1B	1.41579	0	0	0
275	ARPC2	0.473576	0	0	0
276	ARPC5	0	0	0	0.331014
277	ARPC5L	0.787327	0	0	0
278	ARRB2	0	0.86297	0	0.986345
279	ARRDC1	0.827001	0	0	0
280	ARSG	0.763917	0	0	0
281	ART3	2.68064	0	0	0
282	ARV1	0.711957	0	0	0
283	ARVCF	1.42973	0	0	0
284	ASAH1	0	0.59047	0	0
285	ASAP3	0.680502	0	0	0
286	ASB6	0.277895	0	0	0
287	ASF1B	0.875942	0	0	0
288	ASNSD1	0.523881	0	0	0
289	ASPH	1.46745	0	0	0
290	ASS1	1.70966	0	0	0
291	ATAD2	0.623453	0	0	0
292	ATAT1	0.682295	0	0	0
293	ATG101	0.502172	0	0	0
294	ATG16L1	0.974984	0	0	0
295	ATG4B	0.893519	0	0	0
296	ATG5	2.08207	0	0	0
297	ATG9A	0.522784	0	0	0
298	ATIC	0.885319	0	0	0
299	ATL2	1.31627	0	0	0
300	ATM	0	0	1.1094	0.971948
301	ATP13A2	0.340784	0	0	0
302	ATP13A4	2.14319	0	0	0
303	ATP13A5	2.14355	0	0	0
304	ATP1A1	1.13263	0	0	0
305	ATP1B1	1.6317	0	0	0
306	ATP2A3	0	0	1.31055	0
307	ATP2C1	0.831266	0	0	0
308	ATP2C2	2.64888	0	0	0
309	ATP5F1B	0.692277	0	0	0
310	ATP5F1E	0	0	0	0.302758
311	ATP5IF1	0.310683	0	0	0
312	ATP5MC2	0.274699	0	0	0
313	ATP5MC3	0.98	0	0	0
314	ATP5ME	0.394638	0	0	0
315	ATP5MF	1.56331	0	0	0
316	ATP5MG	0.294835	0	0	0
317	ATP5PB	0.266332	0	0	0
318	ATP5PF	0.923438	0	0	0
319	ATP6AP1	0.84657	0	0	0
320	ATP6V0A4	2.56219	0	0	0
321	ATP6V0E2	1.75366	0	0	0
322	ATP6V1B2	0	0.645439	0	0.531798
323	ATP6V1C1	0.628038	0	0	0
324	ATP6V1D	0.516932	0	0	0
325	ATP6V1G1	0.768843	0	0	0
326	ATP6V1H	0.78278	0	0	0
327	ATP7B	1.72185	0	0	0
328	ATP8B1	1.23205	0	0	0
329	ATP8B2	0	0	0	1.21489
330	ATP9A	0.606904	0	0	0
331	ATPSCKMT	0.330607	0	0	0
332	ATRIP	0.345069	0	0	0
333	ATXN10	0.518232	0	0	0
334	ATXN2L	0	0	0.946462	0
335	AUH	0.491689	0	0	0
336	AUP1	0.315836	0	0	0
337	AURKA	1.43765	0	0	0
338	AURKAIP1	0.425222	0	0	0
339	AUTS2	0.675741	0	0	0
340	AXIN1	0.530899	0	0	0
341	AXL	0	0	0	0.936295
342	AZGP1	2.82508	0	0	0
343	AZIN1	0.497337	0	0	0
344	B2M	0	0	0.64647	0
345	B3GALNT1	0.817277	0	0	0
346	B3GNT10	0.478834	0	0	0
347	B3GNT3	1.70202	0	0	0
348	B3GNT7	0.765107	0	0	0
349	B4GALNT3	1.81251	0	0	0
350	B4GALNT4	2.30186	0	0	0
351	B4GALT2	0.288119	0	0	0
352	B4GALT3	0.522097	0	0	0
353	B4GALT5	0.342635	0	0	0
354	BACE2	1.4293	0	0	0
355	BAD	0.529888	0	0	0
356	BAG3	0.454231	0	0	0
357	BAIAP2	0.703206	0	0	0
358	BAIAP2L1	1.9272	0	0	0
359	BAMBI	2.47759	0	0	0
360	BANF1	0.267092	0	0	0
361	BANK1	0	0	2.7161	0
362	BARD1	0.70831	0	0	0
363	BBOF1	1.25763	0	0	0
364	BBOX1	2.139	0	0	0
365	BBS1	0.319881	0	0	0
366	BBS7	0.292824	0	0	0
367	BBX	0.319749	0	0	0
368	BCAM	1.22811	0	0	0
369	BCAP29	1.28673	0	0	0
370	BCAP31	0.793021	0	0	0
371	BCAR3	0.891257	0	0	0
372	BCAS1	1.94073	0	0	0
373	BCAS4	0.593543	0	0	0
374	BCAT1	0	1.439	0	0
375	BCCIP	0.844521	0	0	0
376	BCKDHA	0.629767	0	0	0
377	BCKDHB	0.298586	0	0	0
378	BCL10	0.531194	0	0	0
379	BCL2L1	0.334231	0	0	0
380	BCL2L12	0.402602	0	0	0
381	BCL2L13	0.397751	0	0	0
382	BCL2L2	0.47225	0	0	0
383	BCL3	0.334545	0	0	0
384	BCL7A	0.591827	0	0	0
385	BCL9	0.7635	0	0	0
386	BCL9L	0.333643	0	0	0
387	BCORL1	1.0063	0	0	0
388	BCR	0.432674	0	0	0
389	BCS1L	0.293186	0	0	0
390	BDH1	1.33226	0	0	0
391	BECN1	0.425309	0	0	0
392	BEND3	0.562106	0	0	0
393	BEX3	0	0.799943	0	1.01012
394	BGN	0	1.25696	0	0.844722
395	BHLHE40	0.511846	0	0	0
396	BICDL2	2.174	0	0	0
397	BID	0.327586	0	0	0
398	BIK	2.15202	0	0	0
399	BIN1	0.666173	0	0	0
400	BIRC3	0	0	2.1665	0
401	BLCAP	0.3476	0	0	0
402	BLMH	0.773321	0	0	0
403	BLZF1	0.710694	0	0	0
404	BMP4	0.538942	0	0	0
405	BMPR1A	0.666312	0	0	0
406	BNC2	0	0	0	1.34936
407	BNIP3	1.70101	0	0	0
408	BNIPL	2.02606	0	0	0
409	BOC	0	0	0	1.53635
410	BOK	0.814223	0	0	0
411	BOLA3	0.634192	0	0	0
412	BOP1	0.5915	0	0	0
413	BORA	0.304514	0	0	0
414	BPGM	0.69399	0	0	0
415	BPHL	0.752919	0	0	0
416	BPIFB1	2.21939	0	0	0
417	BPIFB2	2.28264	0	0	0
418	BPNT1	0.910334	0	0	0
419	BPTF	0.472056	0	0	0
420	BRAF	0.273069	0	0	0
421	BRCA1	0.738908	0	0	0
422	BRD3	0.67755	0	0	0
423	BRD3OS	0.592956	0	0	0
424	BRIX1	0.529003	0	0	0
425	BRK1	0.4567	0	0	0
426	BRPF3	0.673924	0	0	0
427	BRSK1	1.16315	0	0	0
428	BRWD1	0.33769	0	0	0
429	BRWD3	0.275641	0	0	0
430	BSCL2	0.735129	0	0	0
431	BSG	0.714884	0	0	0
432	BSPRY	2.23364	0	0	0
433	BST2	1.07507	0	0	0
434	BTBD10	0.310743	0	0	0
435	BTBD3	0.770733	0	0	0
436	BTC	1.79611	0	0	0
437	BTF3L4	0.445802	0	0	0
438	BTG2	0	0	0	0.720261
439	BTG3	0.754051	0	0	0
440	BTN2A2	0	0	1.50062	0
441	BTN3A1	0	0	1.31633	0
442	BTN3A2	0	0	0.865803	0
443	BUB1	1.01105	0	0	0
444	BUD23	0.552861	0	0	0
445	BX255925.3	0.664963	0	0	0
446	BYSL	0.68876	0	0	0
447	BZW1	0.921141	0	0	0
448	BZW2	0.592211	0	0	0
449	C10orf113	1.25092	0	0	0
450	C10orf82	1.93231	0	0	0
451	C11orf1	0.76357	0	0	0
452	C11orf49	1.13715	0	0	0
453	C11orf52	1.73082	0	0	0
454	C11orf54	0.649721	0	0	0
455	C11orf71	0.793674	0	0	0
456	C11orf74	0.328045	0	0	0
457	C11orf80	0.780494	0	0	0
458	C11orf96	0	1.077	0	1.03993
459	C12orf49	0.338261	0	0	0
460	C12orf57	0	0.459993	0	0.77809
461	C13orf46	0.970542	0	0	0
462	C15orf48	0.509346	0	0	0
463	C16orf89	0.774921	0	0	0
464	C17orf58	1.16003	0	0	0
465	C17orf80	0.349632	0	0	0
466	C17orf97	0.974674	0	0	0
467	C18orf21	0.299054	0	0	0
468	C19orf33	1.17317	0	0	0
469	C19orf47	0.291518	0	0	0
470	C1GALT1C1	0.292222	0	0	0
471	C1QA	0	0.83161	0	1.5002
472	C1QB	0	1.11726	0	1.02572
473	C1QC	0	0.800703	0	1.35152
474	C1QTNF6	0	0.918398	0	1.15027
475	C1R	0	0.84772	0	1.38263
476	C1S	0	0.897953	0	1.34671
477	C1orf109	0.29831	0	0	0
478	C1orf115	1.73207	0	0	0
479	C1orf116	2.09301	0	0	0
480	C1orf122	0.819766	0	0	0
481	C1orf159	0.830249	0	0	0
482	C1orf162	0	0	0	0.996083
483	C1orf198	0.568183	0	0	0
484	C1orf210	2.11486	0	0	0
485	C1orf226	1.33856	0	0	0
486	C1orf35	0.284954	0	0	0
487	C1orf43	0.876897	0	0	0
488	C20orf96	1.1676	0	0	0
489	C21orf91	0.28823	0	0	0
490	C22orf39	0.341254	0	0	0
491	C2CD2	0.970996	0	0	0
492	C2orf15	1.66761	0	0	0
493	C2orf68	0.646711	0	0	0
494	C2orf69	0.357272	0	0	0
495	C2orf72	2.7754	0	0	0
496	C3	0	1.1342	0	1.13518
497	C3orf14	1.08069	0	0	0
498	C4orf19	2.19779	0	0	0
499	C4orf3	0.732085	0	0	0
500	C4orf33	0.761259	0	0	0
501	C4orf46	0.429437	0	0	0
502	C4orf48	0.417507	0	0	0
503	C5AR1	0	1.31454	0	0
504	C5orf24	0.375792	0	0	0
505	C5orf30	1.13318	0	0	0
506	C5orf46	1.18149	0	0	0
507	C5orf49	1.73086	0	0	0
508	C6orf132	1.66857	0	0	0
509	C6orf136	0.712251	0	0	0
510	C7	0	0	0	2.59789
511	C7orf25	0.321949	0	0	0
512	C7orf50	0.298875	0	0	0
513	C8orf33	0.711368	0	0	0
514	C8orf76	0.500565	0	0	0
515	C9orf116	1.67813	0	0	0
516	C9orf152	2.40341	0	0	0
517	CA12	1.59228	0	0	0
518	CAB39	0.745365	0	0	0
519	CAB39L	2.04284	0	0	0
520	CABLES2	1.27286	0	0	0
521	CACFD1	1.64048	0	0	0
522	CACNB1	1.2358	0	0	0
523	CACNB3	1.60394	0	0	0
524	CACNB4	0.771773	0	0	0
525	CACNG1	2.40176	0	0	0
526	CACNG4	2.16471	0	0	0
527	CACUL1	0.481883	0	0	0
528	CAD	0.364249	0	0	0
529	CADM1	1.14523	0	0	0
530	CADM4	1.92752	0	0	0
531	CADPS2	1.36401	0	0	0
532	CALD1	0	0	0	0.439925
533	CALM3	0	0	0	0.352588
534	CALML5	2.57981	0	0	0
535	CALR	0.46058	0	0	0
536	CAMK2G	0.566907	0	0	0
537	CAMK2N1	1.41176	0	0	0
538	CAMSAP1	0.30108	0	0	0
539	CAMSAP2	0.313876	0	0	0
540	CAMSAP3	2.38932	0	0	0
541	CAMTA1	0.590162	0	0	0
542	CAND1	0.279898	0	0	0
543	CANT1	1.70771	0	0	0
544	CAP2	1.64475	0	0	0
545	CAPN1	0.7459	0	0	0
546	CAPN10	0.301417	0	0	0
547	CAPN13	1.75783	0	0	0
548	CAPN2	0.609129	0	0	0
549	CAPNS1	0.456801	0	0	0
550	CAPRIN1	0.472593	0	0	0
551	CAPS	0.690735	0	0	0
552	CARD11	0	0	2.12068	0
553	CARD14	2.00306	0	0	0
554	CARD8	0	0	0	0.820788
555	CARD9	0.657736	0	0	0
556	CARHSP1	0.325645	0	0	0
557	CARMIL1	0.30987	0	0	0
558	CARS	0.594912	0	0	0
559	CARS2	0.382002	0	0	0
560	CASC3	1.74821	0	0	0
561	CASD1	0.375842	0	0	0
562	CASKIN2	1.27207	0	0	0
563	CASP14	2.66095	0	0	0
564	CASP2	0.861817	0	0	0
565	CASP6	1.14022	0	0	0
566	CASP7	0.442138	0	0	0
567	CAST	0.384964	0	0	0
568	CASTOR1	0.424774	0	0	0
569	CASTOR3	0.407224	0	0	0
570	CASZ1	1.88637	0	0	0
571	CATSPERB	1.8487	0	0	0
572	CATSPERG	0.377491	0	0	0
573	CAV1	0	0	0	1.32815
574	CAVIN1	0	0.71224	0	0.883221
575	CBLL1	0.981035	0	0	0
576	CBX2	2.22357	0	0	0
577	CBX3	0.530924	0	0	0
578	CBX4	1.1566	0	0	0
579	CBX8	1.19038	0	0	0
580	CBY1	0.314448	0	0	0
581	CC2D1A	0.409736	0	0	0
582	CCDC106	0.845141	0	0	0
583	CCDC113	1.35474	0	0	0
584	CCDC120	1.05395	0	0	0
585	CCDC122	1.32823	0	0	0
586	CCDC124	0.27853	0	0	0
587	CCDC125	1.34492	0	0	0
588	CCDC137	0.265046	0	0	0
589	CCDC149	0.582819	0	0	0
590	CCDC157	1.29113	0	0	0
591	CCDC160	2.08003	0	0	0
592	CCDC167	0.607182	0	0	0
593	CCDC183	1.66831	0	0	0
594	CCDC186	0.398617	0	0	0
595	CCDC191	0.624987	0	0	0
596	CCDC194	0.56883	0	0	0
597	CCDC24	0.883993	0	0	0
598	CCDC30	0.729166	0	0	0
599	CCDC34	1.18268	0	0	0
600	CCDC40	0.57866	0	0	0
601	CCDC47	0.296829	0	0	0
602	CCDC51	0.847784	0	0	0
603	CCDC57	0.417947	0	0	0
604	CCDC58	0.733011	0	0	0
605	CCDC6	0.696445	0	0	0
606	CCDC69	0	0	0	1.23013
607	CCDC80	0	0.617902	0	1.75448
608	CCDC85C	1.43454	0	0	0
609	CCDC86	1.10956	0	0	0
610	CCDC88A	0	0.792803	0	1.0611
611	CCDC88B	0	0	1.31778	1.11398
612	CCDC88C	0	0	1.25773	0
613	CCDC9B	1.40288	0	0	0
614	CCHCR1	0.341082	0	0	0
615	CCL14	0	0	0	2.24461
616	CCL18	0	1.93329	0	0
617	CCL19	0	0	2.38945	1.57706
618	CCL20	2.44108	0	0	0
619	CCL21	0	0	0	1.98882
620	CCL28	1.61157	0	0	0
621	CCL5	0	0	1.83664	0.880386
622	CCL7	0.92349	0	0	0
623	CCN1	0	1.23927	0	0.723115
624	CCN2	0	1.27395	0	0.897316
625	CCN4	0	1.6301	0	0
626	CCN5	0	0	0	2.18933
627	CCNA2	0.870255	0	0	0
628	CCNB1	1.31549	0	0	0
629	CCNB1IP1	0.607722	0	0	0
630	CCNB2	1.30989	0	0	0
631	CCNC	0.879646	0	0	0
632	CCND1	0.743987	0	0	0
633	CCND2	0	0	0	0.94949
634	CCNE2	1.06813	0	0	0
635	CCNF	0.683309	0	0	0
636	CCNG2	1.0321	0	0	0
637	CCNI	0.468302	0	0	0
638	CCNJL	1.88731	0	0	0
639	CCNL2	0	0	0	0.385744
640	CCNT1	0.648446	0	0	0
641	CCNT2	0.678647	0	0	0
642	CCNY	0.839482	0	0	0
643	CCP110	0.575287	0	0	0
644	CCR1	0	1.18811	0	0
645	CCR4	0	0	2.29323	0
646	CCR7	0	0	3.1181	0
647	CCSER1	0.581422	0	0	0
648	CCSER2	0	0	0.979836	0
649	CCT2	0.449823	0	0	0
650	CCT3	0.731789	0	0	0
651	CCT4	0.277464	0	0	0
652	CCT5	0.48984	0	0	0
653	CCT7	0.567468	0	0	0
654	CCT8	0.609293	0	0	0
655	CCZ1	0.293525	0	0	0
656	CD14	0	1.1738	0	0.857105
657	CD151	0.809614	0	0	0
658	CD163	0	1.14761	0	1.23725
659	CD164	0.507182	0	0	0
660	CD200	0	0	1.20644	0
661	CD24	2.28216	0	0	0
662	CD247	0	0	2.32792	0
663	CD248	0	0	0	1.41423
664	CD27	0	0	1.65617	0
665	CD2AP	0.406197	0	0	0
666	CD37	0	0	1.75379	1.19719
667	CD3D	0	0	1.97581	1.11035
668	CD3E	0	0	2.33232	0
669	CD3G	0	0	1.95501	0
670	CD4	0	0.68238	0	1.16373
671	CD44	0.862863	0	0	0
672	CD46	1.16326	0	0	0
673	CD47	0.338626	0	0	0
674	CD52	0	0	1.4294	1.06288
675	CD53	0	0	1.25694	1.08728
676	CD55	0.793344	0	0	0
677	CD6	0	0	1.83029	0
678	CD63	0	0.327321	0	0
679	CD68	0	0.870847	0	1.12831
680	CD69	0	0	2.16865	0
681	CD7	0	0	2.54436	0
682	CD74	0	0.495236	0.867301	0.963169
683	CD79A	0	0	0	1.44969
684	CD79B	0	0	2.07948	0
685	CD82	1.27907	0	0	0
686	CD8A	0	0	2.04485	0
687	CD9	1.17103	0	0	0
688	CD96	0	0	1.68132	1.35262
689	CD99	0	0.35611	0	0.454776
690	CDC123	0.869452	0	0	0
691	CDC16	0.27008	0	0	0
692	CDC20	1.39109	0	0	0
693	CDC26	0.432447	0	0	0
694	CDC37L1	0.404447	0	0	0
695	CDC42BPA	0.431708	0	0	0
696	CDC42BPG	2.13859	0	0	0
697	CDC42EP1	0.681925	0	0	0
698	CDC42EP4	1.58562	0	0	0
699	CDC42EP5	0	0	0	1.11205
700	CDC42SE1	0.390131	0	0	0
701	CDC42SE2	0	0	1.3266	0.528847
702	CDC6	1.77263	0	0	0
703	CDC7	1.24362	0	0	0
704	CDC73	0.453122	0	0	0
705	CDCP1	1.80603	0	0	0
706	CDH1	2.29569	0	0	0
707	CDH11	0	1.07435	0	0.934479
708	CDH24	0.565192	0	0	0
709	CDH3	2.09548	0	0	0
710	CDK1	1.4435	0	0	0
711	CDK12	0.718652	0	0	0
712	CDK16	1.00409	0	0	0
713	CDK18	0.502236	0	0	0
714	CDK2	0.696255	0	0	0
715	CDK20	0.267062	0	0	0
716	CDK3	0.639862	0	0	0
717	CDK4	0.299404	0	0	0
718	CDK8	0.817953	0	0	0
719	CDKN1A	0	0	0	0.837123
720	CDR2L	0.837574	0	0	0
721	CDS1	2.15846	0	0	0
722	CDYL	0.298936	0	0	0
723	CDYL2	0.587665	0	0	0
724	CEACAM1	1.95041	0	0	0
725	CEACAM19	1.6885	0	0	0
726	CEBPA	0	1.331	0	0
727	CEBPG	0.928552	0	0	0
728	CEBPZOS	0.305175	0	0	0
729	CELF2	0	0	0	1.09408
730	CELSR1	1.07315	0	0	0
731	CELSR2	1.09182	0	0	0
732	CENPA	1.32513	0	0	0
733	CENPB	0.494312	0	0	0
734	CENPBD1	0.33627	0	0	0
735	CENPE	1.21022	0	0	0
736	CENPF	1.24526	0	0	0
737	CENPJ	0.674674	0	0	0
738	CENPL	0.39307	0	0	0
739	CENPS	0.760767	0	0	0
740	CENPU	1.53025	0	0	0
741	CENPX	1.32508	0	0	0
742	CEP170B	1.42524	0	0	0
743	CEP250	0.412408	0	0	0
744	CEP295	0.309003	0	0	0
745	CEP295NL	1.19433	0	0	0
746	CEP41	0.790378	0	0	0
747	CEP55	1.50122	0	0	0
748	CEP70	1.11277	0	0	0
749	CEP89	0.428544	0	0	0
750	CEP95	1.10969	0	0	0
751	CERCAM	0	0.795849	0	1.08877
752	CERS2	0.894524	0	0	0
753	CERS4	1.367	0	0	0
754	CERS5	0.414215	0	0	0
755	CERS6	1.38847	0	0	0
756	CETN2	1.5339	0	0	0
757	CFAP298	1.09655	0	0	0
758	CFAP300	0.404914	0	0	0
759	CFAP43	1.16606	0	0	0
760	CFAP45	1.46047	0	0	0
761	CFAP69	0.658904	0	0	0
762	CFB	1.7955	0	0	0
763	CFD	0	0.857682	0	1.87506
764	CFH	0	0	0	1.32616
765	CFI	0.966139	0	0	0
766	CFLAR	0	0	0.813603	0
767	CGN	1.84648	0	0	0
768	CGNL1	1.49351	0	0	0
769	CHAC1	1.35403	0	0	0
770	CHAF1A	0.56212	0	0	0
771	CHAMP1	0.421903	0	0	0
772	CHCHD1	0.486755	0	0	0
773	CHCHD10	0.394601	0	0	0
774	CHCHD2	0.453759	0	0	0
775	CHCHD6	0.447042	0	0	0
776	CHD6	0.619473	0	0	0
777	CHD7	1.68405	0	0	0
778	CHDH	0.887825	0	0	0
779	CHEK1	0.433992	0	0	0
780	CHEK2	0.496299	0	0	0
781	CHI3L2	1.90731	0	0	0
782	CHKA	0.516426	0	0	0
783	CHML	0.79035	0	0	0
784	CHMP1A	0.27904	0	0	0
785	CHMP2B	0.476986	0	0	0
786	CHMP3	0.574619	0	0	0
787	CHMP4C	2.39381	0	0	0
788	CHRAC1	0.475694	0	0	0
789	CHST1	1.19025	0	0	0
790	CIAO1	0.275958	0	0	0
791	CIB1	0.50879	0	0	0
792	CIB2	0.457345	0	0	0
793	CIITA	0	0	0	0.928809
794	CIPC	0.7351	0	0	0
795	CIRBP	0	0	0	0.700113
796	CISD2	0.652927	0	0	0
797	CISD3	1.34987	0	0	0
798	CISH	0.27757	0	0	0
799	CITED2	0.426785	0	0	0
800	CITED4	2.23049	0	0	0
801	CKAP2	0.799843	0	0	0
802	CKAP4	0.663483	0	0	0
803	CKAP5	0.619031	0	0	0
804	CLBA1	1.31589	0	0	0
805	CLCA2	2.22868	0	0	0
806	CLCN3	0.349244	0	0	0
807	CLDN1	2.09476	0	0	0
808	CLDN12	0.559932	0	0	0
809	CLDN3	2.3949	0	0	0
810	CLDN4	2.45756	0	0	0
811	CLDN7	2.07994	0	0	0
812	CLDN8	2.00023	0	0	0
813	CLDND1	0	0	1.1672	0
814	CLEC11A	0	0	0	1.3038
815	CLEC16A	0.317924	0	0	0
816	CLEC2B	0	0.686006	0	0.917755
817	CLEC2D	0	0	1.608	0.706663
818	CLEC3A	1.49478	0	1.72855	0
819	CLGN	2.29576	0	0	0
820	CLIP4	0	0	0	1.28118
821	CLK1	0	0	0	0.569226
822	CLK2	0.40184	0	0	0
823	CLMN	1.41015	0	0	0
824	CLN3	0.326222	0	0	0
825	CLOCK	0.610167	0	0	0
826	CLP1	0.280914	0	0	0
827	CLPSL1	1.56873	0	0	0
828	CLSTN1	0.690767	0	0	0
829	CLTC	0.64397	0	0	0
830	CLU	0.903217	0	0	0
831	CLUH	0.440826	0	0	0
832	CLYBL	0.395898	0	0	0
833	CMAS	0.849196	0	0	0
834	CMBL	0.465427	0	0	0
835	CMC1	0.285727	0	0	0
836	CMPK2	0.3579	0	1.00111	0
837	CMTM3	0	0	0	0.409393
838	CMTM4	0.722135	0	0	0
839	CMTM6	0.754093	0	0	0
840	CMTM8	1.71879	0	0	0
841	CMTR1	0	0	1.18554	0
842	CMYA5	1.29068	0	0	0
843	CNFN	1.43818	0	0	0
844	CNGA2	1.93921	0	0	0
845	CNIH1	0.468304	0	0	0
846	CNIH4	1.22448	0	0	0
847	CNKSR1	1.47342	0	0	0
848	CNN2	0	0.775856	0	0.994889
849	CNN3	0.538246	0	0	0
850	CNNM4	1.21572	0	0	0
851	CNOT10	0.261833	0	0	0
852	CNOT4	0.629558	0	0	0
853	CNOT6	0.283014	0	0	0
854	CNOT9	0.429231	0	0	0
855	CNP	0.307719	0	0	0
856	CNPPD1	0.488087	0	0	0
857	CNPY2	0.640434	0	0	0
858	CNPY3	0	0	0	0.714717
859	CNTNAP2	1.9307	0	0	0
860	COA3	0.302647	0	0	0
861	COA4	0.302515	0	0	0
862	COA7	0.575291	0	0	0
863	COG1	0.60239	0	0	0
864	COG2	0.324063	0	0	0
865	COG3	0.587576	0	0	0
866	COG5	0.873019	0	0	0
867	COG7	0.602919	0	0	0
868	COL10A1	0	1.42107	0	0
869	COL11A1	0	2.35586	0	0
870	COL12A1	0	1.36245	0	0
871	COL14A1	0	0.635386	0	1.94461
872	COL16A1	0	0.780325	0	1.01215
873	COL17A1	1.66713	0	0	0
874	COL1A1	0	0.90004	0	1.36939
875	COL1A2	0	0.781466	0	1.5163
876	COL27A1	1.19004	0	0	0
877	COL3A1	0	0.683462	0	1.74541
878	COL4A5	0.756359	0	0	0
879	COL5A1	0	1.07297	0	1.04178
880	COL5A2	0	0.951972	0	0.60114
881	COL6A1	0	0.353541	0	1.60027
882	COL6A2	0	0.502923	0	1.36915
883	COL6A3	0	0.913671	0	1.38461
884	COL7A1	0.628275	0	0	0
885	COL9A2	1.59533	0	0	0
886	COMMD1	0.289334	0	0	0
887	COMMD2	0.657372	0	0	0
888	COMMD5	0.451328	0	0	0
889	COMMD6	0.752531	0	0	0
890	COMMD7	0.686719	0	0	0
891	COMT	0.568625	0	0	0
892	COMTD1	0.834832	0	0	0
893	COPA	0.404486	0	0	0
894	COPB1	0.355402	0	0	0
895	COPB2	0.604099	0	0	0
896	COPG1	0.53781	0	0	0
897	COPS5	0.435585	0	0	0
898	COPS6	1.21153	0	0	0
899	COPS7B	0.774741	0	0	0
900	COPS9	0.565524	0	0	0
901	COPZ1	0.741263	0	0	0
902	COQ10B	0.450473	0	0	0
903	COQ4	0.454438	0	0	0
904	COQ7	0.441822	0	0	0
905	COQ9	0.457101	0	0	0
906	CORO1A	0	0.418744	1.64351	1.01077
907	CORO1B	0.399528	0	0	0
908	CORO2A	1.2233	0	0	0
909	COTL1	0	0	1.14534	0.714971
910	COX14	0.412187	0	0	0
911	COX16	0.315156	0	0	0
912	COX17	0.418526	0	0	0
913	COX5B	0.487862	0	0	0
914	COX6B1	0.381147	0	0	0
915	COX6C	1.16873	0	0	0
916	COX7A2	0.59884	0	0	0
917	COX7A2L	0.489718	0	0	0
918	COX7B	0.665852	0	0	0
919	COX8A	0.444499	0	0	0
920	CP	2.28311	0	0	0
921	CPA4	1.893	0	0	0
922	CPAMD8	2.1201	0	0	0
923	CPD	1.59093	0	0	0
924	CPE	0	0	0	1.14081
925	CPM	0	1.60599	0	0
926	CPNE3	1.21352	0	0	0
927	CPSF1	0.4838	0	0	0
928	CPSF4	1.08637	0	0	0
929	CPSF6	0.276058	0	0	0
930	CPSF7	0.610701	0	0	0
931	CPT1B	0.978065	0	0	0
932	CPTP	0.422833	0	0	0
933	CPVL	0	1.39947	0	0.64738
934	CPXM1	0	0	0	2.08177
935	CPXM2	0	1.34993	0	1.08206
936	CRABP2	2.17494	0	0	0
937	CRACR2A	0.540961	0	0	0
938	CRACR2B	1.67467	0	0	0
939	CRB3	2.39206	0	0	0
940	CRCP	0.376826	0	0	0
941	CREB1	0.31657	0	0	0
942	CREB3L1	0.917408	0	0	0
943	CREB3L4	2.22706	0	0	0
944	CREG1	0	0.894162	0	0
945	CRIP1	0	0	0	0.829538
946	CRIP2	1.07628	0	0	0
947	CRISP2	2.08012	0	0	0
948	CRISP3	2.64555	0	0	0
949	CRISPLD2	0	1.44515	0	1.04522
950	CRLS1	0.462306	0	0	0
951	CRNKL1	0.724565	0	0	0
952	CRY1	0.659424	0	0	0
953	CRYBB3	1.37211	0	0	0
954	CRYBG1	1.35921	0	0	0
955	CS	0.579744	0	0	0
956	CSDE1	0.462676	0	0	0
957	CSE1L	0.569793	0	0	0
958	CSF1R	0	0.593373	0	1.51024
959	CSF2RB	0	0	1.38125	1.07558
960	CSF3R	1.41467	0	0	0
961	CSNK1D	0.582993	0	0	0
962	CSNK1E	0.403652	0	0	0
963	CSNK1G2	0.264564	0	0	0
964	CSNK2A3	1.09633	0	0	0
965	CSNK2B	0.518111	0	0	0
966	CSPG4	0.483186	0	0	0
967	CSRNP2	0.827824	0	0	0
968	CST1	0.572365	0	0	0
969	CST3	0	0.610165	0	1.11853
970	CST6	1.51325	0	0	0
971	CST7	0	0	2.01343	0
972	CSTB	0.719873	0	0	0
973	CTC1	0	0	1.31196	0
974	CTDNEP1	0	0	0	0.605965
975	CTDSPL	0.80474	0	0	0
976	CTHRC1	0	1.19366	0	0.752169
977	CTNNA1	0.650144	0	0	0
978	CTNNBIP1	0.956995	0	0	0
979	CTNND1	0.933711	0	0	0
980	CTNND2	2.2614	0	0	0
981	CTPS2	1.58457	0	0	0
982	CTSA	0	0.785232	0	0
983	CTSB	0	1.61593	0	0.354773
984	CTSC	0	0.445094	0	0.971007
985	CTSD	0	1.13727	0	0
986	CTSK	0	1.07679	0	1.26951
987	CTSL	0	1.40778	0	0.517726
988	CTSS	0	0.780607	0	0.951438
989	CTSZ	0	1.24063	0	0.414533
990	CTXN1	2.15998	0	0	0
991	CUL1	0.465425	0	0	0
992	CUL2	0.492003	0	0	0
993	CUL3	0.60876	0	0	0
994	CUL4A	0.59059	0	0	0
995	CUL5	0.479763	0	0	0
996	CUTA	0.590453	0	0	0
997	CWC15	0.267256	0	0	0
998	CWC25	0.582478	0	0	0
999	CX3CL1	1.40323	0	0	0
1000	CXADR	2.39009	0	0	0
1001	CXCL10	1.28569	0	1.68675	0
1002	CXCL11	0.834653	0	2.11522	0
1003	CXCL12	0	0.986584	0	1.09702
1004	CXCL13	0	0	1.88849	0
1005	CXCL14	0	0	0	1.0282
1006	CXCL17	1.71632	0	0	0
1007	CXCL8	0.917835	0	0	0
1008	CXCL9	0	0	2.26384	0
1009	CXCR4	0	0	1.31637	0.713444
1010	CXorf40A	1.20746	0	0	0
1011	CXorf56	0.478359	0	0	0
1012	CYB561	1.43004	0	0	0
1013	CYB561A3	0.360209	0	0	0
1014	CYB5A	1.29233	0	0	0
1015	CYBA	0	0.443423	0	0.7381
1016	CYBB	0	0	0	1.41839
1017	CYC1	0.909889	0	0	0
1018	CYCS	0.395775	0	0	0
1019	CYFIP2	0	0	2.15605	0
1020	CYHR1	0.487477	0	0	0
1021	CYLD	0	0	1.08557	0
1022	CYP1B1	0	0.896025	0	0
1023	CYP21A2	1.49733	0	0	0
1024	CYP2J2	2.03143	0	0	0
1025	CYP3A7	1.94578	0	0	0
1026	CYP4B1	1.94622	0	0	0
1027	CYP4X1	1.96865	0	0	0
1028	CYP4Z1	2.28972	0	0	0
1029	CYP51A1	0.735767	0	0	0
1030	CYP7B1	0	0	0	1.7661
1031	CYREN	0.661994	0	0	0
1032	CYSLTR1	0	0	1.13957	0
1033	CYTH1	0	0	0.916686	0
1034	CYTH2	0.664746	0	0	0
1035	CYTH4	0	0	0	1.1619
1036	CYTIP	0	0	1.42593	1.10849
1037	D2HGDH	0.420587	0	0	0
1038	DAAM1	0.491572	0	0	0
1039	DAB2	0	0.878908	0	1.12629
1040	DAB2IP	0.681483	0	0	0
1041	DAD1	0.671055	0	0	0
1042	DAG1	0.704109	0	0	0
1043	DAGLA	1.06749	0	0	0
1044	DALRD3	0.74144	0	0	0
1045	DAP3	0.277289	0	0	0
1046	DAPK3	0.371944	0	0	0
1047	DAPP1	0.594605	0	0	0
1048	DARS	0.481541	0	0	0
1049	DBI	1.64549	0	0	0
1050	DBN1	0.625502	0	0	0
1051	DBNDD1	1.34336	0	0	0
1052	DCAF10	0.320842	0	0	0
1053	DCAF11	0.637784	0	0	0
1054	DCAF13	0.621732	0	0	0
1055	DCAF15	0	0	1.20091	0
1056	DCAF17	0.343877	0	0	0
1057	DCAF6	0.87717	0	0	0
1058	DCLK1	0.634295	0	0	0
1059	DCLRE1A	0.451288	0	0	0
1060	DCN	0	1.22525	0	1.3052
1061	DCP2	0.390421	0	0	0
1062	DCPS	0.358825	0	0	0
1063	DCTN1	0.361443	0	0	0
1064	DCTN2	0.28851	0	0	0
1065	DCTPP1	0.674484	0	0	0
1066	DCUN1D1	0.263508	0	0	0
1067	DCUN1D2	0.659182	0	0	0
1068	DCUN1D4	0.556287	0	0	0
1069	DCXR	1.01612	0	0	0
1070	DDAH1	0.709863	0	0	0
1071	DDAH2	0.594774	0	0	0
1072	DDB1	1.12927	0	0	0
1073	DDI2	0.384049	0	0	0
1074	DDIT3	0.579901	0	0	0
1075	DDOST	0.356282	0	0	0
1076	DDR1	1.93919	0	0	0
1077	DDRGK1	0.935729	0	0	0
1078	DDT	0.577219	0	0	0
1079	DDX1	0.501763	0	0	0
1080	DDX10	0.389196	0	0	0
1081	DDX21	0.26871	0	0	0
1082	DDX23	0.880945	0	0	0
1083	DDX24	0	0	0	0.523652
1084	DDX27	0.30125	0	0	0
1085	DDX31	0.487416	0	0	0
1086	DDX3X	0	0	0	0.304071
1087	DDX5	0.739334	0	0	0
1088	DDX52	1.31347	0	0	0
1089	DDX58	0.691098	0	0	0
1090	DDX60	0.282132	0	0	0
1091	DDX60L	0	0	1.11251	0
1092	DECR1	0.359567	0	0	0
1093	DEDD	0.355226	0	0	0
1094	DEF6	0	0	0	1.04668
1095	DEFB1	1.71383	0	0	0
1096	DEGS1	1.18742	0	0	0
1097	DEGS2	2.73484	0	0	0
1098	DENND11	0.929369	0	0	0
1099	DENND1B	0.328897	0	0	0
1100	DENND2D	0	0	1.08718	0
1101	DENND4A	0	0	1.23818	0
1102	DENND6B	1.27524	0	0	0
1103	DENR	0.662328	0	0	0
1104	DEPP1	0	0.760852	0	0.636823
1105	DEPTOR	0.575566	0	0	0
1106	DERL1	0.768884	0	0	0
1107	DERL3	0	1.27161	0	1.29561
1108	DGAT1	0.682523	0	0	0
1109	DGCR2	0.59383	0	0	0
1110	DGKA	0	0	1.65686	0
1111	DGKD	1.27473	0	0	0
1112	DGUOK	0.41663	0	0	0
1113	DHCR24	2.33964	0	0	0
1114	DHCR7	1.82656	0	0	0
1115	DHFR	0.426169	0	0	0
1116	DHRS11	1.56653	0	0	0
1117	DHRS12	0.554795	0	0	0
1118	DHRS13	0.856665	0	0	0
1119	DHRS9	0	0	0	2.4955
1120	DHTKD1	0.795566	0	0	0
1121	DHX30	0.393672	0	0	0
1122	DHX32	0.484806	0	0	0
1123	DHX40	0.570839	0	0	0
1124	DHX57	0.853255	0	0	0
1125	DIDO1	0.359021	0	0	0
1126	DIO1	2.4636	0	0	0
1127	DIO2	0	1.67369	0	0
1128	DIP2B	0.357084	0	0	0
1129	DIP2C	0.617524	0	0	0
1130	DIS3	0.418354	0	0	0
1131	DIS3L2	0.388043	0	0	0
1132	DKC1	0.981239	0	0	0
1133	DKK1	1.06763	0	0	0
1134	DLD	0.908985	0	0	0
1135	DLG1	0.636589	0	0	0
1136	DLG3	1.80015	0	0	0
1137	DLG5	1.23505	0	0	0
1138	DLGAP4	0.595006	0	0	0
1139	DMAC2L	0.406672	0	0	0
1140	DNAAF4	0.527527	0	0	0
1141	DNAAF5	0.339211	0	0	0
1142	DNAH11	2.31515	0	0	0
1143	DNAH14	1.208	0	0	0
1144	DNAH7	1.08098	0	0	0
1145	DNAJA1	0.495844	0	0	0
1146	DNAJA3	0.629727	0	0	0
1147	DNAJA4	0.838263	0	0	0
1148	DNAJB1	0.565215	0	0	0
1149	DNAJB2	0.94594	0	0	0
1150	DNAJB6	0.874758	0	0	0
1151	DNAJC1	0.327228	0	0	0
1152	DNAJC10	0.803452	0	0	0
1153	DNAJC11	0.31768	0	0	0
1154	DNAJC14	0.361487	0	0	0
1155	DNAJC15	0.455477	0	0	0
1156	DNAJC16	0.403647	0	0	0
1157	DNAJC19	0.718956	0	0	0
1158	DNAJC2	0.723099	0	0	0
1159	DNAJC22	2.29623	0	0	0
1160	DNAJC30	0.521889	0	0	0
1161	DNAL1	0.537208	0	0	0
1162	DNAL4	1.15105	0	0	0
1163	DNALI1	1.25751	0	0	0
1164	DNASE1	0.94255	0	0	0
1165	DNM1	0	0	0	1.47901
1166	DNPEP	1.22148	0	0	0
1167	DOCK10	0	0	1.31891	1.07631
1168	DOCK2	0	0	0	1.02878
1169	DOHH	0.536595	0	0	0
1170	DOK2	0	0	0	1.57838
1171	DOLPP1	0.720336	0	0	0
1172	DONSON	0.397112	0	0	0
1173	DOP1B	1.21115	0	0	0
1174	DPAGT1	0.617487	0	0	0
1175	DPCD	1.07906	0	0	0
1176	DPH2	0.355443	0	0	0
1177	DPH5	0.2622	0	0	0
1178	DPM1	0.74136	0	0	0
1179	DPM2	0.447924	0	0	0
1180	DPM3	0.663254	0	0	0
1181	DPP3	0.440133	0	0	0
1182	DPT	0	0	0	2.59033
1183	DPY19L4	0.759516	0	0	0
1184	DPY30	0.666804	0	0	0
1185	DPYSL2	0	0.721799	0	1.0646
1186	DPYSL3	0	1.14575	0	0.8739
1187	DQX1	1.65411	0	0	0
1188	DRAM2	0.297065	0	0	0
1189	DRC3	0.836247	0	0	0
1190	DROSHA	0.316846	0	0	0
1191	DSC2	1.66674	0	0	0
1192	DSG2	1.79711	0	0	0
1193	DSN1	0.374493	0	0	0
1194	DSP	2.3594	0	0	0
1195	DSTN	1.31416	0	0	0
1196	DTNA	1.01422	0	0	0
1197	DTNB	0.946299	0	0	0
1198	DTWD2	0.322048	0	0	0
1199	DTX2	0.543116	0	0	0
1200	DTX4	1.73604	0	0	0
1201	DTYMK	1.11077	0	0	0
1202	DUS1L	0.339564	0	0	0
1203	DUS4L	0.928233	0	0	0
1204	DUSP1	0	1.06226	0	0.93647
1205	DUSP10	0.454803	0	0	0
1206	DUSP14	1.44113	0	0	0
1207	DUSP16	0.383791	0	0	0
1208	DUSP2	0	0	1.86022	0
1209	DUSP23	0.669885	0	0	0
1210	DUSP28	0.447954	0	0	0
1211	DUSP4	0.6001	0	0	0
1212	DUSP8	0.925611	0	0	0
1213	DVL1	0.431567	0	0	0
1214	DVL3	0.404984	0	0	0
1215	DYNC1I2	0.832318	0	0	0
1216	DYNC1LI1	0.601169	0	0	0
1217	DYNC2LI1	0.372808	0	0	0
1218	DYNLL2	1.00896	0	0	0
1219	DYNLT1	0.845808	0	0	0
1220	DYNLT3	0.523099	0	0	0
1221	DYRK1A	0.261466	0	0	0
1222	DZANK1	1.63349	0	0	0
1223	E2F5	1.35824	0	0	0
1224	EARS2	0.399427	0	0	0
1225	EBAG9	0.382733	0	0	0
1226	EBNA1BP2	0.755506	0	0	0
1227	EBP	0.827003	0	0	0
1228	EBPL	1.50348	0	0	0
1229	ECE1	0.345263	0	0	0
1230	ECH1	0.410424	0	0	0
1231	ECHDC2	0.755502	0	0	0
1232	ECHDC3	1.16737	0	0	0
1233	ECHS1	0.553271	0	0	0
1234	ECM1	0	0.876815	0	1.09072
1235	ECPAS	0.300938	0	0	0
1236	ECT2	0.933791	0	0	0
1237	EDARADD	1.16985	0	0	0
1238	EDF1	0.387387	0	0	0
1239	EDN2	2.11101	0	0	0
1240	EED	0	0	1.1786	0
1241	EEF1AKMT1	0.555785	0	0	0
1242	EEF1AKMT3	0.610108	0	0	0
1243	EEF1AKMT4	1.45621	0	0	0
1244	EEF2K	0.776595	0	0	0
1245	EFCAB6	0.456008	0	0	0
1246	EFEMP1	0	0	0	0.876246
1247	EFHC1	0.46186	0	0	0
1248	EFHD1	2.33125	0	0	0
1249	EFNA1	1.94518	0	0	0
1250	EFNA3	1.95533	0	0	0
1251	EFNA4	1.12349	0	0	0
1252	EFNA5	2.04156	0	0	0
1253	EFR3A	0.541982	0	0	0
1254	EFS	1.1835	0	0	0
1255	EGF	2.31799	0	0	0
1256	EGLN3	1.77158	0	0	0
1257	EGR1	0	1.03464	0	0.662684
1258	EHBP1L1	0	0	0	0.585485
1259	EHD2	0	0	0	1.22817
1260	EHF	2.26135	0	0	0
1261	EHMT1	0.363886	0	0	0
1262	EHMT2	0.260159	0	0	0
1263	EI24	0.826065	0	0	0
1264	EID1	0	0	0	0.542513
1265	EIF1AX	0.528035	0	0	0
1266	EIF2AK1	0.654041	0	0	0
1267	EIF2AK2	0.468578	0	0.823472	0
1268	EIF2B4	0.402088	0	0	0
1269	EIF2B5	0.661485	0	0	0
1270	EIF2S3	0.51977	0	0	0
1271	EIF3B	0.400662	0	0	0
1272	EIF3E	0.358165	0	0	0
1273	EIF3G	0	0	0	0.402218
1274	EIF3H	0.708734	0	0	0
1275	EIF3I	0.352737	0	0	0
1276	EIF4A3	0.507148	0	0	0
1277	EIF4E	0.891113	0	0	0
1278	EIF4E2	0.52637	0	0	0
1279	EIF4EBP1	1.55803	0	0	0
1280	EIF4G1	0.577026	0	0	0
1281	EIF4G2	0.314305	0	0	0
1282	EIF5B	0.434755	0	0	0
1283	EIF6	0.484928	0	0	0
1284	ELAVL1	0.325817	0	0	0
1285	ELF3	2.24173	0	0	0
1286	ELF5	2.61942	0	0	0
1287	ELK3	0	0	0	0.937999
1288	ELL2	0	1.23352	0	0.634043
1289	ELL3	0.880364	0	0	0
1290	ELMO3	1.03101	0	0	0
1291	ELN	0	0	0	1.80582
1292	ELOVL1	0.49586	0	0	0
1293	ELOVL5	0.441824	0	0	0
1294	EMC2	0.818634	0	0	0
1295	EMC9	0.870303	0	0	0
1296	EMD	0.812353	0	0	0
1297	EMID1	1.59955	0	0	0
1298	EMILIN1	0	1.05704	0	1.31165
1299	EMILIN2	0	0	0	1.1144
1300	EML2	0.420007	0	0	0
1301	EMP2	1.10293	0	0	0
1302	EMP3	0	0	0	0.969016
1303	EN1	1.61406	0	0	0
1304	ENAH	1.21427	0	0	0
1305	ENDOD1	0.822342	0	0	0
1306	ENDOG	0.284538	0	0	0
1307	ENDOV	0.689864	0	0	0
1308	ENG	0	0.477987	0	0.670742
1309	ENGASE	0.820145	0	0	0
1310	ENO1	0.476529	0	0	0
1311	ENOPH1	0.719763	0	0	0
1312	ENOX2	0.637335	0	0	0
1313	ENPP2	0	0	0	1.34977
1314	ENPP3	1.592	0	0	0
1315	ENPP4	0.410566	0	0	0
1316	ENTPD2	2.62431	0	0	0
1317	ENTPD6	0.51664	0	0	0
1318	ENY2	0.89606	0	0	0
1319	EPB41L1	1.07717	0	0	0
1320	EPB41L3	0	0	0	1.25341
1321	EPB41L4A	0.915228	0	0	0
1322	EPB41L4B	2.54074	0	0	0
1323	EPB41L5	2.15908	0	0	0
1324	EPCAM	2.42719	0	0	0
1325	EPHA1	1.62646	0	0	0
1326	EPHA2	0.454848	0	0	0
1327	EPHB4	1.5272	0	0	0
1328	EPHX1	0.960985	0	0	0
1329	EPN1	0.549041	0	0	0
1330	EPN2	0.26665	0	0	0
1331	EPOR	0.791135	0	0	0
1332	EPPK1	1.97223	0	0	0
1333	EPRS	0.543051	0	0	0
1334	EPS8L1	1.89629	0	0	0
1335	EPS8L2	1.6343	0	0	0
1336	EPSTI1	0	0	1.19449	0.845846
1337	ERAL1	0.443014	0	0	0
1338	ERBB2	2.42601	0	0	0
1339	ERBB3	2.31787	0	0	0
1340	ERBB4	2.31777	0	0	0
1341	ERG28	1.04863	0	0	0
1342	ERGIC1	0.749451	0	0	0
1343	ERGIC3	0.778825	0	0	0
1344	ERH	0.354607	0	0	0
1345	ERI2	0.361623	0	0	0
1346	ERI3	0.478224	0	0	0
1347	ERICH2	1.7218	0	0	0
1348	ERLIN2	0.568289	0	0	0
1349	ERMP1	1.2568	0	0	0
1350	ERO1A	0.90013	0	0	0
1351	ERP27	2.24118	0	0	0
1352	ERRFI1	0.594871	0	0	0
1353	ERV3-1	0.930934	0	0	0
1354	ESCO1	0.341139	0	0	0
1355	ESPN	2.27801	0	0	0
1356	ESRP1	2.18943	0	0	0
1357	ESRP2	2.29746	0	0	0
1358	ESRRG	2.47745	0	0	0
1359	ESYT2	0.718377	0	0	0
1360	ETFB	0	0	0	1.17345
1361	ETNK2	1.82722	0	0	0
1362	ETS1	0	0	1.51412	0.881087
1363	ETS2	0	0	0	0.95242
1364	ETV4	2.22559	0	0	0
1365	ETV6	0.382535	0	0	0
1366	ETV7	0.600761	0	0	0
1367	EVA1C	1.06522	0	0	0
1368	EVI2A	0	0	0	1.42273
1369	EVL	0	0	1.42112	0.989235
1370	EVPL	2.122	0	0	0
1371	EXD3	0.27411	0	0	0
1372	EXOSC4	1.09036	0	0	0
1373	EXPH5	1.78195	0	0	0
1374	EXT1	0.740909	0	0	0
1375	EYA2	1.33121	0	0	0
1376	EZH2	0.668614	0	0	0
1377	EZR	0.870462	0	0.817946	0
1378	F11R	1.35301	0	0	0
1379	F2RL1	1.118	0	0	0
1380	FAAH	1.18219	0	0	0
1381	FAAH2	0.494295	0	0	0
1382	FAAP20	0.40086	0	0	0
1383	FABP4	0	0	0	2.46662
1384	FADS2	2.23012	0	0	0
1385	FADS3	1.10802	0	0	0
1386	FAF1	0.270305	0	0	0
1387	FAHD2B	1.40834	0	0	0
1388	FAM102A	0.34547	0	0	0
1389	FAM104A	0.564609	0	0	0
1390	FAM104B	0.631548	0	0	0
1391	FAM110A	1.73511	0	0	0
1392	FAM110B	1.18589	0	0	0
1393	FAM110C	1.6235	0	0	0
1394	FAM111A	0.55975	0	0	0
1395	FAM111B	1.45158	0	0	0
1396	FAM114A1	0.70395	0	0	0
1397	FAM118B	0.269801	0	0	0
1398	FAM120AOS	0.449467	0	0	0
1399	FAM122B	0.439188	0	0	0
1400	FAM124A	1.51191	0	0	0
1401	FAM131B	1.24406	0	0	0
1402	FAM136A	1.01693	0	0	0
1403	FAM160A1	1.85276	0	0	0
1404	FAM160B1	0.547108	0	0	0
1405	FAM168B	0.312177	0	0	0
1406	FAM171B	0.360262	0	0	0
1407	FAM174A	0.32468	0	0	0
1408	FAM174B	1.44165	0	0	0
1409	FAM184B	1.72409	0	0	0
1410	FAM185A	0.582021	0	0	0
1411	FAM189B	0.949422	0	0	0
1412	FAM200A	1.24806	0	0	0
1413	FAM200B	0.550934	0	0	0
1414	FAM207A	0.436425	0	0	0
1415	FAM20B	0.344083	0	0	0
1416	FAM210B	0.466116	0	0	0
1417	FAM219A	0.286355	0	0	0
1418	FAM222B	0.756281	0	0	0
1419	FAM227A	1.14029	0	0	0
1420	FAM234A	0.719804	0	0	0
1421	FAM234B	1.03361	0	0	0
1422	FAM241A	0.74683	0	0	0
1423	FAM3A	0.707949	0	0	0
1424	FAM49B	0.596599	0	0	0
1425	FAM50A	0.3655	0	0	0
1426	FAM53C	0.314935	0	0	0
1427	FAM83A	2.31153	0	0	0
1428	FAM83D	1.81838	0	0	0
1429	FAM83F	2.02217	0	0	0
1430	FAM83G	0.482182	0	0	0
1431	FAM83H	2.19429	0	0	0
1432	FAM91A1	0.48461	0	0	0
1433	FANCF	1.13686	0	0	0
1434	FANK1	1.63416	0	0	0
1435	FAP	0	1.12804	0	0.901455
1436	FAR2	0.756377	0	0	0
1437	FARP1	1.04554	0	0	0
1438	FARP2	0.808784	0	0	0
1439	FARSB	0.742337	0	0	0
1440	FASN	1.53444	0	0	0
1441	FASTK	0.51294	0	0	0
1442	FASTKD2	0.325104	0	0	0
1443	FASTKD3	0.399424	0	0	0
1444	FASTKD5	0.535832	0	0	0
1445	FAT1	0.642669	0	0	0
1446	FAXC	1.6947	0	0	0
1447	FBF1	0.940631	0	0	0
1448	FBH1	0.534062	0	0	0
1449	FBLN1	0	0.760187	0	1.53563
1450	FBLN2	0	0.929658	0	1.34012
1451	FBLN5	0	0	0	1.45059
1452	FBN1	0	1.07304	0	1.09891
1453	FBN3	2.27864	0	0	0
1454	FBXL13	0.92019	0	0	0
1455	FBXL2	1.58481	0	0	0
1456	FBXL3	0.879484	0	0	0
1457	FBXL6	1.11989	0	0	0
1458	FBXO25	0.905747	0	0	0
1459	FBXO28	0.517295	0	0	0
1460	FBXO3	0.32152	0	0	0
1461	FBXO32	0.348479	0	0	0
1462	FBXO34	0.263941	0	0	0
1463	FBXO36	1.54915	0	0	0
1464	FBXO41	0.853951	0	0	0
1465	FBXO45	0.42341	0	0	0
1466	FBXO46	0.50485	0	0	0
1467	FBXO6	0.663941	0	0	0
1468	FBXO7	0.466741	0	0	0
1469	FBXO9	0.57026	0	0	0
1470	FBXW11	0.389752	0	0	0
1471	FBXW2	0.68143	0	0	0
1472	FBXW5	0.300193	0	0	0
1473	FBXW8	0.319294	0	0	0
1474	FBXW9	1.15967	0	0	0
1475	FCER1G	0	0.807525	0	0.726139
1476	FCGR1B	0	1.26345	0	0
1477	FCGR2A	0	1.49988	0	0.872518
1478	FCGR2B	0	0.988961	0	1.24609
1479	FCGR3A	0	0.969749	0	0.800212
1480	FCGRT	0	0.702497	0	1.02995
1481	FCMR	0	0	1.6814	0
1482	FCRL3	0	0	2.05225	0
1483	FDPS	0.513614	0	0	0
1484	FDX2	0.344338	0	0	0
1485	FGA	1.09211	0	0	0
1486	FGB	2.26601	0	0	0
1487	FGD2	0	0	0	1.25653
1488	FGF13	2.21144	0	0	0
1489	FGF7	0	1.13181	0	1.4897
1490	FGFR2	1.28871	0	0	0
1491	FGG	2.0027	0	0	0
1492	FGL2	0	0	0	0.951445
1493	FH	0.711629	0	0	0
1494	FIBP	0.301581	0	0	0
1495	FIS1	1.13023	0	0	0
1496	FIZ1	0.601876	0	0	0
1497	FKBP10	0	0.853208	0	1.0906
1498	FKBP1A	0.455832	0	0	0
1499	FKBP3	0.458277	0	0	0
1500	FLAD1	0.896211	0	0	0
1501	FLI1	0	0	0	1.28207
1502	FLNB	1.08752	0	0	0
1503	FLOT1	0.699791	0	0	0
1504	FLOT2	0.879427	0	0	0
1505	FLYWCH2	0.559326	0	0	0
1506	FMC1	0.799118	0	0	0
1507	FMN1	0	0	0	1.12334
1508	FMNL1	0	0	1.31073	1.09071
1509	FMNL3	0	0	0	0.982491
1510	FMO5	0.625196	0	0	0
1511	FMR1	0.723463	0	0	0
1512	FN1	0.347023	0	0	0
1513	FN3K	1.63367	0	0	0
1514	FN3KRP	0.454704	0	0	0
1515	FNBP1	0	0	0.884263	0.438291
1516	FNBP1L	1.51523	0	0	0
1517	FNDC1	0	1.51002	0	1.02146
1518	FOCAD	0.413347	0	0	0
1519	FOLR2	0	0	0	2.14164
1520	FOPNL	0.59157	0	0	0
1521	FOS	0	1.13063	0	0.91735
1522	FOXA1	2.36628	0	0	0
1523	FOXI1	2.30022	0	0	0
1524	FOXJ3	0.285915	0	0	0
1525	FOXK2	0.877582	0	0	0
1526	FOXM1	1.19278	0	0	0
1527	FOXN3	0	0	0	1.02111
1528	FOXO6	1.70499	0	0	0
1529	FOXP1	0	0	0	0.703824
1530	FOXP4	1.43964	0	0	0
1531	FPR1	0	1.67957	0	0
1532	FPR3	0	0.557328	0	0.940747
1533	FRAT2	0.809968	0	0	0
1534	FRK	0.979531	0	0	0
1535	FRS2	0.327036	0	0	0
1536	FRY	0.639204	0	0	0
1537	FRZB	0	0	0	1.21586
1538	FSCN1	0	0	1.47221	0
1539	FSD1L	0.4579	0	0	0
1540	FSTL1	0	0.730299	0	1.24486
1541	FTH1	1.16161	0	0	0
1542	FTL	0	1.42133	0	0.646693
1543	FUBP3	0.510137	0	0	0
1544	FUNDC1	0.67131	0	0	0
1545	FUT2	2.27464	0	0	0
1546	FUT3	1.9559	0	0	0
1547	FXYD3	2.28045	0	0	0
1548	FYB1	0	0	1.30331	0.958466
1549	FYCO1	0.436002	0	0	0
1550	FYN	0	0	1.35498	0
1551	FZD6	0.783258	0	0	0
1552	FZR1	0.75117	0	0	0
1553	G3BP2	0.335602	0	0	0
1554	G6PD	1.11989	0	0	0
1555	GAB1	0.437905	0	0	0
1556	GABARAP	0	0	0	0.495868
1557	GABARAPL1	0	0	0	0.580755
1558	GABPB1	0.464183	0	0	0
1559	GABRE	2.24076	0	0	0
1560	GABRP	1.5315	0	0	0
1561	GABRQ	2.59204	0	0	0
1562	GADD45B	0	1.09955	0	0
1563	GAL3ST2	2.22148	0	0	0
1564	GAL3ST4	0	1.49391	0	0
1565	GALE	0.431412	0	0	0
1566	GALNT1	0.315041	0	0	0
1567	GALNT10	0.66563	0	0	0
1568	GALNT11	0.409218	0	0	0
1569	GALNT3	1.99575	0	0	0
1570	GALNT6	1.65555	0	0	0
1571	GALNT7	1.35036	0	0	0
1572	GAREM1	1.70998	0	0	0
1573	GART	0.862305	0	0	0
1574	GAS1	0	1.59174	0	1.02792
1575	GAS6	0	0.928539	0	1.02079
1576	GAS7	0	0	0	1.26422
1577	GAS8	0.674681	0	0	0
1578	GASK1B	0	0	0	0.624893
1579	GATA3	2.04273	0	0	0
1580	GATAD2A	0.375029	0	0	0
1581	GBP1	0.40405	0	1.10975	0
1582	GBP2	0	0	0.868877	0
1583	GBP4	0	0	1.25267	0
1584	GBP5	0	0	1.35002	0.733766
1585	GCA	0.416741	0	0	0
1586	GCAT	1.02335	0	0	0
1587	GCC1	0.532182	0	0	0
1588	GCH1	0	0	1.43596	0
1589	GCNT2	0.858914	0	0	0
1590	GDI1	0.279788	0	0	0
1591	GDPD1	1.59398	0	0	0
1592	GDPGP1	0.289018	0	0	0
1593	GEM	0	0	0	1.3712
1594	GET1	0.578907	0	0	0
1595	GET3	0.3171	0	0	0
1596	GFOD2	0.312164	0	0	0
1597	GFPT1	0.741235	0	0	0
1598	GFRA1	0.708546	0	0	0
1599	GGCX	0.402794	0	0	0
1600	GGH	1.41028	0	0	0
1601	GGPS1	0.722805	0	0	0
1602	GGT1	1.14107	0	0	0
1603	GGT2	1.19816	0	0	0
1604	GGT5	0	0	0	0.79386
1605	GGT6	1.25152	0	0	0
1606	GGT7	0.705569	0	0	0
1607	GHITM	0.413838	0	0	0
1608	GID8	0.844073	0	0	0
1609	GIGYF1	0.646579	0	0	0
1610	GIGYF2	0.596865	0	0	0
1611	GIMAP4	0	0	1.2564	1.13863
1612	GIMAP5	0	0	1.59852	1.11057
1613	GIPC1	1.06323	0	0	0
1614	GIT1	0.809899	0	0	0
1615	GJA1	0	0.703358	0	0
1616	GJB1	2.15404	0	0	0
1617	GJC3	2.28018	0	0	0
1618	GK5	0.888041	0	0	0
1619	GLB1	0.404083	0	0	0
1620	GLB1L	0.380925	0	0	0
1621	GLG1	0	0	0	0.702655
1622	GLI4	0.581445	0	0	0
1623	GLIPR1	0	0	0	1.04594
1624	GLIS2	0	1.12303	0	0
1625	GLO1	1.01004	0	0	0
1626	GLRX2	0.837746	0	0	0
1627	GLRX5	0.665171	0	0	0
1628	GLT8D2	0	0	0	1.30421
1629	GLTP	0.421641	0	0	0
1630	GLUL	0	1.26225	0	0
1631	GLYATL1	2.41697	0	0	0
1632	GLYATL2	2.51703	0	0	0
1633	GMEB2	0.739039	0	0	0
1634	GMFG	0	0	0	1.30326
1635	GMPPA	0.802829	0	0	0
1636	GMPR	0.691403	0	0	0
1637	GMPR2	0.3036	0	0	0
1638	GMPS	0.702849	0	0	0
1639	GNA11	0.77769	0	0	0
1640	GNA13	0.880914	0	0	0
1641	GNA14	0.32137	0	0	0
1642	GNAI2	0	0.504932	0	0.672561
1643	GNAI3	0.454936	0	0	0
1644	GNB1	0.4333	0	0	0
1645	GNE	0.993147	0	0	0
1646	GNL2	0.276984	0	0	0
1647	GNPAT	0.281637	0	0	0
1648	GNPNAT1	0.83652	0	0	0
1649	GOLGA4	0.514735	0	0	0
1650	GOLGA7	0.29046	0	0	0
1651	GOLGB1	0.505189	0	0	0
1652	GOLM1	0.779954	0	0	0
1653	GOLPH3L	0.487531	0	0	0
1654	GOLT1A	2.38069	0	0	0
1655	GORASP2	0.784504	0	0	0
1656	GOSR1	1.33839	0	0	0
1657	GOT1	0.833887	0	0	0
1658	GOT2	0.516664	0	0	0
1659	GP1BB	0.896649	0	0	0
1660	GPAA1	0.978767	0	0	0
1661	GPALPP1	0.677486	0	0	0
1662	GPAT4	0.729756	0	0	0
1663	GPATCH2	0.543145	0	0	0
1664	GPATCH4	0.43531	0	0	0
1665	GPBP1L1	0.481802	0	0	0
1666	GPC2	1.62046	0	0	0
1667	GPC4	1.05049	0	0	0
1668	GPD1L	1.76947	0	0	0
1669	GPI	0.29909	0	0	0
1670	GPN1	0.487182	0	0	0
1671	GPNMB	0	1.30567	0	0.943317
1672	GPR107	0.619277	0	0	0
1673	GPR108	0.596445	0	0	0
1674	GPR157	0.622223	0	0	0
1675	GPR160	1.86583	0	0	0
1676	GPR174	0	0	2.22927	0
1677	GPR180	0.749205	0	0	0
1678	GPRC5A	1.46791	0	0	0
1679	GPRC5B	1.0865	0	0	0
1680	GPRC5C	1.37495	0	0	0
1681	GPRIN2	2.12559	0	0	0
1682	GPS1	0.72752	0	0	0
1683	GPSM3	0	0	0	1.19303
1684	GPT2	1.27851	0	0	0
1685	GPX2	2.19671	0	0	0
1686	GRAP2	0	0	1.96319	0
1687	GRB10	0.621116	0	0	0
1688	GRB7	2.35857	0	0	0
1689	GREM1	0	1.25635	0	0
1690	GRHL1	2.21117	0	0	0
1691	GRHL2	2.15619	0	0	0
1692	GRINA	0.938144	0	0	0
1693	GRIP1	2.10305	0	0	0
1694	GRN	0	0.410317	0	0
1695	GRPEL1	0.361261	0	0	0
1696	GRPEL2	0.469261	0	0	0
1697	GRSF1	0.386319	0	0	0
1698	GRTP1	1.9321	0	0	0
1699	GSDMA	2.1125	0	0	0
1700	GSDMB	1.67425	0	0	0
1701	GSDMC	1.89304	0	0	0
1702	GSDMD	0	0	1.35706	0
1703	GSE1	0.56084	0	0	0
1704	GSK3A	0.462516	0	0	0
1705	GSK3B	0.561201	0	0	0
1706	GSKIP	0.491048	0	0	0
1707	GSS	0.594211	0	0	0
1708	GSTA4	0.670894	0	0	0
1709	GSTCD	0.662059	0	0	0
1710	GSTK1	0.679848	0	0	0
1711	GSTM3	1.92167	0	0	0
1712	GSTO1	0	0.580741	0	0
1713	GSTP1	0	0.750913	0	0.72704
1714	GSTZ1	0.962702	0	0	0
1715	GTDC1	0.365323	0	0	0
1716	GTF2E1	0.379259	0	0	0
1717	GTF2F2	0.425108	0	0	0
1718	GTF2I	0.602298	0	0	0
1719	GTF2IRD1	1.02892	0	0	0
1720	GTF3A	0.439757	0	0	0
1721	GTF3C1	0.402695	0	0	0
1722	GTF3C2	0.543058	0	0	0
1723	GTF3C3	0.51247	0	0	0
1724	GTF3C4	0.919746	0	0	0
1725	GTF3C5	0.388189	0	0	0
1726	GTF3C6	0.506558	0	0	0
1727	GTPBP1	0	0	0.818445	0
1728	GTPBP2	0.732373	0	0	0
1729	GTPBP4	1.15585	0	0	0
1730	GUCD1	0.579456	0	0	0
1731	GUCY1A1	0.50553	0	0	0
1732	GUF1	0.545624	0	0	0
1733	GUK1	0.582728	0	0	0
1734	GXYLT1	0.427813	0	0	0
1735	GXYLT2	0	1.19405	0	1.15417
1736	GYG2	1.30093	0	0	0
1737	GYPC	0	0	0	1.38853
1738	GZF1	0.454427	0	0	0
1739	GZMA	0	0	1.84724	0
1740	H1F0	1.49247	0	0	0
1741	H2AFX	0.874567	0	0	0
1742	H3F3B	0.886742	0	0	0
1743	HACD2	1.23132	0	0	0
1744	HACD3	0.661015	0	0	0
1745	HACE1	0.506964	0	0	0
1746	HADH	0.637559	0	0	0
1747	HADHB	0.416212	0	0	0
1748	HARBI1	0.848573	0	0	0
1749	HAT1	0.594037	0	0	0
1750	HAUS6	0.688637	0	0	0
1751	HAX1	0.53256	0	0	0
1752	HBP1	0.47703	0	0	0
1753	HCAR1	2.04346	0	0	0
1754	HCCS	0.729351	0	0	0
1755	HCFC1R1	0	0	0	0.92085
1756	HCLS1	0	0	0	1.13974
1757	HCST	0	0	0	1.37523
1758	HDAC11	1.06711	0	0	0
1759	HDAC2	1.06352	0	0	0
1760	HDDC2	0.588077	0	0	0
1761	HDGF	1.13308	0	0	0
1762	HDHD3	0.76825	0	0	0
1763	HDHD5	0.649917	0	0	0
1764	HDLBP	0.955014	0	0	0
1765	HDX	1.55471	0	0	0
1766	HEBP2	1.09406	0	0	0
1767	HECTD1	0.381798	0	0	0
1768	HECTD4	0.278886	0	0	0
1769	HECW2	0.425669	0	0	0
1770	HELZ2	0.652657	0	0.965588	0
1771	HENMT1	0.321104	0	0	0
1772	HERC5	0	0	1.53846	0
1773	HERC6	0	0	1.13197	0
1774	HERPUD1	0	0.905168	0	0.544278
1775	HES4	0.605932	0	0	0
1776	HEXA	0	0.622685	0	0.817038
1777	HEXB	0	0.550202	0	0.507667
1778	HGD	2.04296	0	0	0
1779	HGH1	0.937276	0	0	0
1780	HGS	0.572581	0	0	0
1781	HGSNAT	0.28371	0	0	0
1782	HHAT	0.498473	0	0	0
1783	HHLA3	0.831141	0	0	0
1784	HID1	1.58701	0	0	0
1785	HIF1A	0	0.519826	0	0
1786	HILPDA	2.24258	0	0	0
1787	HINT1	0.714083	0	0	0
1788	HINT3	0.690997	0	0	0
1789	HIP1	0.333889	0	0	0
1790	HIPK2	0.699313	0	0	0
1791	HIST1H1B	0.882851	0	0	0
1792	HIST1H2AB	0.520686	0	0	0
1793	HIST1H2AC	1.86293	0	0	0
1794	HIST1H2AD	0.854587	0	0	0
1795	HIST1H2AE	0.85067	0	0	0
1796	HIST1H2AG	0.275945	0	0	0
1797	HIST1H2AI	0.992986	0	0	0
1798	HIST1H2AK	0.477793	0	0	0
1799	HIST1H2BB	0.6719	0	0	0
1800	HIST1H2BD	0.839617	0	0	0
1801	HIST1H2BE	0.812301	0	0	0
1802	HIST1H2BG	1.17869	0	0	0
1803	HIST1H2BH	1.14685	0	0	0
1804	HIST1H2BI	0.315871	0	0	0
1805	HIST1H2BL	0.994998	0	0	0
1806	HIST1H2BM	0.549717	0	0	0
1807	HIST1H2BO	0.724091	0	0	0
1808	HIST1H3A	0.617376	0	0	0
1809	HIST1H3H	0.394949	0	0	0
1810	HIST1H3I	0.650727	0	0	0
1811	HIST1H4A	0.339826	0	0	0
1812	HIST1H4D	0.268297	0	0	0
1813	HIST1H4E	0.719754	0	0	0
1814	HIST2H2AB	0.266908	0	0	0
1815	HIST3H2A	1.40133	0	0	0
1816	HIST3H2BB	1.90067	0	0	0
1817	HK1	0.300524	0	0	0
1818	HK2	0.596534	0	0	0
1819	HLA-C	0	0	0.803481	0
1820	HLA-DMA	0	0.923987	0	0.953103
1821	HLA-DMB	0	0.866742	0	1.09474
1822	HLA-DPA1	0	0.708286	0	1.01887
1823	HLA-DPB1	0	0.747775	0	1.0566
1824	HLA-DRA	0	0.859362	0	0.972484
1825	HLA-E	0	0	0.988611	0.534761
1826	HLA-F	0	0	1.34912	0.966723
1827	HLCS	0.52793	0	0	0
1828	HLTF	0.340403	0	0	0
1829	HMBS	0.778148	0	0	0
1830	HMCN1	0	0	0	1.68291
1831	HMG20B	0.817179	0	0	0
1832	HMGB1	0.516039	0	0	0
1833	HMGCR	0.288345	0	0	0
1834	HMGCS2	2.45224	0	0	0
1835	HMGN3	0.38236	0	0	0
1836	HMOX1	0	2.74141	0	0.265998
1837	HNRNPA3	0.290293	0	0	0
1838	HNRNPAB	0.68672	0	0	0
1839	HNRNPC	0.338708	0	0	0
1840	HOMER1	0.886553	0	0	0
1841	HOMER2	1.92564	0	0	0
1842	HOMEZ	1.07583	0	0	0
1843	HOOK1	1.73034	0	0	0
1844	HOOK2	1.08351	0	0	0
1845	HOOK3	0.457341	0	0	0
1846	HOXB13	1.70979	0	0	0
1847	HOXB2	1.40187	0	0	0
1848	HOXB3	1.18454	0	0	0
1849	HOXB4	0.594054	0	0	0
1850	HOXB5	0.955929	0	0	0
1851	HOXB6	0.507589	0	0	0
1852	HOXB9	1.76679	0	0	0
1853	HOXC10	2.05538	0	0	0
1854	HOXC11	1.72694	0	0	0
1855	HOXC4	0.61411	0	0	0
1856	HOXC8	0.628387	0	0	0
1857	HOXC9	1.14853	0	0	0
1858	HOXD1	1.71653	0	0	0
1859	HOXD10	1.87331	0	0	0
1860	HOXD3	0.944427	0	0	0
1861	HOXD4	1.35729	0	0	0
1862	HOXD8	1.24912	0	0	0
1863	HOXD9	0.897093	0	0	0
1864	HPCAL1	0.540059	0	0	0
1865	HPGD	1.02367	0	0	0
1866	HPN	2.06702	0	0	0
1867	HPRT1	0.502348	0	0	0
1868	HPX	1.54717	0	0	0
1869	HRAS	0.543551	0	0	0
1870	HS3ST2	0	2.87031	0	0
1871	HS6ST1	0.457163	0	0	0
1872	HS6ST3	2.36065	0	0	0
1873	HSD17B1	1.36019	0	0	0
1874	HSD17B10	0.627736	0	0	0
1875	HSD17B11	0	0	0	1.20534
1876	HSDL2	0.626856	0	0	0
1877	HSF1	0.803906	0	0	0
1878	HSH2D	0	0	1.59973	0
1879	HSP90AA1	0.89257	0	0	0
1880	HSP90AB1	0.640893	0	0	0
1881	HSPA14-1	0.279538	0	0	0
1882	HSPA1B	1.08859	0	0	0
1883	HSPA5	0.278638	0	0	0
1884	HSPA8	0.56038	0	0	0
1885	HSPA9	0.463656	0	0	0
1886	HSPB1	0	0	0	0.277714
1887	HSPB6	0	0	0	2.03295
1888	HSPD1	1.32767	0	0	0
1889	HSPE1	1.22393	0	0	0
1890	HSPG2	0	0.511688	0	0.69688
1891	HSPH1	1.28731	0	0	0
1892	HTATIP2	1.0717	0	0	0
1893	HTATSF1	0.833779	0	0	0
1894	HTRA1	0	0.562411	0	1.43073
1895	HUWE1	0.305128	0	0	0
1896	HYI	0.399583	0	0	0
1897	HYOU1	0.53772	0	0	0
1898	IAH1	0.318017	0	0	0
1899	IARS	0.593962	0	0	0
1900	IARS2	0.531112	0	0	0
1901	ICA1	1.44128	0	0	0
1902	ICAM1	0	0	0.933509	0
1903	ICMT	0.323137	0	0	0
1904	ID3	0	0	0	0.937495
1905	IDH2	1.26031	0	0	0
1906	IDH3A	0.312468	0	0	0
1907	IDH3B	0.398809	0	0	0
1908	IDH3G	0.588702	0	0	0
1909	IDI1	1.10964	0	0	0
1910	IDNK	0.306422	0	0	0
1911	IDO1	0	0	2.0173	0
1912	IER3	0.982875	0	0	0
1913	IFFO1	0	0	0	1.2139
1914	IFI16	0	0.591516	0.705766	0.975804
1915	IFI27	0.669349	0	0	0
1916	IFI30	0	0.859379	0	0.769432
1917	IFI35	0	0	0.801902	0
1918	IFI44	0	0	0.981609	0
1919	IFI44L	0	0	1.17309	0
1920	IFI6	1.24362	0	0	0
1921	IFIH1	0.874584	0	1.0741	0
1922	IFIT1	0.907266	0	0	0
1923	IFIT2	1.15774	0	0	0
1924	IFIT3	0.403488	0	1.25319	0
1925	IFITM1	0	0	1.42267	0
1926	IFITM3	0.431364	0	0	0
1927	IFNGR2	0.53859	0	0	0
1928	IFRD1	0.51668	0	0	0
1929	IFT122	0.434271	0	0	0
1930	IFT140	0.642149	0	0	0
1931	IFT20	0.35016	0	0	0
1932	IFT22	1.70703	0	0	0
1933	IFT43	0.706433	0	0	0
1934	IFT57	0.531142	0	0	0
1935	IFT88	0.994102	0	0	0
1936	IGF1	0	0.705379	0	1.91562
1937	IGFBP2	1.16501	0	0	0
1938	IGFBP4	0	0.747059	0	1.62049
1939	IGFBP5	0	0	0	0.300932
1940	IGFBP7	0	0.4912	0	0.787628
1941	IGHA1	0	1.05884	0	1.63811
1942	IGHD	0	2.81151	0	0
1943	IGHG1	0	1.61895	0	0.946767
1944	IGHG2	0	1.00973	0	1.57859
1945	IGHG3	0	2.51784	0	0
1946	IGHG4	0	0.861454	0	1.96423
1947	IGHJ6	0	0	0	2.07112
1948	IGHM	0	0	0	2.04613
1949	IGKC	0	1.26628	0	1.33953
1950	IGKV4-1	0	0	0	2.28912
1951	IGLC1	0	1.13238	0	1.19243
1952	IGSF3	2.09055	0	0	0
1953	IGSF6	0	1.1479	0	0.933968
1954	IGSF8	1.20976	0	0	0
1955	IGSF9	2.26545	0	0	0
1956	IKBKB	0.363969	0	0	0
1957	IKZF1	0	0	1.74628	1.12816
1958	IKZF3	0	0	1.52313	0
1959	IL10RA	0	0.677177	0	1.21415
1960	IL13RA1	0.938507	0	0	0
1961	IL16	0	0	1.59047	1.17769
1962	IL17RC	0.774261	0	0	0
1963	IL17RE	1.93087	0	0	0
1964	IL1R1	0	1.0787	0	0.797529
1965	IL1RN	0.663504	0	0	0
1966	IL27RA	0	0	2.01876	0
1967	IL2RB	0	0	1.63874	0
1968	IL2RG	0	0	1.99059	1.00576
1969	IL32	0	0	1.29597	0.359994
1970	IL3RA	0	0	1.65337	0
1971	IL4I1	0	0	1.15182	0
1972	IL6ST	0	0	0	0.833451
1973	IL7R	0	0	2.34611	1.04974
1974	ILDR1	1.56116	0	0	0
1975	ILF2	1.02588	0	0	0
1976	ILKAP	0.66822	0	0	0
1977	ILRUN	0.43928	0	0	0
1978	IMP4	0.418195	0	0	0
1979	IMPA1	0.306277	0	0	0
1980	IMPACT	0.741008	0	0	0
1981	IMPAD1	0.678787	0	0	0
1982	INAVA	1.98927	0	0	0
1983	INF2	0.685536	0	0	0
1984	ING1	0.419662	0	0	0
1985	ING5	0.456905	0	0	0
1986	INHBA	0	1.47261	0	0
1987	INHBB	2.43199	0	0	0
1988	INO80C	0.821813	0	0	0
1989	INO80D	0.333366	0	0	0
1990	INPP4B	1.2015	0	0	0
1991	INPP5A	0.702873	0	0	0
1992	INPP5J	1.85734	0	0	0
1993	INSIG2	0.793032	0	0	0
1994	INSR	1.1789	0	0	0
1995	INTS1	0.292951	0	0	0
1996	INTS12	0.577476	0	0	0
1997	INTS6	0.994707	0	0	0
1998	INTS8	0.986887	0	0	0
[truncated: 2,917 more rows]

## Sheet: HG (DEG)
	gene	blue	cyan	green	magenta	red
0	A1BG	0.349229	0	0	0	0.422165
1	A2M	0	0	0	0	0.313689
2	AACS	0	0	0	0	0.461634
3	AARS	0	0	0	0	0.294409
4	AASDHPPT	0	0.583944	0	0	0
5	AASS	0	0.65976	0	0	0
6	AATF	0	0	0.422592	0	0
7	ABAT	0	1.88703	0	0	0
8	ABCA1	0	0	0.502716	0	0
9	ABCA2	0.264262	0.600646	0	0	0
10	ABCA3	0	0	0	0	0.360978
11	ABCA8	0	0.317959	0	0	0
12	ABCB1	0	0	0	0	1.08936
13	ABCB8	0.319406	0	0	0	0
14	ABCC3	0	0	0	0	0.324994
15	ABCC5	0	0.637427	0	0	0
16	ABCD3	0	0.667247	0	0	0
17	ABCD4	0	0.533507	0	0	0
18	ABCF1	0.309499	0	0	0	0
19	ABHD14A	0	0.54488	0	0	0
20	ABHD16A	0	0.64791	0	0	0
21	ABHD17C	0	0.412722	0	0	0.859333
22	ABHD2	0	0.34001	0	0	0
23	ABHD3	0	0.932122	0	0	0
24	ABHD4	0	0.380607	0	0	0.264166
25	ABHD6	0	1.15686	0	0	0
26	ABI1	0	0.352234	0	0	0
27	ABI2	0	0.658754	0	0	0
28	ABL1	0	0	0.35299	0	0
29	ABL2	0	0	0.665732	0	0
30	ABLIM1	0	0.337418	0	0	0
31	ABTB1	0	0.450959	0	0	0
32	AC005261.1	0	0.352999	0	0	0
33	AC008267.5	0	0	0	0	1.06579
34	AC008443.5	0	0	0	0	0.664741
35	AC009041.2	0	0	0	0	0.67059
36	AC010198.2	0	0	0	0	0.376116
37	AC011043.1	0	0.836473	0	0	0
38	AC012146.1	0	0	0	0	0.399436
39	AC015813.1	0	0.564025	0	0	0
40	AC020916.1	0	0	0.788673	0	0
41	AC021242.3	0	0	0	0	1.34241
42	AC024075.2	0	0.609221	0	0	0
43	AC027644.3	0	0	0	0	0.573191
44	AC068587.4	0	1.72019	0	0	0
45	AC084198.2	0	0.722532	0	0	0
46	AC091729.3	0	0	0	0	0.307625
47	AC092069.1	0	0	0	0	0.859338
48	AC092958.1	0	0	0	0	1.57907
49	AC093323.1	0	0	0	0	0.379995
50	AC093673.1	0	0	0	0	0.698786
51	AC100810.1	0	0	0	0	0.714897
52	AC103591.3	0	0	1.86037	0	0
53	AC104072.1	0	1.62884	0	0	0
54	AC118549.1	0	0.467656	0	0	0
55	AC245407.2	0	0.659964	0	0	0
56	ACAA1	0	0.814521	0	0	0
57	ACAA2	0	0.606448	0	0	0
58	ACACB	0	1.05012	0	0	0
59	ACAD11	0	0.708101	0	0	0
60	ACAD8	0	0	0	0	0.414114
61	ACADM	0	0.380062	0	0	0
62	ACAP2	0	0.523145	0	0	0
63	ACBD5	0	0.416137	0	0	0
64	ACBD7	0	2.35214	0	0	0
65	ACER3	0	0.912583	0	0	0
66	ACLY	0	0	0	0	0.379369
67	ACO1	0	0.586685	0	0	0
68	ACOT13	0	0	0	0	0.592647
69	ACOT7	0.345408	0	0	0	0.582942
70	ACOT9	0	0	0	0	0.323545
71	ACOX1	0	0	0	0	0.378055
72	ACOX2	0	0	0	0	0.547224
73	ACP1	0	0	0	0	0.605832
74	ACP6	0	0	0	0	1.33564
75	ACSBG1	0.296312	0.541233	0	0	0
76	ACSF2	0	0.55848	0	0	0
77	ACSF3	0.431095	0	0	0	0
78	ACSL3	0	0.434296	0	0	0
79	ACSL6	0	1.90221	0	0	0
80	ACSS1	0	1.80381	0	0	0
81	ACSS2	0	0	0	0	0.532334
82	ACSS3	0	0	0	0	0.674896
83	ACTG1	0	0	0.393302	0.282559	0
84	ACTG2	0	0	0.33559	0	0
85	ACTR10	0	0.545642	0	0	0
86	ACTR1A	0.41278	0	0	0	0
87	ACTR1B	0	0	0	0	0.411885
88	ACTR3	0	0	0.292069	0	0
89	ACVR1	0	0.625242	0	0	0
90	ACYP2	0	0.518895	0	0	0.769313
91	ADA2	0	0.779674	0	0	0
92	ADAM10	0	0	0.381033	0	0
93	ADAM19	0	0	1.46689	0	0
94	ADAM9	0	0	0	0	0.723408
95	ADAMTS1	0	0	0	0	0.948533
96	ADAMTS14	0	0	0.779948	0	0
97	ADAMTS4	0	0	1.0265	0	0
98	ADAMTS9	0	0	0	0	0.819048
99	ADAR	0.26716	0.433292	0	0	0
100	ADCY2	0	0.510671	0	0	0
101	ADCYAP1R1	0	0.759466	0	0	0
102	ADD1	0	0.639199	0	0	0
103	ADD2	0.464299	0	0	0	0.319706
104	ADD3	0	0.355823	0	0	0
105	ADGRB1	0	1.03906	0	0	0
106	ADGRB2	0	0.750506	0	0	0
107	ADGRB3	0	0.687777	0	0	0
108	ADGRG1	0	0.470154	0	0	0
109	ADGRL1	0	0.330051	0	0	0
110	ADGRL2	0	0	0	0	0.471638
111	ADGRL3	0	0.456182	0	0	0
112	ADGRV1	0	0	0	0	0.429695
113	ADH5	0	0.394403	0	0	0
114	ADI1	0	0.374364	0	0	0
115	ADIPOR1	0	0	0	0	0.320666
116	ADIPOR2	0	0.496035	0	0	0
117	ADM	0.304746	0	0.764229	0	0
118	ADNP	0	0.311835	0	0	0
119	ADO	0	0.635123	0	0	0
120	ADORA1	0	0.482227	0	0	0
121	ADORA2B	0	0.626633	0	0	0.472685
122	ADPGK	0	0	0.339808	0	0
123	ADPRHL2	0	0.42161	0	0	0
124	ADSS	0	0	0.301033	0	0
125	AFAP1	0.2965	0	0	0	0.740921
126	AFDN	0	0.600263	0	0	0
127	AFF1	0.473088	0	0	0	0
128	AFG3L2	0	0.403906	0	0	0
129	AGA	0	0	0	0	0.719834
130	AGAP3	0.547407	0	0	0	0
131	AGPAT3	0	0.421503	0	0	0.299834
132	AGPAT5	0	0	0	0	0.691144
133	AGPS	0	0	0	0	0.318196
134	AGT	0	1.01927	0	0	0
135	AHCYL1	0	1.30008	0	0	0
136	AHCYL2	0	0.987899	0	0	0
137	AHDC1	0	0.563952	0	0	0
138	AHI1	0	0	0.487936	0	0
139	AHNAK2	0	0	1.15829	0	0
140	AHR	0	0	0.566407	0	0
141	AIF1L	0	1.3211	0	0	0
142	AIFM1	0.309394	0	0	0	0
143	AIFM2	0	0	0	0	0.56075
144	AIFM3	0	1.3927	0	0	0
145	AIG1	0	0.749235	0	0	0
146	AIMP2	0	0	0	0	0.486068
147	AK1	0	0.895681	0	0	0
148	AK3	0	0.876091	0	0	0
149	AK6	0	0	0	0	0.526598
150	AKAP11	0	0.292404	0	0	0
151	AKAP12	0	0	0.83539	0	0
152	AKAP13	0.373435	0	0	0	0
153	AKAP6	0	0.639985	0	0	0
154	AKAP7	0	1.28218	0	0	0
155	AKIRIN2	0	0	0	0	0.773643
156	AKT1S1	0.375191	0	0	0	0
157	AKT2	0	0.617202	0	0	0
158	AKT3	0	0.372467	0	0	0
159	AKTIP	0	0.558961	0	0	0
160	AL096870.8	0	0	0	0	0.639723
161	AL121820.2	0	2.28654	0	0	0
162	AL133325.3	0	1.51583	0	0	0
163	AL139393.3	0	0	0	0	0.866645
164	AL161772.1	0	1.82784	0	0	0
165	AL162231.1	0	0.309253	0	0	0
166	AL390728.6	0	0.667693	0	0	0
167	AL391807.1	0	0.592268	0	0	0
168	AL591686.1	0	0.54464	0	0	0.781386
169	AL691432.2	0	0.905916	0	0	0
170	ALAD	0	0.771575	0	0	0
171	ALCAM	0	0	0.455447	0	0
172	ALDH18A1	0	0	0	0	0.274281
173	ALDH1A3	0	0	1.85605	0	0
174	ALDH1L1	0	1.28456	0	0	0
175	ALDH1L1-AS2	0	1.6808	0	0	0
176	ALDH2	0	1.31308	0	0	0
177	ALDH3A2	0	0.462075	0	0	0.31125
178	ALDH4A1	0	0.672908	0	0	0
179	ALDH5A1	0	0.692945	0	0	0.265371
180	ALDH6A1	0	1.04034	0	0	0
181	ALDH7A1	0	0.587916	0	0	0.291503
182	ALDH9A1	0	0.793776	0	0	0
183	ALDOC	0	1.88151	0	0	0
184	ALG12	0	0	0	0	0.528105
185	ALK	0	0	0	0	1.03349
186	ALKAL1	0	0	0	0	1.69236
187	ALKBH6	0	0	0	0	0.274588
188	AMD1	0	0	0.480662	0	0
189	AMDHD2	0	0	0.307133	0	0
190	AMER2	0	2.06443	0	0	0
191	AMFR	0	0	0	0	0.312686
192	AMOTL1	0	0	0.316416	0	0.316947
193	AMOTL2	0	0	1.05777	0	0
194	AMPD2	0	0	0.430604	0	0
195	AMT	0	0.501399	0	0	0
196	AMZ2	0	0.284362	0	0	0
197	ANAPC11	0	0	0	0	0.588388
198	ANAPC13	0	0.481307	0	0	0
199	ANAPC15	0	0	0	0	0.50907
200	ANAPC5	0	0.272493	0	0	0
201	ANAPC7	0	0.561806	0	0	0
202	ANGPT1	0	0	0.443703	0	0
203	ANGPT2	0	0	0.347673	0	0
204	ANGPTL1	0	0	0	0	0.999365
205	ANGPTL2	0	0	0.544636	0	0
206	ANK2	0	0.343586	0	0	0
207	ANKDD1A	0	0.853584	0	0	0
208	ANKFY1	0	0.819009	0	0	0
209	ANKH	0	0	0	0	0.482927
210	ANKIB1	0.28391	0	0	0	0
211	ANKMY2	0	0	0	0	0.369259
212	ANKRD10	0	0.27685	0	0	0
213	ANKRD11	0.344195	0	0	0	0
214	ANKRD12	0	0	0.669942	0	0
215	ANKRD13C	0	0.557592	0	0	0
216	ANKRD13D	0	0	0.382661	0	0
217	ANKRD28	0	0	0.822982	0	0
218	ANKRD35	0	1.58898	0	0	0
219	ANKRD37	0	0	0.974732	0	0
220	ANKRD40	0	0.513047	0	0	0
221	ANKZF1	0	0.412519	0	0	0
222	ANLN	0.273821	0	0	0	0.50044
223	ANO10	0.517111	0	0	0	0
224	ANO6	0	0.486845	0	0	0
225	ANP32B	0	0	0.778034	1.257	0
226	ANPEP	0	0	1.14841	0	0
227	ANTKMT	0	0.342193	0	0	0
228	ANTXR1	0	0	0.337433	0	0
229	ANTXR2	0	0	0.607024	0	0
230	ANXA1	0	0	0.370509	0.474764	0
231	ANXA2	0	0	0	0	0.752782
232	ANXA6	0	0.399168	0	0	0
233	ANXA7	0	0.339683	0	0	0
234	AOPEP	0	0	0.922469	0	0
235	AP000525.1	0	0	0	0	0.714928
236	AP002387.2	0	0	0	0	1.26272
237	AP1G1	0	0	0	0	0.451221
238	AP1M1	0	0	0	0	0.291195
239	AP1S1	0	0	0	0	0.325074
240	AP1S2	0	0	0	0	0.448177
241	AP2A1	0.260689	0	0	0	0
242	AP3M2	0.411699	0	0	0	0
243	AP5M1	0	0.632368	0	0	0
244	AP5Z1	0.49985	0	0	0	0
245	APBA2	0	1.14937	0	0	0
246	APBB1	0	0.406553	0	0	0
247	APBB2	0.355643	0.744772	0	0	0
248	APC	0	0.666118	0	0	0
249	APC2	0	0.797174	0	0	0
250	APEH	0	0.433377	0	0	0
251	APEX1	0	0	0	0	0.318186
252	APH1B	0	0.389808	0	0	0
253	API5	0	0.270163	0	0	0
254	APLP2	0	0	0	0	0.657797
255	APMAP	0	0.31345	0	0	0
256	APOC1	0	0	0.383251	0	0
257	APOD	1.81965	0	0	0	0
258	APOE	0.381729	0	0	0	0
259	APOL2	0	0.359321	0	0	0
260	APOL6	0	0.464703	0	0	0
261	APOLD1	0	0	0	0	0.27724
262	APOO	0	0	0	0	0.561053
263	APPBP2	0	0.441033	0	0	0
264	APPL1	0	0	0.325403	0	0
265	APPL2	0	1.09999	0	0	0
266	APRT	0	0	0	0	0.560268
267	AQP1	1.85571	0	0	0	0
268	AQP4	0	1.27316	0	0	0
269	AR	0	1.47204	0	0	0
270	ARAP2	0	0.908568	0	0	0
271	ARAP3	0	0	0	0	0.581011
272	ARCN1	0	0	0	0	0.263069
273	ARF3	0	0.273942	0	0	0.324138
274	ARF5	0	0	0	0	0.308583
275	ARF6	0	0	0.322791	0	0
276	ARFGAP2	0	0.43943	0	0	0
277	ARFGAP3	0	0	0	0	0.301457
278	ARFRP1	0.306109	0	0	0	0
279	ARHGAP1	0	0.41459	0	0	0
280	ARHGAP12	0	0.969666	0	0	0
281	ARHGAP19	0	0.805405	0	0	0
282	ARHGAP21	0	0.57069	0	0	0
283	ARHGAP23	0	0.442595	0	0	0
284	ARHGAP26	0	0.726536	0	0	0
285	ARHGAP31	0	1.22525	0	0	0
286	ARHGAP32	0	0.26036	0	0	0
287	ARHGAP35	0	0.288021	0	0	0
288	ARHGAP36	0	1.64634	0	0	0
289	ARHGAP4	0	0	0.516921	0	0
290	ARHGAP6	0	0	0	0	0.469251
291	ARHGEF1	0.278961	0	0	0	0
292	ARHGEF10L	0	0.349552	0	0	0
293	ARHGEF26	0	1.2717	0	0	0
294	ARHGEF26-AS1	0	1.51812	0	0	0
295	ARHGEF4	0	1.50235	0	0	0
296	ARHGEF40	0	0.471121	0	0	0
297	ARHGEF6	0	0.833207	0	0	0
298	ARHGEF7	0.397774	0.324508	0	0	0
299	ARID1A	0	0.370431	0	0	0
300	ARID4B	0	0	0.339942	0	0
301	ARID5A	0	0	0	0	0.454814
302	ARID5B	0	0	0.411907	0	0
303	ARL1	0	0	0	0	0.491958
304	ARL10	0	0	0	0	0.33374
305	ARL4A	0	0	0	0	0.56214
306	ARL4C	0	0	0.821439	0	0
307	ARL6IP1	0	0.337735	0	0	0
308	ARL6IP5	0	0.341473	0	0	0
309	ARL6IP6	0	0	0	0	0.294728
310	ARL8A	0	0.730188	0	0	0
311	ARL8B	0	0.427585	0	0	0
312	ARMC6	0.32307	0	0	0	0
313	ARMCX2	0	0	0	0	0.464429
314	ARNT2	0	0.937586	0	0	0.337864
315	ARNTL	0	0.474337	0	0	0
316	ARPC1B	0	0	0.3877	0	0
317	ARPC3	0	0	0	0	0.399203
318	ARRB2	0.430407	0	0	0	0
319	ARRDC2	0.35226	0	0	0	0
320	ARRDC3	0.281124	0	0.265936	0	0
321	ARSB	0	0	0	0	0.702391
322	ARVCF	0	0.64996	0	0	0
323	ARX	0	1.74778	0	0	0
324	ASAP2	0	0	0	0	0.748438
325	ASAP3	0	0.560858	0	0	0
326	ASB1	0	0	0.832516	0	0
327	ASB3	0	0.509897	0	0	0
328	ASB6	0	0	0.329724	0	0
329	ASCC3	0	0	0	0	0.461239
330	ASCL1	0	1.77088	0	0	0
331	ASF1A	0	0.848964	0	0	0
332	ASMTL	0.470693	0	0	0	0
333	ASPHD1	0	0	0	0	0.557095
334	ASRGL1	0	1.17806	0	0	0
335	ASTN1	0	0.97505	0	0	0
336	ASTN2	0	0.978766	0	0	0
337	ATAT1	0	0	0	0	0.326496
338	ATF4	0	0	0.619799	0	0
339	ATF6B	0	0.311745	0	0	0
340	ATF7IP	0	0.590469	0	0	0
341	ATG13	0.298853	0	0	0	0
342	ATG3	0	0.298732	0	0	0
343	ATG4B	0	0.386166	0	0	0
344	ATG7	0	0.582053	0	0	0
345	ATG9A	0.370861	0	0	0	0
346	ATL3	0	0	0	0	0.43625
347	ATMIN	0	0	0	0	0.279635
348	ATN1	0	0.283699	0	0	0
349	ATOX1	0	0	0	0	0.595592
350	ATP13A3	0	0	0.710978	0	0
351	ATP13A4	0	1.32746	0	0	0
352	ATP1A2	0	0.91712	0	0	0
353	ATP1B2	0	0	0	0	0.549152
354	ATP1B3	0	0	0	0	0.478484
355	ATP2A2	0	0.572848	0	0	0
356	ATP2B2	0	1.10204	0	0	0
357	ATP5F1A	0	0.620898	0	0	0
358	ATP5F1B	0	0.3193	0	0	0
359	ATP5F1C	0	0	0	0	0.304848
360	ATP5F1E	0	0	0	0	0.529902
361	ATP5IF1	0	0	0	0	0.518625
362	ATP5MC1	0	0	0	0	0.521174
363	ATP5MC3	0	0	0	0	0.474704
364	ATP5MD	0	0	0	0	0.505531
365	ATP5ME	0	0	0	0	0.338054
366	ATP5MF	0	0	0	0	0.603075
367	ATP5MG	0	0	0	0	0.483749
368	ATP5MPL	0	0	0	0	0.534984
369	ATP5PB	0	0.645009	0	0	0
370	ATP5PD	0	0	0	0	0.378991
371	ATP5PF	0	0	0	0	0.348144
372	ATP5PO	0	0.360557	0	0	0
373	ATP6AP2	0	0.345877	0	0	0
374	ATP6V0C	0.32707	0	0	0	0
375	ATP6V0E2	0	0.485413	0	0	0.377673
376	ATP6V1C2	0	0	0	0	1.56163
377	ATP6V1G2	0	1.17132	0	0	0
378	ATP9A	0	0.400776	0	0	0
379	ATPAF1	0	0.564319	0	0	0.418606
380	ATPSCKMT	0	0	0	0	0.685454
381	ATRAID	0	0	0	0	0.430748
382	ATRN	0	0.576198	0	0	0
383	ATXN1	0	0.305811	0	0	0
384	ATXN10	0	0.360298	0	0	0
385	ATXN2L	0	0	0.330772	0	0
386	ATXN7L3B	0	0.362135	0	0	0
387	AVIL	0	0.723174	0	0	0
388	AZGP1	0	1.20084	0	0	0
389	B3GALNT2	0	0.405807	0	0	0
390	B3GALT1	0	0.76374	0	0	0
391	B3GALT6	0	0	0	0	0.269319
392	B3GAT1	0	1.22299	0	0	0
393	B3GAT3	0	0	0	0	0.365511
394	B3GLCT	0	0.43082	0	0	0
395	B3GNT5	0	0	0	0	0.599056
396	B4GALNT1	0	0	0	0	0.549292
397	B4GALNT4	0	0.473305	0	0	0
398	B4GALT1	0	0	0.701751	0	0
399	B4GALT2	0.356232	0	0	0	0
400	B4GALT4	0	0.691769	0	0	0.265088
401	B4GALT5	0	0	0	0	0.417008
402	B4GAT1	0	0.438018	0	0	0.366157
403	B9D1	0.308305	0	0	0	0.544848
404	BAALC	0	0.680036	0	0	0
405	BAALC-AS2	0	0	0	0	0.958587
406	BABAM1	0.269369	0	0	0	0
407	BACE1	0	0	0	0	0.33101
408	BACE2	0	0	0.833136	0	0
409	BAG1	0	0	0.340347	0	0
410	BAIAP2	0	0	0.490576	0	0
411	BAIAP3	0	1.65836	0	0	0
412	BAMBI	0	0	0	0	0.571305
413	BANF1	0	0	0	0	0.549168
414	BAZ2B	0	0.492562	0	0	0
415	BBOX1	0	0.766658	0	0	0
416	BBS1	0	0.763716	0	0	0
417	BBS2	0	0.8415	0	0	0
418	BBS4	0	0	0	0	0.406498
419	BBX	0.26908	0	0	0	0
420	BCAM	0	0.359862	0	0	0
421	BCAN	0	0.835623	0	0	0
422	BCAT1	0	0	0	0	0.42439
423	BCAT2	0	0.45569	0	0	0
424	BCHE	0	1.28266	0	0	0
425	BCKDHB	0	0.663259	0	0	0
426	BCKDK	0	0	0	0	0.291633
427	BCL2L13	0	0	0	0	0.397224
428	BCL3	0	0	0	0	0.26513
429	BCL6	0	0	0.672359	0	0
430	BCL7C	0	0	0	0	0.281623
431	BCL9	0	0	0	0	0.590903
432	BCR	0	0.686824	0	0	0
433	BDH1	0	0.921165	0	0	0
434	BDH2	0	0.616906	0	0	0
435	BEGAIN	0	1.48218	0	0	0
436	BEX1	0	0.367684	0	0	0.288672
437	BEX2	0	0	0	0	0.526331
438	BEX3	0	0	0	0	0.632686
439	BEX4	0	0.418799	0	0	0.320104
440	BGN	1.39295	0	0	0	0
441	BHLHE40	0	0	0.943239	0	0
442	BIN1	0.318805	0	0	0	0
443	BIN3	0.454686	0	0	0	0
444	BIRC2	0	0	0.264821	0	0
445	BIRC3	0	0	1.54601	0	0
446	BIRC5	0	0	0	0	0.968287
447	BLCAP	0	0.494523	0	0	0
448	BLOC1S4	0	0	0	0	0.670963
449	BMP6	0	0	1.69543	0	0
450	BMP7	0	1.09283	0	0	0
451	BMPR1B	0	0.923845	0	0	0
452	BNIP3	0	0	0.413884	0	0
453	BNIP3L	0	0	0.27365	0	0
454	BOC	0	0.412934	0	0	0
455	BOD1L1	0.292662	0	0	0	0
456	BOLA2B	0	0	0	0	0.375462
457	BOLA3	0	0	0	0	0.743606
458	BOP1	0.398443	0	0	0	0
459	BORCS8	0	0	0	0	0.312685
460	BPHL	0.383277	0.565372	0	0	0
461	BRD3	0	0.850055	0	0	0
462	BRD3OS	0.274222	0.444686	0	0	0
463	BRD4	0.275106	0	0	0	0
464	BRD8	0	0.273967	0	0	0
465	BRF1	0.414726	0	0	0	0
466	BRF2	0	0	0	0	0.46949
467	BRINP1	0	1.01971	0	0	0
468	BRINP3	0	0	0	0	1.01286
469	BRK1	0	0.289563	0	0	0
470	BROX	0	0.447267	0	0	0
471	BRWD1	0	0.288886	0	0	0
472	BSCL2	0	0	0	0	0.721519
473	BSDC1	0	0	0	0	0.514896
474	BTBD11	0	0	0	0	0.667386
475	BTBD17	0	1.90866	0	0	0
476	BTBD6	0.484879	0	0	0	0
477	BTD	0	0.854949	0	0	0
478	BTF3	0	0	0.313548	0	0
479	BTF3L4	0	0.355657	0	0	0
480	BTG1	0	0	0.481127	0	0
481	BTG2	0.334968	0	0	0	0
482	BTN3A1	0	0.813144	0	0	0
483	BUD23	0	0	0	0	0.309171
484	BX664727.3	0	0	0.767794	0	0
485	BZW2	0	0	0	0	0.93211
486	C11orf24	0	0	0	0	0.29928
487	C11orf96	0	0	1.29436	0	0
488	C12orf49	0	0.379228	0	0	0
489	C12orf57	0	0	0	0	0.280803
490	C12orf76	0	0.685263	0	0	0
491	C14orf132	0.36764	0.398874	0	0	0
492	C16orf72	0	0	0.454035	0	0
493	C17orf49	0	0	0	0	0.313746
494	C18orf32	0	0.532247	0	0	0
495	C19orf53	0	0	0	0	0.509751
496	C19orf81	0	0	0	0	0.947064
497	C1QA	1.05716	0	0	0	0
498	C1QB	0.624194	0.316649	0	0	0
499	C1QBP	0	0	0	0	0.518783
500	C1QC	0.917102	0.364088	0	0	0
501	C1QTNF6	0	0	0.785486	0	0
502	C1R	0	0	0	0	0.300879
503	C1RL	0	0	0	0	0.375684
504	C1orf21	0	0.441266	0	0	0
505	C1orf226	0	0.845594	0	0	0
506	C1orf56	0	0	0	0	0.489393
507	C1orf61	0	1.19875	0	0	0
508	C20orf194	0	0.681468	0	0	0
509	C20orf27	0	0	0	0	0.394442
510	C22orf39	0	0.478716	0	0	0
511	C2CD2	0	0	0	0	0.681043
512	C2orf72	0	0.869711	0	0	0
513	C2orf74	0	0	0	0	0.28832
514	C2orf76	0	0	0	0	0.576789
515	C2orf92	0	0	0	0	0.610157
516	C3	1.11426	0	0	0	0
517	C3AR1	0.325142	0	0	0	0
518	C3orf70	0	1.86271	0	0	0
519	C5orf56	0	0.663143	0	0	0
520	C6orf141	0	0	0	0	0.885702
521	C6orf62	0	0.386396	0	0	0
522	C8orf82	0.281206	0	0	0	0.478366
523	CA10	0	2.01042	0	0	0
524	CA11	0	0	0	0	0.900336
525	CA12	0	0	0	0.755997	0
526	CA2	0	0	0	0	0.601227
527	CA9	0	0	1.48122	0	0
528	CAB39	0	0.57029	0	0	0
529	CABIN1	0.270691	0	0	0	0
530	CACNB2	0	0	0	0	0.286383
531	CADM1	0	0	0.341499	0	0
532	CADM2	0	0.535035	0	0	0
533	CADM3	0	0.752605	0	0	0
534	CADM4	0	0.530826	0	0	0
535	CADPS2	0	0.910578	0	0	0
536	CALB1	0	0	0	0	1.92945
537	CALCOCO1	0	0.485785	0	0	0
538	CALD1	0	0	0.266465	0	0
539	CALM1	0	0.279495	0	0	0.400918
540	CALM2	0	0.382452	0	0	0.286925
541	CALM3	0	0	0	0	0.386851
542	CALN1	0	1.0177	0	0	0
543	CALR	0	0	0	0	0.325997
544	CAMK1	0	0	0	0	0.820604
545	CAMK2A	0	1.14588	0	0	0
546	CAMK2B	0	0.325944	0	0	0
547	CAMK2G	0	1.55725	0	0	0
548	CAMKK1	0	0	0	0	0.579314
549	CAMTA1	0.286436	0	0	0	0.6028
550	CANT1	0.330471	0	0	0	0
551	CANX	0	0	0	0	0.570154
552	CAPG	0	0	0.341716	0	0
553	CAPN1	0.290709	0	0	0	0
554	CAPN5	0	0	0	0	0.576646
555	CAPNS1	0	0	0	0	0.31915
556	CAPRIN1	0	0.295759	0	0	0
557	CAPRIN2	0	0	0	0	0.439855
558	CAPZA1	0.286849	0	0	0	0
559	CARD16	0	0	0	0	1.03209
560	CARD19	0	0.453792	0	0	0
561	CARM1	0.278489	0	0	0	0
562	CARMIL1	0	1.25272	0	0	0
563	CARS2	0	0	0	0	0.325363
564	CASD1	0	0.591675	0	0	0
565	CASK	0	0.937733	0	0	0
566	CASKIN2	0	0.510879	0	0	0
567	CASP3	0	0	0	0	1.05418
568	CASP7	0	0	0	0	0.831572
569	CAST	0	0	0.357416	0	0
570	CASTOR1	0	1.09567	0	0	0
571	CASTOR2	0	0.931082	0	0	0
572	CASTOR3	0	1.36067	0	0	0
573	CAV1	0	0	0.88304	0	0
574	CAVIN3	0	0	0	0	1.65583
575	CBR1	0	0.767498	0	0	0
576	CBR3	0	0.721049	0	0	0
577	CBX1	0	0.373969	0	0	0
578	CBX3	0	0	0	0	0.342581
579	CCAR2	0	0.281676	0	0	0
580	CCDC102B	0	0	0	0	0.472406
581	CCDC106	0	0	0	0	0.427997
582	CCDC12	0	0.372367	0	0	0
583	CCDC136	0	1.21072	0	0	0
584	CCDC137	0	0	0	0	0.304104
585	CCDC14	0	0.375313	0	0	0
586	CCDC167	0	0	0	0	0.266729
587	CCDC184	0	0.945581	0	0	0
588	CCDC189	0	0	0	0	0.884221
589	CCDC25	0.301494	0	0	0	0
590	CCDC28B	0	0	0	0	0.513572
591	CCDC59	0	0	0.879346	0	0
592	CCDC71L	0	0	0	0	0.354615
593	CCDC80	0	1.44601	0	0	0
594	CCDC88B	0.377678	0	0	0	0
595	CCDC97	0.354214	0	0	0	0
596	CCL2	0	0	0	0	0.676122
597	CCM2	0.457442	0	0	0	0
598	CCN1	0	0	1.84557	0	0
599	CCN2	0	0	1.32344	0	0
600	CCN3	0	0	1.30665	0	0
601	CCNA1	0	0	2.23468	0	0
602	CCNB1	0	0	0	0	0.959886
603	CCNC	0	0	0	0	0.389629
604	CCND1	0	0	0.542151	0	0
605	CCND2	0	0.576792	0	0	0
606	CCND3	0	0.378037	0	0	0.283576
607	CCNL1	0	0	0.524646	0	0
608	CCNL2	0	0.424438	0.373915	0	0
609	CCNT1	0.510736	0	0	0	0
610	CCPG1	0	0.268759	0	0	0
611	CCS	0	0.468054	0	0	0
612	CCT4	0	0	0.392342	0	0
613	CCT8	0	0	0	0	0.406961
614	CCZ1	0	0.473048	0	0	0
615	CD109	0	0	0.691901	0	0
616	CD151	0	0	0	0	0.704635
617	CD164	0	0.487304	0	0	0
618	CD27-AS1	0	0.358465	0	0	0
619	CD276	0	0	0	0	0.50264
620	CD2BP2	0	0	0	0	0.357993
621	CD320	0	0	0	0	0.598351
622	CD44	0	0	0.438382	0.654071	0
623	CD46	0	0	0.310437	0	0
624	CD47	0	0	0	0	0.270761
625	CD53	0.289438	0	0	0	0
626	CD55	0	0	1.18961	0	0
627	CD63	0	0	0	0	1.12489
628	CD68	0	0	0.316088	0	0
629	CD74	0.619787	0	0	0	0
630	CD81	0	0.504805	0	0	0
631	CD9	0	0.395788	0	0	0
632	CD99	0	0	0.33635	0	0
633	CD99L2	0.411224	0	0	0	0
634	CDC14B	0	0.871027	0	0	0
635	CDC25B	0	0	0	0	0.37561
636	CDC34	0	0.471182	0	0	0
637	CDC42BPA	0.4529	0	0	0	0
638	CDC42EP3	0	0	0.86358	0	0
639	CDC42EP4	0	0.677472	0	0	0.320734
640	CDC42EP5	0.342537	0	0	0	0
641	CDC42SE1	0	0	0	0	0.298956
642	CDCA7L	0	0.628755	0	0	0
643	CDH10	0	1.4692	0	0	0
644	CDH2	0	0.827378	0	0.845957	0
645	CDH20	0	2.49507	0	0	0
646	CDH4	0	0.819489	0	0	0
647	CDIP1	0	1.23473	0	0	0
648	CDIPT	0	0.611949	0	0	0
649	CDK2AP1	0	0.269006	0	0	0.498478
650	CDK2AP2	0	0	0	0	0.558805
651	CDK4	0	0	0	0	0.324285
652	CDK5	0	0	0	0	0.306582
653	CDK5RAP2	0	0.427387	0	0	0
654	CDK5RAP3	0	0	0.311589	0	0
655	CDK6	0	0	0	0	0.670244
656	CDKN1A	0	0.277635	0	0	0
657	CDKN1B	0	0.626471	0	0	0
658	CDKN2C	0	0.610206	0	0	0
659	CDO1	0	0.761965	0	0	0.523664
660	CDS2	0	0.540668	0	0	0
661	CDV3	0	0	0.421791	0	0
662	CDYL	0	0	0	0	0.291937
663	CEBPB	0	0	0.943429	0	0
664	CEBPD	0	0	0.313834	0	0
665	CEBPZOS	0.263831	0	0	0	0
666	CELF2	0	0.734776	0	0	0
667	CELSR2	0	0.664406	0	0	0.269002
668	CENPB	0.265993	0	0	0	0
669	CEP68	0.409302	0.346629	0	0	0
670	CEP85L	0	0.900391	0	0	0
671	CEPT1	0	0.673667	0	0	0
672	CERCAM	0.470442	0	0	0	0
673	CERS1	0	1.14763	0	0	0
674	CERS4	0	0.498995	0	0	0
675	CFAP298	0	0	0	0	0.510094
676	CFAP70	0	1.11698	0	0	0
677	CFB	0.289363	0	0	0	0.475924
678	CFD	0	0.970621	0	0	0
679	CFDP1	0	0	0.303006	0	0
680	CFI	0	0	0	0	0.905066
681	CFLAR	0	0	0.680601	0	0
682	CGGBP1	0	0.37194	0	0	0
683	CGREF1	0.35199	0	0	0	0
684	CGRRF1	0	0.846778	0	0	0
685	CHADL	0	0.606366	0	0	0
686	CHCHD10	0	0.418518	0	0	0
687	CHCHD2	0	0.383167	0	0	0
688	CHD2	0	0	0.548168	0	0
689	CHD3	0.519885	0	0	0	0
690	CHD6	0	0.464551	0	0	0
691	CHD9	0.285962	0	0	0	0
692	CHDH	0	0.708799	0	0	0.368465
693	CHGB	0	0	0	0	0.711572
694	CHI3L1	0	0	0.655978	0.666861	0
695	CHID1	0	0	0	0	0.318722
696	CHKA	0	0.566122	0	0	0
697	CHM	0	0	0	0	0.332405
698	CHMP1B	0	0.455272	0	0	0
699	CHMP2A	0	0	0	0	0.422768
700	CHMP2B	0	0	0.764671	0	0
701	CHMP5	0	0	0.280571	0	0
702	CHN1	0	0.345271	0	0	0
703	CHODL	0	0.747385	0	0	0
704	CHP1	0	0.277312	0	0	0
705	CHPF	0	0	0	0	0.399518
706	CHPF2	0	0	0	0	0.282686
707	CHPT1	0	0	0	0	0.591208
708	CHRD	0	0	0	0	0.852432
709	CHRNA9	0	0	0	0	1.50827
710	CHRNB1	0	0	0	0	0.572558
711	CHST10	0	0.327251	0	0	0.368868
712	CHST2	0	0	0	0	0.668599
713	CHST3	0	0	0.318975	0	0
714	CHST7	0	1.57342	0	0	0
715	CHTOP	0	0.327831	0	0	0
716	CIAO1	0	0	0	0	0.359428
717	CIAO2A	0	0.3472	0	0	0
718	CIAO2B	0	0	0	0	0.273967
719	CIAPIN1	0	0	0	0	0.365217
720	CIC	0	0	0.296697	0	0
721	CIPC	0	0.740778	0	0	0
722	CIRBP	0	0.302298	0	0	0
723	CISD1	0.3355	0	0	0	0
724	CISD3	0	0	0	0	0.264959
725	CITED1	0	0	0	0	1.1986
726	CITED2	0	0	1.77593	0	0
727	CIZ1	0	0	0.363499	0	0
728	CKAP5	0	0.494726	0	0	0
729	CKB	0	1.05164	0	0	0
730	CKLF	0	0	0	0	0.514059
731	CLASP1	0	0.398597	0	0	0
732	CLASP2	0	0.807865	0	0	0
733	CLCC1	0	0	0	0	0.430058
734	CLCF1	0	0	0	0	0.652845
735	CLCN2	0	1.19908	0	0	0
736	CLCN3	0	0.51703	0	0	0.459414
737	CLCN6	0	0.34254	0	0	0
738	CLDN10	0	1.31006	0	0	0
739	CLDN5	2.42347	0	0	0	0
740	CLDN7	0	0	2.0285	0	0
741	CLDND1	0	0.596218	0	0	0
742	CLEC11A	0.517848	0	0	0	0
743	CLEC16A	0	0.683279	0	0	0
744	CLEC18B	0	0	0.422869	0	0
745	CLIC4	0	0	0	0	0.587638
746	CLINT1	0	0	0	0	0.316883
747	CLIP3	0	0.664254	0	0	0
748	CLK1	0	0.695934	0.348401	0	0
749	CLK4	0	0.528531	0	0	0
750	CLMP	0	0	2.23059	0	0
751	CLN3	0.450775	0	0	0	0
752	CLN5	0	0.378504	0	0	0.35302
753	CLNS1A	0	0.307991	0	0	0.36785
754	CLPP	0.318084	0	0	0	0
755	CLPTM1	0	0.265712	0	0	0
756	CLPTM1L	0	0	0	0	0.5239
757	CLSTN1	0	0	0	0	0.419995
758	CLSTN2	0	1.24744	0	0	0
759	CLTB	0	0	0	0	0.315546
760	CLTC	0	0	0	0	0.322084
761	CLU	0	0	0	0	0.52734
762	CLUAP1	0	0.571731	0	0	0
763	CMAS	0	0	0	0	0.296705
764	CMBL	0	0.647108	0	0	0
765	CMC1	0	0	0	0	0.445583
766	CMC2	0	0	0	0	0.310956
767	CMC4	0	0	0	0	0.555084
768	CMSS1	0	0.395298	0	0	0
769	CMTM5	0	1.09261	0	0	0
770	CMYA5	0	0.42717	0	0	0
771	CNBP	0	0.310671	0	0	0
772	CNDP2	0	0.697931	0	0	0
773	CNIH1	0	0	0.371625	0	0
774	CNIH3	0	0	0	0	0.805582
775	CNIH4	0	0	0	0	0.398306
776	CNMD	0	0	0	0	0.69112
777	CNN2	0	0	0.916531	0	0
778	CNN3	0	0	0	0	0.391709
779	CNNM3	0.410683	0	0	0	0
780	CNOT11	0	0	0	0	0.421433
781	CNP	0	1.20105	0	0	0
782	CNPY2	0	0	0	0	0.492871
783	CNPY4	0	0	0	0	0.271127
784	CNR1	0	0	0	0	0.844113
785	CNRIP1	0	0.898353	0	0	0
786	CNTFR	0	1.99606	0	0	0
787	CNTN2	0	1.24369	0	0	0
788	CNTNAP3B	0	0.578996	0	0	0
789	COA3	0	0	0	0	0.400106
790	COA4	0	0	0	0	0.626795
791	COA5	0	0.270488	0	0	0.308963
792	COA6	0	0	0	0	0.475717
793	COA6-AS1	0	0.516181	0	0	0
794	COG8	0	0.454772	0	0	0
795	COL11A1	0	0	0	0	0.479808
796	COL13A1	0	0	1.07585	0	0
797	COL16A1	0	1.03095	0	0	0
798	COL18A1	0.967445	0	0	0	0
799	COL1A1	1.53632	0	0	0	0
800	COL1A2	1.06866	0	0	0	0
801	COL23A1	0	0.309116	0	0	0
802	COL3A1	1.18901	0	0	0	0
803	COL4A1	0.812774	0	0	0	0
804	COL4A2	1.01055	0	0	0	0
805	COL4A5	0	1.64907	0	0	0
806	COL5A1	0.365439	0	0.500682	0	0
807	COL5A3	0	0.353266	0	0	0
808	COL6A1	0	0	0	0	0.453671
809	COL6A2	0	0	0.323477	0	0
810	COL6A3	0	0	0.505065	0	0
811	COL7A1	0	0	0.610627	0	0
812	COL8A1	0	0.95911	0.263586	0	0
813	COL9A1	0	2.44966	0	0	0
814	COL9A2	0	0.492506	0	0	0
815	COL9A3	0	0.781578	0	0	0
816	COLEC12	0	0.899895	0	0	0
817	COLGALT2	0	0	0	0	0.632788
818	COMMD1	0	0	0	0	0.37166
819	COMMD4	0	0	0	0	0.356916
820	COMMD5	0	0	0	0	0.355589
821	COMMD9	0	0	0	0	0.296868
822	COMP	0	0	1.8235	0	0
823	COMT	0	0.430071	0	0	0
824	COPS2	0	0	0.340268	0	0
825	COPS5	0	0.29767	0	0	0
826	COPS6	0	0	0	0	0.374781
827	COPS7A	0	0	0	0	0.306616
828	COPS8	0	0	0.357872	0	0
829	COPS9	0	0.772585	0	0	0
830	COPZ2	0	0	0	0	0.430788
831	COQ10A	0	0.849739	0	0	0
832	COQ4	0	0.389933	0	0	0
833	COQ8A	0	0	0	0	0.511568
834	COQ8B	0.430146	0	0	0	0
835	COQ9	0	0.322313	0	0	0
836	CORO2B	0	0	0	0	1.21107
837	COTL1	0	0	0	0	0.273398
838	COX11	0	0.350497	0	0	0
839	COX14	0	0	0	0	0.342513
840	COX16	0	0	0	0	0.459347
841	COX17	0	0	0	0	0.748527
842	COX20	0	0	0	0	0.474378
843	COX5A	0	0	0	0	0.614947
844	COX5B	0	0	0	0	0.843831
845	COX6A1	0	0	0	0	0.557508
846	COX6B1	0	0	0	0	0.342775
847	COX6C	0	0	0	0	1.08791
848	COX7A2	0	0	0	0	0.672068
849	COX7B	0	0	0	0	0.547018
850	COX7C	0	0	0	0	0.462249
851	CP	0	0	1.06378	0	0
852	CPE	0	1.0297	0	0	0
853	CPEB2	0	0.875636	0	0	0
854	CPM	0.400476	0	0.306116	0	0
855	CPNE2	0	0.924139	0	0	0
856	CPNE5	0	0.737288	0	0	0
857	CPNE8	0	0	0	0	0.477188
858	CPQ	0	0.336011	0	0	0
859	CPS1	0	1.10567	0	0	0
860	CPT1A	0	0.917887	0	0	0
861	CPT1B	0	0.277728	0	0	0
862	CPT2	0	0	0	0	0.356295
863	CPVL	0	0	0	0	0.276434
864	CRABP1	0	0	2.06296	0	0
865	CRAT	0.37989	0	0	0	0
866	CRB2	0	1.16343	0	0	0
867	CRBN	0	0.305694	0	0	0
868	CREB1	0.355819	0	0	0	0
869	CREB5	0	0.283206	0	0	0
870	CREBBP	0	0.37564	0	0	0
871	CREBL2	0	0.429555	0	0	0
872	CRELD2	0	0	0	0	0.733921
873	CREM	0.371213	0	0	0	0
874	CRIPT	0	0.551859	0	0	0
875	CRISPLD1	0	0.892085	0	0	0
876	CRK	0	0.355017	0	0	0
877	CRKL	0	0.748381	0	0	0
878	CRLF1	0	1.49183	0	0	0
879	CRLS1	0	0.362648	0	0	0.27289
880	CRMP1	0	1.17997	0	0	0
881	CRNDE	0	0.479033	0	0	0
882	CROT	0	0	0	0	1.14822
883	CRTAP	0	0	0.368538	0	0
884	CRTC1	0.380445	0.335246	0	0	0
885	CRYAB	0	0	0.753135	0.684668	0
886	CRYL1	0	0.722663	0	0	0
887	CRYZ	0	0	0	0	0.391811
888	CS	0	0.377223	0	0	0
889	CSDE1	0	0	0.387847	0	0
890	CSK	0.359537	0	0	0	0
891	CSKMT	0	0	0.298184	0	0
892	CSNK1D	0	0	0	0	0.275156
893	CSNK1E	0	0.331627	0	0	0
894	CSPG4	0	0	0.511495	0	0
895	CSPG5	0	1.89617	0	0	0
896	CSRNP1	0	0	0.567811	0	0
897	CSRP1	0.450007	1.01452	0	0	0
898	CSRP2	0	0	0	0	0.729131
899	CST3	0	1.01899	0	0	0.605355
900	CSTF2T	0	0.638106	0	0	0
901	CTBP1	0	0	0	0	0.379976
902	CTDSP2	0	0.343919	0	0	0
903	CTH	0	1.0931	0	0	0
904	CTHRC1	0	0	0.553861	0	0
905	CTNNA1	0	0.268056	0	0	0
906	CTNNA2	0	1.64147	0	0	0
907	CTNNB1	0	0.532492	0	0	0
908	CTNNBIP1	0	0	0	0	0.647744
909	CTNNBL1	0.442587	0	0	0	0
910	CTNND2	0	1.26791	0	0	0
911	CTSA	0	0	0	0	0.631142
912	CTSB	0	0	0.471504	0.462712	0
913	CTSC	0	0	0.685749	0	0
914	CTSF	0	0.762637	0	0	0
915	CTSH	0.287977	0.576323	0	0	0
916	CTTN	0	0	0	0	0.291441
917	CTXN1	0	0	0	0	0.290541
918	CTXND1	0	1.998	0	0	0
919	CUEDC1	0	0.484326	0	0	0
920	CUEDC2	0.309737	0	0	0	0
921	CWC25	0.558433	0	0	0	0
922	CXADR	0	0	0	0	0.676602
923	CXCL14	0	0.459197	0	0	0
924	CXCL16	0	0	0	0	0.550648
925	CXCL2	0	0	1.77062	0	0
926	CXCL3	0	0	2.90721	0	0
927	CXCL8	0	0	1.81853	0	0
928	CXCR4	0	0	0.467333	0	0
929	CXXC1	0	0	0.298748	0	0
930	CXorf38	0	0	0	0	0.429333
931	CYB5A	0	0.61277	0	0	0
932	CYB5D2	0	0	0	0	0.389375
933	CYB5R1	0	0	0	0	0.300393
934	CYBB	0	0.730935	0	0	0
935	CYBRD1	0	0.631301	0	0	0
936	CYCS	0	0.260642	0	0	0
937	CYFIP1	0	0.349894	0	0	0
938	CYFIP2	0.348632	0.634232	0	0	0
939	CYP27A1	0.311856	0	0	0	0
940	CYP2J2	0	1.57203	0	0	0
941	CYP2U1	0	0.849822	0	0	0
942	CYP46A1	0	1.07332	0	0	0
943	CYP4F11	0	0	0	0	0.413959
944	CYP4V2	0	0.847395	0	0	0
945	CYP51A1	0	0	0	0	0.274089
946	CYREN	0	0	0	0	0.892075
947	CYSTM1	0	0	0	0	0.782224
948	CYTH1	0	0.691091	0	0	0
949	CYTH2	0	0	0.286969	0	0
950	CYTOR	0	0	0	0	0.542026
951	CZIB	0	0.414738	0	0	0.430153
952	DAB2IP	0	0.527989	0	0	0
953	DAG1	0	0.744367	0	0	0
954	DAP	0.368152	0	0	0	0
955	DAP3	0	0	0	0	0.353754
956	DAPK1	0	1.03341	0	0	0
957	DAPK3	0	0	0.524215	0	0
958	DAZAP2	0	0.456648	0	0	0
959	DBI	0	0	0	0	1.03052
960	DBN1	0	0	0.291147	0	0
961	DBNDD1	0	0	0	0	0.559516
962	DBNDD2	0	0.306354	0	0	0.579315
963	DBP	0	0.868656	0	0	0
964	DBR1	0	0.715581	0	0	0
965	DBT	0	0.731402	0	0	0
966	DBX2	0	0.849551	0	0	0.508036
967	DCAF11	0	0.364586	0	0	0
968	DCAF12	0	0.468391	0	0	0
969	DCAF13	0	0	0	0	0.542714
970	DCAF8	0	0.408144	0	0	0
971	DCAKD	0.424573	0.617887	0	0	0
972	DCBLD1	0	0	1.61592	0	0
973	DCBLD2	0	0	0.701906	0	0
974	DCHS1	0.337274	0.451794	0	0	0
975	DCLK1	0	0	0	0	0.51126
976	DCLK2	0	0.622576	0	0	0
977	DCN	1.3931	0	0	0	0
978	DCTD	0	0	0	0	0.480374
979	DCTN3	0	0.277891	0	0	0
980	DCTN6	0	0.29647	0	0	0
981	DCUN1D1	0	0.775228	0	0	0
982	DCXR	0	0.492634	0	0	0
983	DDAH1	0	0.999453	0	0	0
984	DDAH2	0	0.459958	0	0	0
985	DDB1	0	0.262874	0	0	0
986	DDB2	0	0.309848	0.379445	0	0
987	DDIT3	0	0	0.49035	0	0
988	DDOST	0	0	0	0	0.607503
989	DDR1	0	0.613547	0	0	0
990	DDRGK1	0.298057	0	0	0	0
991	DDT	0	0	0	0	0.280583
992	DDX1	0	0	0	0	0.465734
993	DDX17	0	0.508056	0	0	0
994	DDX19A	0	0	0	0	0.463389
995	DDX21	0	0	0.514021	0	0
996	DDX25	0	0.869288	0	0	0
997	DDX39A	0	0	0.516509	0	0
998	DDX3X	0	0.400812	0	0	0
999	DDX58	0	0.899057	0	0	0
1000	DECR1	0	0	0	0	0.625741
1001	DELE1	0	0.552444	0	0	0
1002	DENND2A	0.381079	0.47869	0	0	0
1003	DENND4A	0.261534	0	0	0	0
1004	DENND4B	0.32659	0	0	0	0
1005	DENND5A	0	0.443667	0	0	0
1006	DEXI	0	0.614609	0	0	0
1007	DGCR2	0	0.441403	0	0	0
1008	DGKG	0	1.49119	0	0	0
1009	DGKZ	0	0.448018	0	0	0
1010	DGLUCY	0	0.711676	0	0	0.276708
1011	DGUOK	0	0	0	0	0.34631
1012	DHCR24	0	0	0	0	1.10414
1013	DHCR7	0	0	0	0	1.33508
1014	DHFR	0	0	0	0	0.447794
1015	DHRS1	0	0	0	0	0.457165
1016	DHRS3	0	0.553176	0.310243	0	0
1017	DHRS7	0	0.607157	0	0	0
1018	DHRS7B	0	0.713521	0	0	0
1019	DHTKD1	0	0.766705	0	0	0
1020	DHX32	0	0.348613	0	0	0.3295
1021	DHX8	0.308666	0	0	0	0
1022	DHX9	0	0.3944	0	0	0
1023	DICER1	0	0.288392	0	0	0
1024	DIDO1	0	0.317096	0	0	0
1025	DIP2B	0	0.581681	0	0	0
1026	DIP2C	0	0.403107	0	0	0
1027	DIPK1B	0	0.905646	0	0	0
1028	DIPK1C	0	2.32778	0	0	0
1029	DIPK2A	0	0.763073	0	0	0
1030	DIRAS3	0	0	0	0	1.36645
1031	DIS3L	0	0	0	0	0.412351
1032	DISC1	0	1.60906	0	0	0
1033	DKK1	0	0	1.7807	1.61105	0
1034	DKK2	0	0	2.53443	0	0
1035	DKK3	0	0.58821	0	0	0
1036	DLAT	0	0.422934	0	0	0
1037	DLC1	0	0	0	0	0.298443
1038	DLD	0	0	0	0	0.515279
1039	DLG5	0	0	0	0	0.350155
1040	DLGAP1-AS1	0	0.621058	0	0	0
1041	DLGAP4	0.417153	0	0	0	0
1042	DMAC1	0	0.318006	0	0	0
1043	DMD	0	0.993739	0	0	0
1044	DMPK	0	0.548892	0	0	0
1045	DMRTA2	0	1.01924	0	0	0
1046	DMTF1	0	0.345049	0	0	0
1047	DNAAF5	0	0.591762	0	0	0
1048	DNAH9	0	0	0	0	1.70928
1049	DNAJA1	0	0	0.348346	0	0
1050	DNAJA3	0	0	0	0	0.320732
1051	DNAJB1	0	0	0.717696	0	0
1052	DNAJB11	0	0	0	0	0.364392
1053	DNAJB14	0.276077	0	0	0	0
1054	DNAJB5	0	1.00594	0	0	0
1055	DNAJB6	0	0.26035	0	0	0
1056	DNAJC10	0	0.401413	0	0	0
1057	DNAJC11	0	0	0	0	0.46878
1058	DNAJC19	0	0.478321	0	0	0.304526
1059	DNAJC2	0	0	0.637308	0	0
1060	DNAJC21	0.285836	0	0	0	0
1061	DNAJC30	0	0	0	0	0.473494
1062	DNALI1	0	0.496498	0	0	0
1063	DNASE1L1	0	0	0	0	0.270844
1064	DNER	0	0.953216	0	0	0
1065	DNM1L	0.307826	0	0	0	0
1066	DNMBP	0	0	0	0	0.441619
1067	DNMT1	0	0.322449	0	0	0
1068	DNPH1	0	0	0	0	0.477755
1069	DNTTIP1	0	0	0	0	0.313083
1070	DOCK1	0	0.887062	0	0	0
1071	DOCK4	0	0.527867	0	0	0
1072	DOCK7	0	0.321393	0	0	0
1073	DOT1L	0	0	0.309823	0	0
1074	DPM3	0	0	0	0	0.320468
1075	DPP10	0	1.72032	0	0	0
1076	DPP3	0	0	0	0	0.486497
1077	DPP6	0	0.681726	0	0	0
1078	DPY19L1	0	0	0	0	1.06918
1079	DPY19L3	0	0.741819	0	0	0
1080	DPY19L4	0	0.41212	0	0	0
1081	DPY30	0	0	0	0	0.389395
1082	DPYD	0	0	0	0	0.281181
1083	DPYSL2	0.370194	0.386948	0	0	0
1084	DPYSL3	0	0.565483	0	0	0
1085	DPYSL5	0	1.10745	0	0	0
1086	DRAM2	0	0.423934	0	0	0
1087	DRAP1	0	0	0	0	0.376778
1088	DRAXIN	0	0	0	0	0.2707
1089	DROSHA	0	0	0	0	0.369226
1090	DTD1	0	0	0	0	0.312069
1091	DTNA	0	1.04886	0	0	0
1092	DTX1	0	0.548101	0	0	0
1093	DTX3L	0	0.641708	0	0	0
1094	DTYMK	0	0.509599	0	0	0
1095	DUSP1	0	0	0.609582	0	0
1096	DUSP23	0	0	0.494256	0	0
1097	DUSP4	0	0	0.947022	0	0
1098	DUSP5	0	0	1.11301	0	0
1099	DUSP6	0	0.289297	0	0	0.4583
1100	DUXAP8	0	0	0	0	0.859593
1101	DVL3	0	0.347114	0.340926	0	0
1102	DXO	0	0.571516	0	0	0
1103	DYNLL1	0	0	0	0	0.400193
1104	DYNLRB1	0	0.265311	0	0	0
1105	DYNLT1	0	0.292487	0	0	0
1106	DYRK4	0	0	0	0	0.277307
1107	DZIP3	0.302319	0	0	0	0
1108	E2F6	0	0	0	0	0.596254
1109	EAF1	0	0	0.625675	0	0
1110	EAPP	0	0.552952	0	0	0
1111	EBP	0	0	0	0	0.47372
1112	EBPL	0	0	0	0	0.554221
1113	ECE2	0	0	0	0	0.950478
1114	ECHDC1	0	0.402099	0	0	0
1115	ECHDC2	0	0.383356	0	0	0
1116	ECHS1	0	0.35325	0	0	0
1117	ECI1	0	0.414852	0	0	0
1118	ECI2	0	0	0	0	0.937578
1119	ECSCR	0	0	0.45177	0	0
1120	ECSIT	0	0.589381	0	0	0
1121	EDC3	0.318955	0	0	0	0
1122	EDEM2	0	0	0	0	0.800894
1123	EDEM3	0	0	0	0	0.4641
1124	EDNRB	0	1.42153	0	0	0
1125	EED	0	0	0	0	0.306479
1126	EEF1A1	0	0	0.325278	0.336954	0
1127	EEF1AKMT1	0	0	0	0	0.573302
1128	EEF1B2	0	0	0.419092	0.638228	0
1129	EEF1D	0	0	0.384837	0	0
1130	EEF1E1	0	0	0	0	0.285676
1131	EEF2	0	0	0.293394	0	0
1132	EEF2K	0	0	0	0	0.8389
1133	EEF2KMT	0	0	0	0	0.399466
1134	EFCAB14	0	0.63233	0	0	0
1135	EFCAB2	0	0.442436	0	0	0
1136	EFEMP1	0	0	0	0	0.941117
1137	EFEMP2	0	0	0	0	0.483469
1138	EFHC1	0	0.297294	0	0	0
1139	EFHD2	0	0.29451	0	0	0
1140	EFNA1	0.382489	0	0	0	0
1141	EFNB2	0	0	0	0	0.785402
1142	EFNB3	0	0.299967	0	0	0
1143	EFR3B	0	0	0	0	0.412899
1144	EGFL8	0.429574	0	0	0	0
1145	EGFR	0	1.85187	0	0	0
1146	EGLN2	0.43865	0	0	0	0
1147	EHBP1	0	0	0	0	0.290193
1148	EHD1	0.271614	0	0	0	0
1149	EHD4	0	0.780346	0	0	0
1150	EHMT2	0	0.271079	0	0	0
1151	EID1	0	0	0	0	0.313817
1152	EIF1	0	0	0.340658	0	0
1153	EIF1B	0	0	0.570582	0	0
1154	EIF2A	0	0	0.424444	0	0
1155	EIF2AK2	0	0.381422	0	0	0
1156	EIF2B1	0	0	0	0	0.35278
1157	EIF2B2	0	0	0	0	0.327436
1158	EIF2B5	0	0	0.281219	0	0
1159	EIF2D	0	0.331805	0	0	0
1160	EIF3A	0	0	0.496254	0	0
1161	EIF3E	0	0	0.282468	0	0
1162	EIF3H	0	0	0.27641	0	0
1163	EIF3I	0	0	0	0	0.417087
1164	EIF3K	0	0.269204	0	0	0
1165	EIF3L	0	0	0.464715	0	0
1166	EIF4A1	0	0	0.265035	0	0
1167	EIF4A2	0	0.334386	0.372068	0	0
1168	EIF4B	0	0	0.323418	0	0
1169	EIF4E	0	0	0	0	0.317844
1170	EIF4EBP1	0	0	0.344614	0	0
1171	EIF4EBP3	0	0.294646	0	0	0
1172	EIF5B	0	0	0.694464	0	0
1173	EIPR1	0	0	0	0	0.534941
1174	ELAC2	0	0.621641	0	0	0
1175	ELF1	0.260175	0	0	0	0
1176	ELK3	0	0	0.418947	0	0
1177	ELMO2	0	0.809906	0	0	0
1178	ELMOD1	0	0	0	0	1.14377
1179	ELN	0	0	0.348909	0	0
1180	ELOB	0	0	0	0	0.402318
1181	ELOC	0	0	0	0	0.561122
1182	ELOVL1	0	0.379157	0	0	0
1183	ELOVL2	0	0.736788	0	0	0.411241
1184	ELOVL5	0	0	0	0	0.719664
1185	ELOVL6	0	0	0	0	0.587102
1186	ELP1	0	0.768795	0	0	0
1187	ELP2	0	0.315874	0.448231	0	0
1188	ELP4	0	0.765828	0	0	0
1189	EMC10	0	0	0	0	0.357173
1190	EMC2	0	0.423129	0	0	0
1191	EMC3	0	0.316926	0	0	0
1192	EMC6	0	0	0	0	0.454841
1193	EMC7	0	0.318803	0	0	0
1194	EMD	0	0	0.310106	0	0
1195	EMID1	0.441213	0.985993	0	0	0
1196	EMILIN1	0	0	0.402643	0	0
1197	EML1	0	0	0	0	0.748742
1198	EMP1	0	0	0.565389	0	0
1199	ENDOD1	0	0.510832	0	0	0
1200	ENDOG	0	0.832737	0	0	0
1201	ENG	1.27146	0	0	0	0
1202	ENHO	0	2.40304	0	0	0
1203	ENKD1	0	0.346248	0	0	0
1204	ENKUR	0	1.03877	0	0	0
1205	ENO2	0	0	0.376745	0	0
1206	ENOSF1	0	0.410393	0	0	0
1207	ENPP5	0	0.755261	0	0	0
1208	ENTPD2	0	1.67523	0	0	0
1209	ENTPD6	0	0	0	0	0.371602
1210	ENY2	0	0	0	0	0.307556
1211	EP400	0	0	0	0	0.315511
1212	EPB41L1	0	0.418245	0	0	0
1213	EPB41L4A-AS1	0	0	0.803136	0	0
1214	EPB41L5	0	0	0	0	0.48039
1215	EPDR1	0	0.966866	0	0	0
1216	EPHA2	0	0.396379	0	0	0
1217	EPHA3	0	0	0	0	0.988061
1218	EPHX1	0	0.640879	0	0	0
1219	EPM2AIP1	0	0.272406	0	0	0
1220	EPN2	0	0.479446	0	0	0
1221	EPS15	0.351066	0.694046	0	0	0
1222	EPS8	0.412132	0	0	0	0
1223	ERBB2	0	0.436975	0	0	0
1224	ERBB3	0	0.705503	0	0	0
1225	ERCC1	0	0	0.369038	0	0
1226	ERCC2	0.41931	0	0	0	0
1227	ERCC3	0	0	0	0	0.287743
1228	ERF	0.420884	0	0	0	0
1229	ERG28	0	0	0	0	0.907401
1230	ERGIC3	0	0	0	0	0.475473
1231	ERH	0	0	0	0	0.557133
1232	ERI1	0	0	0	0	0.527235
1233	ERI3	0	0.362058	0	0	0
1234	ERMARD	0	0.881359	0	0	0
1235	ERO1A	0	0	0.832399	0	0
1236	ERP29	0	0	0	0	0.344888
1237	ERRFI1	0	0	0.555391	0	0
1238	ERVK3-1	0	0	0	0	0.404327
1239	ESF1	0	0	0.781506	0	0
1240	ESPN	0	0	0	0	1.20155
1241	ETFA	0	0.300517	0	0	0.423069
1242	ETS1	0	0	0.540159	0	0
1243	ETV1	0	0.967648	0	0	0
1244	ETV5	0	0.503663	0	0	0
1245	EVA1C	0	0.355356	0	0	0
1246	EVI2A	0	0	0.70785	0	0
1247	EVL	0.356606	0	0	0	0
1248	EXOSC10	0	0.297344	0	0	0
1249	EXOSC5	0.285983	0	0	0	0
1250	EXOSC6	0	0	0	0	0.337732
1251	EXT2	0	0	0	0	0.53795
1252	EXTL3	0.395224	0	0	0	0.389517
1253	EYA2	0	1.14201	0	0	0
1254	EYA4	0	0	0	0	0.448457
1255	EZR	0	0.475532	0	0	0
1256	F2R	0	0	0	0	0.304863
1257	F3	0	0.496905	0	0	0.268252
1258	FAAP100	0.267819	0	0	0	0
1259	FAAP20	0	0	0	0	0.342651
1260	FABP5	0	0	0	0	1.68358
1261	FABP7	0	1.56085	0	0.39915	0
1262	FADD	0	0	0	0	0.5295
1263	FADS1	0	0	0	0	0.798793
1264	FADS2	0	0.483309	0	0	0.463209
1265	FAH	0	0	0	0	0.271504
1266	FAHD2A	0	0	0	0	0.398352
1267	FAHD2B	0	0.917074	0	0	0
1268	FAM102A	0	0	1.17072	0	0
1269	FAM106A	0	0.948982	0	0	0
1270	FAM107A	0.388481	0.990432	0	0	0
1271	FAM114A2	0	0	0	0	0.270341
1272	FAM120A	0	0.357202	0	0	0
1273	FAM120AOS	0	0.516939	0	0	0
1274	FAM120B	0	0.762024	0	0	0
1275	FAM122B	0	0	0	0	0.337262
1276	FAM131A	0	0.541902	0	0	0.350843
1277	FAM131B	0	0.951589	0	0	0
1278	FAM135A	0	0	0	0	0.281847
1279	FAM160A2	0	0	0.482599	0	0
1280	FAM162A	0	0	0.355595	0	0
1281	FAM167A	0	0	0	0	0.354843
1282	FAM168A	0	0.863221	0	0	0
1283	FAM168B	0	0.289298	0	0	0
1284	FAM169A	0	1.16649	0	0	0
1285	FAM171A1	0	0.531336	0	0	0
1286	FAM171A2	0	1.01364	0	0	0
1287	FAM171B	0	0.376411	0	0	0
1288	FAM174C	0	0	0	0	0.325737
1289	FAM177A1	0.356206	0	0	0	0
1290	FAM181A	0	1.20472	0	0	0
1291	FAM181B	0	0.856166	0	0	0
1292	FAM184A	0	1.44569	0	0	0
1293	FAM184B	0	0	0	0	0.588334
1294	FAM192A	0	0.362958	0	0	0
1295	FAM199X	0	0	0	0	0.30269
1296	FAM20C	0	0	0	0	0.321755
1297	FAM214B	0	0.463102	0	0	0
1298	FAM225A	0	0	0.905995	0	0
1299	FAM228B	0	0	0	0	0.270749
1300	FAM234B	0	0.568265	0	0	0.26935
1301	FAM49A	0	0.565444	0	0	0
1302	FAM8A1	0	0.443975	0	0	0
1303	FAM98A	0.264036	0	0	0	0
1304	FANCL	0	0	0	0	0.425828
1305	FAR1	0	0	0	0	0.389995
1306	FARP1	0	0.666202	0	0	0
1307	FARSB	0	0	0	0	0.384249
1308	FASN	0	0	0	0	0.674685
1309	FAT3	0	1.33622	0	0	0
1310	FAXC	0	0	0	0	1.03515
1311	FAXDC2	0	1.02189	0	0	0
1312	FBL	0	0	0.412434	0	0
1313	FBN1	0	0	0.280033	0	0
1314	FBXL3	0	0.325355	0	0	0
1315	FBXL5	0	0.502214	0	0	0
1316	FBXL6	0.26528	0	0	0	0
1317	FBXO2	0	1.68676	0	0	0
1318	FBXO21	0	0.396468	0	0	0
1319	FBXO3	0	0.406598	0	0	0.374236
1320	FBXO31	0.354243	0	0	0	0
1321	FBXO32	0	0	0.579329	0	0
1322	FBXO4	0	0	0	0	0.513845
1323	FBXO42	0	0.470795	0	0	0
1324	FBXO44	0	0.45096	0	0	0
1325	FBXO7	0	0.260139	0	0	0
1326	FBXW11	0	0.345088	0	0	0
1327	FBXW2	0	0.604078	0	0	0
1328	FBXW4	0.44365	0	0	0	0
1329	FBXW7	0	0	0	0	0.396626
1330	FCGR3A	0	0.616329	0	0	0
1331	FCSK	0	0	0	0	0.409304
1332	FDFT1	0	0.621113	0	0	0
1333	FDPS	0.279819	0	0	0	0
1334	FDX1	0	0	0	0	0.788332
1335	FDX2	0.275839	0	0	0	0
1336	FDXR	0.292397	0.409235	0	0	0
1337	FECH	0	0.745371	0	0	0
1338	FEM1B	0	0.307259	0	0	0
1339	FERMT2	0	0.748149	0	0	0
1340	FERMT3	0	0	0.303947	0	0
1341	FEV	0	0	2.04754	0	0
1342	FEZ1	0	0.897795	0	0	0
1343	FEZ2	0	0.576865	0	0	0
1344	FGD5-AS1	0	0.744021	0	0	0
1345	FGF1	0	0.272873	0	0	0.454442
1346	FGF11	0	0	0	0	0.434086
1347	FGF12	0	1.08839	0	0	0
1348	FGF14	0	0	0	0	0.788781
1349	FGFR2	0	1.46222	0	0	0
1350	FGFR3	0	2.33913	0	0	0
1351	FGFRL1	0	0	0	0	0.496594
1352	FH	0	0.27818	0	0	0.45991
1353	FHL1	0	0.34381	0	0	0
1354	FHL2	0	0	0.748003	0	0
1355	FHOD1	0	0	0	0	0.435114
1356	FIBIN	0	0.970407	0	0	0
1357	FIBP	0	0	0	0	0.431341
1358	FIGN	0	0.936718	0	0	0
1359	FJX1	0	0	0	0	0.664998
1360	FKBP10	0	0	0	0	0.426161
1361	FKBP1A	0	0	0	0	0.66876
1362	FKBP2	0	0	0	0	0.446552
1363	FKBP3	0	0.470871	0	0	0
1364	FKBP9	0	0	0	0	0.267934
1365	FKRP	0	0	0	0	0.460859
1366	FKTN	0	0.867925	0	0	0
1367	FLII	0.298966	0	0	0	0
1368	FLNB	0	0	0.73325	0	0
1369	FLNC	0	0	1.16295	0	0
1370	FLOT1	0	0	0	0	0.377691
1371	FLT1	0	0	0.323547	0	0
1372	FLYWCH1	0.347543	0	0	0	0
1373	FLYWCH2	0.419984	0	0	0	0
1374	FMC1	0	0.437815	0	0	0.416149
1375	FMN2	0	0.535609	0	0	0.277035
1376	FMNL2	0	0.785971	0	0	0
1377	FMR1	0	0.29709	0	0	0
1378	FN1	0.801005	0	0	0	0
1379	FN3KRP	0	0.381007	0	0	0
1380	FNBP4	0	0	0.361354	0	0
1381	FNDC10	0.375441	0	0	0	0
1382	FNDC4	0	0	0	0	0.377513
1383	FNTA	0	0.279903	0	0	0
1384	FOSL1	0	0	1.05392	0	0
1385	FOSL2	0	0	0.741557	0	0
1386	FOXF2	0	0	0	0	1.09368
1387	FOXG1	0	0.842433	0	0	0
1388	FOXK1	0	0.448942	0	0	0
1389	FOXN3	0.296072	0.311658	0	0	0
1390	FOXO3	0	0.659196	0	0	0
1391	FOXRED2	0	0.7014	0	0	0
1392	FOXS1	0	0	0.418213	0	0
1393	FREM2	0	0	0	0	0.711048
1394	FRMD5	0	0	0	0	0.453495
1395	FRMD8	0	0	0	0	0.421142
1396	FRYL	0	0	0	0	0.5662
1397	FSCN1	0	0.314216	0	0	0
1398	FSD1	0	0	0	0	0.441366
1399	FST	0	0	1.07461	0	0
1400	FSTL3	0	0	0.856559	0	0
1401	FTH1	0	0	0.267173	0.539015	0
1402	FTL	0	0	0	0.402525	0
1403	FTO	0	0.322052	0	0	0
1404	FTX	0.326751	0	0	0	0
1405	FUBP1	0	0	0	0	0.412165
1406	FUBP3	0	0.672951	0	0	0
1407	FUCA1	0.286989	0	0	0	0
1408	FUCA2	0	0.419577	0	0	0
1409	FUNDC1	0	0	0	0	0.696852
1410	FURIN	0	0	0.525874	0	0
1411	FUS	0	0.38172	0	0	0
1412	FUT9	0	1.18706	0	0	0
1413	FXR1	0	0	0.422498	0	0
1414	FXYD1	0	1.77127	0	0	0
1415	FXYD5	0	0	0.395705	0	0
1416	FXYD6	0	0.938826	0	0	0
1417	FYN	0	1.16954	0	0	0
1418	FZD7	0	0	0	0	0.38253
1419	FZR1	0.469513	0	0	0	0
1420	G3BP1	0	0	0	0	0.261842
1421	G6PC3	0	0	0	0	0.261301
1422	G6PD	0	0	0	0	0.684237
1423	GAB1	0	0.588147	0	0	0
1424	GAB2	0	0	0.831122	0	0
1425	GABARAPL1	0	0.558091	0	0	0
1426	GABARAPL2	0	0.933001	0	0	0
1427	GABBR1	0	1.71954	0	0	0
1428	GABBR2	0.431656	0.446693	0	0	0
1429	GABPB1-AS1	0	0.493124	0	0	0
1430	GABRA2	0	1.29226	0	0	0
1431	GAD1	0	0.715056	0	0	0
1432	GADD45A	0	0	0.97475	0	0
1433	GADD45B	0	0	0.803643	0	0
1434	GAL3ST3	0	0	0	0	0.874025
1435	GALC	0	0.298766	0	0	0
1436	GALNS	0	0	0	0	0.53885
1437	GALNT13	0	2.33197	0	0	0
1438	GALNT15	0	0.751627	0	0	0
1439	GALNT2	0	0	0	0	0.348325
1440	GAP43	0	0	0	1.2276	0.494123
1441	GAPVD1	0	0.430833	0	0	0
1442	GAREM2	0	1.28348	0	0	0
1443	GAS1	0	0.964315	0	0	0
1444	GAS2L1	0.347616	0.306658	0	0	0
1445	GAS5	0	0	0.526504	0	0
1446	GAS7	0	0	0	0	0.393192
1447	GASK1A	0	1.89396	0	0	0
1448	GASK1B	0	0.618279	0	0	0
1449	GATAD2A	0	0	0	0	0.291508
1450	GATB	0	0	0	0	1.03448
1451	GATD1	0	0.384713	0	0	0
1452	GATD3B	0	0	0	0	0.390165
1453	GATM	0	1.20974	0	0	0
1454	GBA	0	0	0	0	0.288622
1455	GBA2	0	0.45428	0	0	0
1456	GBE1	0	0	1.03626	0	0
1457	GBP1	0.377945	0	0	0	0
1458	GBP2	0	0	0.49604	0	0
1459	GBP3	0	0.483117	0	0	0
1460	GCAT	0	0.532876	0	0	0
1461	GCDH	0	0.534561	0	0	0
1462	GCSH	0	0.360053	0	0	0.847266
1463	GDAP1	0	0	0	0	0.551495
1464	GDE1	0	0.665481	0	0	0
1465	GDF15	0	0	1.09911	0	0
1466	GDI1	0	0.567778	0	0	0
1467	GEM	0	0	1.06213	0	0
1468	GEMIN6	0	0	0	0	0.461995
1469	GET1	0	0.559369	0	0	0.348758
1470	GFAP	0	0.462786	0	0	0
1471	GFM1	0	0.535651	0	0	0
1472	GFM2	0	0	0	0	0.437525
1473	GFPT2	0	0	0.79536	0	0.343897
1474	GGCT	0	0	0	0	0.672134
1475	GGCX	0	0	0	0	0.571462
1476	GGH	0	0	0	0	0.358361
1477	GGT7	0	0	0	0	0.678579
1478	GHDC	0.273543	0	0	0	0
1479	GIGYF1	0.458965	0.309099	0	0	0
1480	GINM1	0	0.428879	0	0	0
1481	GIPC1	0.322042	0	0	0	0
1482	GJA1	0	1.42129	0	0	0
1483	GJB2	0	0	1.43537	0	0
1484	GJC1	0	0	0.458653	0	0
1485	GLDC	0	1.39586	0	0	0
1486	GLDN	0	1.24526	0	0	0
1487	GLG1	0	0.373451	0	0	0
1488	GLI4	0.282305	0	0	0	0
1489	GLIPR1	0	0	0.535826	0	0
1490	GLIPR2	0	0	0.333904	0	0
1491	GLIS3	0	0.535582	0	0	0
1492	GLO1	0	0	0	0	0.368615
1493	GLOD4	0	0	0	0	0.543001
1494	GLRA2	0	0	0	0	1.72513
1495	GLRX	0	0	0	0	0.315751
1496	GLRX2	0	0	0	0	0.570482
1497	GLT8D1	0	0.44009	0	0	0
1498	GLUD1	0	1.02054	0	0	0
1499	GLUL	0	0.58914	0	0.578286	0
1500	GLYR1	0	0.289769	0	0	0
1501	GMFB	0	0.431233	0	0	0
1502	GMPPA	0.345337	0	0	0	0
1503	GMPPB	0	0	0	0	0.286026
1504	GNA11	0	0.310228	0	0	0
1505	GNA12	0	0.569021	0	0	0
1506	GNA14	0	1.4044	0	0	0
1507	GNAI2	0	0.27024	0	0	0
1508	GNAO1	0	1.10227	0	0	0
1509	GNAQ	0	0.564648	0	0	0
1510	GNAS	0	0	0	0	0.260171
1511	GNB1	0	0	0	0	0.365135
1512	GNB4	0	0	0.873114	0	0
1513	GNG10	0	0.415346	0	0	0
1514	GNG11	0	0	0.700888	0	0
1515	GNG12	0	0	0	0	0.297613
1516	GNG3	0	0	0	0	0.55621
1517	GNG5	0	0	0	0	0.553104
1518	GNG7	0	1.17454	0	0	0
1519	GNL3	0	0	0.708245	0	0
1520	GNPAT	0	0	0	0	0.290482
1521	GNPDA1	0	0	0	0	0.41061
1522	GNPTG	0	0	0	0	0.515794
1523	GOLGA3	0	0	0	0	0.320272
1524	GOLGA4	0	0	0.820371	0	0
1525	GOLGA8A	0	0.705865	0	0	0
1526	GOLGA8B	0	0.747993	0	0	0
1527	GOLIM4	0	0.523624	0.290654	0	0
1528	GOLM1	0	0.953496	0	0	0
1529	GOPC	0	0.627323	0	0	0
1530	GORASP1	0	1.28793	0	0	0
1531	GORASP2	0.260441	0	0	0	0
1532	GOSR2	0.318084	0	0	0	0
1533	GOT2	0	0	0	0	0.388432
1534	GP1BB	0	0	0	0	0.306834
1535	GPAM	0	1.19031	0	0	0
1536	GPAT4	0	0	0	0	0.323495
1537	GPATCH8	0	0	0.468593	0	0
1538	GPBP1	0	0	0.29034	0	0
1539	GPBP1L1	0	0.302544	0	0	0
1540	GPC1	0	0	0	0	1.02068
1541	GPCPD1	0	0	0.359461	0	0
1542	GPD2	0	0.621118	0	0	0
1543	GPKOW	0	0.568754	0	0	0
1544	GPM6A	0	0.800386	0	0	0
1545	GPM6B	0	0.683011	0	0	0
1546	GPNMB	0	0	0.274657	0	0
1547	GPR137B	0	1.27673	0	0	0
1548	GPR153	0	0	0	0	1.20827
1549	GPR173	0	0.723966	0	0	0
1550	GPR27	0	1.25685	0	0	0
1551	GPR37	0	1.20747	0	0	0
1552	GPR37L1	0	2.22805	0	0	0
1553	GPRC5B	0	0.913446	0	0	0
1554	GPS1	0	0.286046	0	0	0
1555	GPS2	0	0	0.308752	0	0
1556	GPSM1	0	0	0.4711	0	0
1557	GPT2	0	1.33276	0	0	0
1558	GRAMD1B	0	1.27258	0	0	0
1559	GRAMD1C	0	1.9693	0	0	0
1560	GRB10	0	0	0.553952	0	0
1561	GRHPR	0	0.747274	0	0	0
1562	GRIA1	0	1.74998	0	0	0
1563	GRIA3	0.381842	0.62638	0	0	0
1564	GRIA4	0.381207	0	0	0	0.35521
1565	GRIK3	0	0.746017	0	0	0
1566	GRIK4	0	1.3392	0	0	0
1567	GRIK5	0.361455	0	0	0	0
1568	GRINA	0	0.579389	0	0	0
1569	GRIPAP1	0.285073	0	0	0	0
1570	GRM5	0	2.16975	0	0	0
1571	GSAP	0	0	0	0	0.847896
1572	GSDME	0	0.46939	0	0	0
1573	GSG1L	0	0.74754	0	0	0
1574	GSK3B	0	0.340816	0	0	0
1575	GSN	0.475198	0	0	0	0
1576	GSPT1	0	0	0	0	0.365927
1577	GSPT2	0	0	0	0	0.287489
1578	GSR	0.349182	0	0	0	0
1579	GSS	0	0	0	0	0.391707
1580	GSTA4	0	0.764749	0	0	0
1581	GSTM4	0	0	0	0	0.325901
1582	GSTM5	0	0.460821	0	0	0
1583	GSTP1	0	0	0	0	0.290828
1584	GSTT2B	0	0	0	0	0.380953
1585	GTF2A1	0	0	0	0	0.295571
1586	GTF2B	0.303123	0	0	0	0
1587	GTF2H3	0.644585	0	0	0	0
1588	GTF2I	0	0.860158	0	0	0
1589	GTF3A	0	0	0	0	0.318079
1590	GTF3C1	0.289832	0	0	0	0
1591	GTF3C3	0	0.630892	0	0	0
1592	GTF3C4	0	0.580231	0	0	0
1593	GTF3C5	0	0.390744	0.442984	0	0
1594	GTPBP1	0	0.606608	0	0	0
1595	GTPBP4	0	0	0.634632	0	0
1596	GTPBP6	0.418284	0	0	0	0
1597	GUSB	0	0	0	0	0.655586
1598	GYG1	0	1.11452	0	0	0
1599	GYG2	0	1.50052	0	0	0
1600	GYS1	0.277108	0	0	0	0
1601	H1F0	0	0	0.35907	0	0
1602	H2AFV	0	0.475784	0	0	0
1603	H2AFX	0	0	0	0	0.593037
1604	H2AFZ	0	0	0	0	0.660605
1605	H3F3A	0	0	0	0	0.667485
1606	HABP4	0.375443	0	0	0	0
1607	HACD3	0	0.738935	0	0	0
1608	HADHB	0	0.321465	0	0	0.333812
1609	HAGH	0	0	0	0	0.379667
1610	HAGHL	0	0.378562	0	0	0
1611	HAP1	0	0	0	0	0.927973
1612	HARS	0	0	0	0	0.280527
1613	HAT1	0.422645	0	0	0	0
1614	HBA1	0	0	2.03682	0	0
1615	HBA2	0	0	1.83655	0.911912	0
1616	HBB	0	0	1.82953	0.958108	0
1617	HBEGF	0	0	0	0	0.868745
1618	HBP1	0	0	0.502946	0	0
1619	HCFC1	0	0	0	0	0.302335
1620	HDAC1	0	0	0	0	0.393109
1621	HDAC11	0	0.947458	0	0	0
1622	HDAC2	0	0	0.365957	0	0
1623	HDAC4	0	0.691543	0	0	0
1624	HDAC5	0.387647	0	0	0	0
1625	HDDC2	0	0.355042	0	0	0
1626	HDHD2	0	0.710824	0	0	0
1627	HDHD5	0	0	0	0	0.413057
1628	HEBP2	0	0	0.41268	0	0
1629	HECTD4	0	0.525362	0	0	0
1630	HEG1	0.297003	0.382806	0	0	0
1631	HELZ	0.284498	0	0	0	0
1632	HEPACAM	0	1.14054	0	0	0
1633	HEPH	0	0.728872	0	0	0
1634	HEPN1	0	1.67706	0	0	0
1635	HERC2	0	0.331442	0	0	0
1636	HERC4	0	0	0.474678	0	0
1637	HERC6	0	1.18846	0	0	0
1638	HERPUD1	0	0	0.373112	0	0
1639	HERPUD2	0	0.474552	0	0	0
1640	HES1	0	0	0.634966	0	0
1641	HES6	0	1.42934	0	0	0
1642	HEXA	0	0	0	0	0.39576
1643	HEXB	0	0	0	0	0.664275
1644	HEY1	0	0.92293	0.261487	0	0
1645	HFE	0	0	0	0	0.622438
1646	HGH1	0.396574	0	0	0	0.329652
1647	HHLA3	0	0.606529	0	0	0
1648	HIBADH	0	0	0	0	0.357123
1649	HIBCH	0	0.768957	0	0	0
1650	HIF1A	0	0	0	0	0.578522
1651	HIF3A	0	1.09482	0	0	0
1652	HIGD1A	0	0.669364	0	0	0.360013
1653	HINT1	0	0	0	0	0.577721
1654	HINT2	0	0.426651	0	0	0
1655	HIP1	0.323913	0.314902	0	0	0
1656	HIP1R	0	1.7544	0	0	0
1657	HIPK1	0	0.439757	0	0	0
1658	HIPK3	0	0	0.294904	0	0
1659	HIST1H2AC	0	0.816268	0	0	0
1660	HIST2H2BE	0	1.88342	0	0	0
1661	HK2	0	0	0.626377	0	0
1662	HLA-B	0	0.278352	0	0	0
1663	HLA-DPA1	0.611175	0	0	0	0.328772
1664	HLA-DRA	0.655445	0	0	0	0
1665	HLA-DRB1	0.635685	0	0	0	0
1666	HLA-E	0.425226	0	0	0	0
1667	HLA-F	0.357679	0	0	0	0
1668	HLTF	0	0.745751	0	0	0
1669	HMGA1	0	0	0.543687	0	0
1670	HMGA2	0	0	1.25358	0	0
1671	HMGB2	0	0	0.50638	0	0
1672	HMGCL	0	0	0	0	0.269405
1673	HMGCR	0	0	0	0	0.558267
1674	HMGCS1	0	0	0	0	0.948663
1675	HMGN1	0	0	0	0	0.443949
1676	HMGN2	0	0.290465	0	0	0
1677	HMGN3	0	0	0	0	0.958343
1678	HMOX2	0.268992	0	0	0	0
1679	HNMT	0	0.84035	0	0	0
1680	HNRNPA2B1	0	0	0	0	0.340617
1681	HNRNPA3	0	0	0	0	0.260598
1682	HNRNPAB	0	0	0	0	0.278125
1683	HNRNPC	0	0	0.264353	0	0
1684	HNRNPH1	0	0.267467	0	0	0
1685	HNRNPH2	0	0	0	0	0.260585
1686	HNRNPH3	0	0	0.354213	0	0
1687	HNRNPK	0	0.265597	0	0	0
1688	HNRNPLL	0	0.323918	0	0	0
1689	HNRNPUL2	0	0.288855	0	0	0
1690	HOMER2	0	0	0	0	0.821055
1691	HOMER3	0.478631	0	0	0	0
1692	HOOK3	0.428958	0	0	0	0
1693	HOPX	0	0.923049	0	0	0.405637
1694	HOXA7	0	0	0	0	1.57655
1695	HP1BP3	0	0.261142	0	0	0
1696	HPCAL1	0	0	0.433949	0	0
1697	HPF1	0	0	0	0	0.327118
1698	HPRT1	0	0	0	0	0.320818
1699	HS2ST1	0	0	0	0	0.409669
1700	HS3ST1	0	0.675894	0	0	0
1701	HS3ST3A1	0	0	0.750682	0	0
1702	HS3ST3B1	0	0.462325	0	0	0
1703	HS6ST1	0	0	0	0	1.07634
1704	HSBP1	0	0	0	0	0.265543
1705	HSD11B1L	0	0	0	0	0.365981
1706	HSD17B10	0	0	0	0	0.399773
1707	HSD17B11	0.286141	0	0	0	0
1708	HSD17B12	0	0.336351	0	0	0.369877
1709	HSD17B14	0.339882	0	0	0	0
1710	HSD17B4	0	0	0	0	0.449865
1711	HSD17B6	0	2.0869	0	0	0
1712	HSDL2	0	0.62861	0	0	0
1713	HSP90AA1	0	0	0	0.47343	0
1714	HSP90B1	0	0	0	0	0.562378
1715	HSPA1A	0	0	0.890206	1.3059	0
1716	HSPA1B	0	0	1.57714	1.28294	0
1717	HSPA5	0	0	0.327784	0	0
1718	HSPA6	0	0	0.861791	0	0
1719	HSPA8	0	0.341259	0	0	0
1720	HSPA9	0	0	0	0	0.35978
1721	HSPB11	0	0	0	0	0.519357
1722	HSPB2	0.362945	0	0.27075	0	0
1723	HSPB6	0	0.639564	0	0	0
1724	HSPB8	0	0	0	0	0.525249
1725	HSPBP1	0.438681	0	0	0	0
1726	HSPH1	0	0	0.75495	0	0
1727	HTRA1	0	0.72154	0	0	0
1728	HTT	0.318045	0	0	0	0
1729	HVCN1	0	0.344997	0	0	0
1730	HYI	0.46009	0	0	0	0
1731	HYOU1	0	0	0	0	0.674542
1732	IAH1	0	0	0	0	0.656872
1733	IARS2	0.30132	0	0	0	0
1734	ICAM1	0	0	0.290487	0	0
1735	ICE2	0	0.596085	0	0	0
1736	ICMT	0.279691	0	0	0	0.413073
1737	ID1	0	0	1.23989	0	0
1738	ID2	0	0	0.299164	0	0
1739	ID3	0	0	0.654488	0	0
1740	ID4	0	0.625147	0	0	0
1741	IDH1	0	1.09073	0	0	0
1742	IDH2	0.265482	0.35446	0	0	0
1743	IDH3A	0	0	0	0	0.432814
1744	IDI1	0	0	0	0	0.361428
1745	IDS	0	0	0	0	0.808445
1746	IDUA	0	0	0	0	0.451543
1747	IER2	0	0	0.457312	0	0
1748	IER3	0	0	1.01069	0	0
1749	IER5L	0	0	0.282903	0	0
1750	IFFO1	0.347905	0	0	0	0
1751	IFI16	0	0	0	0	0.4558
1752	IFI27	0.880879	0.521618	0	0	0
1753	IFI27L1	0.348628	0	0	0	0
1754	IFI35	0.527578	0	0	0	0
1755	IFI44	0	0.739545	0	0	0
1756	IFI44L	0	0.762874	0	0	0
1757	IFI6	0.693534	0.575764	0	0	0
1758	IFIT1	0	1.07322	0	0	0
1759	IFIT3	0	0.345752	0	0	0
1760	IFITM1	0	0	0	0	1.11928
1761	IFITM2	0	0	0	0	0.724485
1762	IFITM3	0	0	0	0	0.625551
1763	IFNGR1	0	0.468159	0	0	0
1764	IFNGR2	0	0	0	0	0.730062
1765	IFRD1	0	0	0.295631	0	0
1766	IFRD2	0	0	0.499141	0	0
1767	IFT122	0	0.382878	0	0	0
1768	IFT27	0	0.302013	0	0	0
1769	IFT43	0	0	0	0	0.41402
1770	IFT80	0	0.678816	0	0	0
1771	IGBP1	0	0	0.514886	0	0
1772	IGDCC4	0	0	0	0	0.724126
1773	IGF1R	0	0.663443	0	0	0
1774	IGF2BP2	0	0	0.35476	0	0
1775	IGF2BP3	0	0	0	0	0.848973
1776	IGFBP2	0	0	0	0	0.552047
1777	IGFBP4	1.41959	0	0	0	0
1778	IGFBP5	0.486178	0	0	0	0
1779	IGFBP6	0	0	0.534743	0	0
1780	IGFBP7	0.437144	0	0	0	0
1781	IGKC	1.85543	0	0	0	0
1782	IGSF1	0	1.88426	0	0	0
1783	IGSF11	0	1.0313	0	0	0
1784	IGSF8	0.41022	0	0	0	0
1785	IK	0	0	0.301569	0	0
1786	IKBIP	0.32783	0	0	0	0
1787	IKBKB	0	0.418226	0	0	0
1788	IL11RA	0	0.998	0	0	0
1789	IL13RA1	0.39	0	0	0	0
1790	IL13RA2	0	0	1.61179	0	0
1791	IL17D	0	2.0494	0	0	0
1792	IL17RA	0.312989	0	0	0	0
1793	IL17RB	0	0.467361	0	0	0.41305
1794	IL17RC	0	0.48092	0	0	0
1795	IL17RD	0	1.09005	0	0	0
1796	IL4R	0	0	0.417083	0	0.431455
1797	IL6ST	0	0	0	0	0.491789
1798	ILDR2	0	0.582715	0	0	0
1799	ILKAP	0.265605	0.346267	0	0	0
1800	IMMP1L	0	0	0	0	1.17376
1801	IMPA2	0	1.35356	0	0	0
1802	IMPACT	0	0.532043	0	0	0
1803	IMPAD1	0	0	0	0	0.313698
1804	INAFM1	0	0	0	0	0.342504
1805	ING1	0	0	0.666309	0	0
1806	ING5	0	0.56819	0	0	0
1807	INKA2	0	1.11084	0	0	0
1808	INPP4A	0	0.842047	0	0	0
1809	INPP5F	0	0	0	0	0.52546
1810	INPPL1	0	0.265156	0	0	0
1811	INSIG1	0	0	0.944499	0	0
1812	INSIG2	0	0	0.347408	0	0
1813	INSM1	0	0	0	0	0.632907
1814	INSYN2A	0	0	0	0	1.6704
1815	INTS1	0.363379	0	0	0	0
1816	INTS10	0	0.462508	0	0	0.290892
1817	INTS3	0.334483	0.274602	0	0	0
1818	IP6K1	0	0.493514	0	0	0
1819	IP6K2	0	0.398576	0.410983	0	0
1820	IPO13	0	0.296703	0	0	0
1821	IPO4	0	0	0	0	0.438261
1822	IPO7	0	0	0.282991	0	0
1823	IPO9	0	0	0	0	0.328155
1824	IQCK	0	0.831259	0	0	0.44023
1825	IQGAP2	0	0	0	0	0.822981
1826	IQSEC1	0	0.418083	0	0	0
1827	IQSEC2	0.319532	0	0	0	0
1828	IRF1	0	0	0.765291	0	0
1829	IRF2	0.270545	0.282698	0	0	0
1830	IRF2BP2	0	0.450014	0	0	0
1831	IRF7	0.488349	0	0	0	0
1832	IRF9	0	0.621061	0	0	0
1833	IRS2	0	0	0.418113	0	0
1834	ISCA1	0	0.456323	0	0	0
1835	ISCA2	0	0	0	0	0.267394
1836	ISCU	0	0.387567	0	0	0
1837	ISG15	0	0.38075	0	0	0
1838	ISLR	1.76572	0	0	0	0
1839	ISOC2	0.371104	0	0	0	0
1840	ISYNA1	0.274582	0	0	0	0
1841	ITFG1	0	0	0	0	0.283175
1842	ITGA10	0	0	0.980116	0	0
1843	ITGA2	0	0.368542	0	0	0
1844	ITGA3	0	0	0	0	0.509046
1845	ITGA5	0	0	0.659982	0	0
1846	ITGA6	0	0.993389	0	0	0
1847	ITGAE	0	0	0	0	0.452068
1848	ITGAV	0	0.983299	0	0	0
1849	ITGB1	0	0	0.560046	0	0
1850	ITGB1BP1	0	0	0	0	0.662037
1851	ITGB2	0	0.330859	0	0	0
1852	ITGB3BP	0.309046	0	0	0	0
1853	ITGB4	0	0.712179	0	0	0
1854	ITGB5	0	0.79913	0	0	0
1855	ITGB8	0	0.296484	0	0	0.39614
1856	ITIH4	0	1.1426	0	0	0
1857	ITM2B	0	0.304885	0	0	0.371538
1858	ITM2C	0.887226	1.07829	0	0	0
1859	ITPK1	0	1.04531	0	0	0
1860	ITPKB	0	0.275926	0	0	0
1861	ITPKC	0.385283	0	0	0	0.493604
1862	ITPR3	0	0.565822	0	0	0
1863	ITPRID2	0	0	0	0	0.429216
1864	IVD	0	0.431941	0	0	0
1865	JAG1	0.299726	0	0	0	0
1866	JAK1	0.328338	0	0	0	0
1867	JAM2	0	0.649792	0	0	0
1868	JAM3	0	0	0.325154	0	0
1869	JKAMP	0	0.678008	0	0	0
1870	JMJD4	0	0	0	0	0.360412
1871	JMJD6	0	0	0.49547	0	0
1872	JMY	0.296043	0	0	0	0
1873	JPH1	0	0	0	0	0.508708
1874	JPT1	0	0	0	0	0.540092
1875	JUN	0	0	0.265588	0	0
1876	JUNB	0	0	0.54096	0	0
1877	KALRN	0	0.619923	0	0	0
1878	KANK1	0	0.644883	0	0	0
1879	KANK2	0.327753	0	0	0	0
1880	KANSL3	0	0.446936	0	0	0
1881	KARS	0	0	0.363524	0	0
1882	KAT2A	0	0.439672	0	0	0
1883	KAT2B	0	1.35055	0	0	0
1884	KAT7	0.543187	0	0	0	0
1885	KAT8	0	0.367241	0	0	0
1886	KBTBD6	0	0.589664	0	0	0
1887	KCNA2	0	1.79337	0	0	0
1888	KCNE4	0.460001	0	0	0	0.89515
1889	KCNIP1	0	1.0047	0	0	0.672804
1890	KCNIP4	0	0	0	0	1.28286
1891	KCNJ10	0	1.41897	0	0	0
1892	KCNJ16	0	2.41955	0	0	0
1893	KCNMB4	0	0.823313	0	0	0
1894	KCNN2	0	2.53405	0	0	0
1895	KCNN3	0	0.847868	0	0	0
1896	KCNN4	0	0	1.68732	0	0
1897	KCTD12	0	0.745385	0	0	0
1898	KCTD17	0.484507	0	0	0	0
1899	KCTD20	0	0	0	0	0.449935
1900	KCTD3	0	0.738115	0	0	0
1901	KCTD5	0	0	0	0	0.480923
1902	KCTD6	0	1.04462	0	0	0
1903	KDELR1	0	0	0.347292	0	0
1904	KDELR2	0	0	0	0	0.354915
1905	KDM1A	0	0.332081	0	0	0
1906	KDM3A	0	0.282332	0	0	0
1907	KDM3B	0	0.643676	0	0	0
1908	KIAA0319L	0	0.384494	0	0	0
1909	KIAA0355	0.478372	0	0	0	0
1910	KIAA0408	0	0.443639	0	0	0
1911	KIAA0556	0	0.830606	0	0	0
1912	KIAA0895L	0	0	0	0	0.42269
1913	KIAA1109	0	0	0	0	0.437201
1914	KIAA1143	0	0.405047	0	0	0
1915	KIAA1211L	0	0	0	0	1.09861
1916	KIAA1549L	0	0	0	0	0.529471
1917	KIAA1671	0	0.878736	0	0	0
1918	KIDINS220	0	0.297765	0	0	0
1919	KIF13B	0	0	0	0	0.544394
1920	KIF21A	0	0.703572	0	0	0
1921	KIF22	0	0	0	0	0.365975
1922	KIF3A	0.285387	0	0	0	0
1923	KIF5C	0	0.433278	0	0	0
1924	KIFAP3	0	0	0	0	0.316508
1925	KITLG	0	0.496592	0	0	0.35177
1926	KLF10	0	0	0.752285	0	0
1927	KLF12	0	0.759726	0	0	0
1928	KLF15	0	1.35732	0	0	0
1929	KLF16	0.27167	0	0	0	0
1930	KLF2	0	0.44101	0	0	0
1931	KLF3	0	0.30141	0	0	0
1932	KLF6	0	0	0.784684	0	0
1933	KLF7	0.26512	0	0.356586	0	0
1934	KLF9	0	1.0277	0	0	0
1935	KLHDC2	0	0.944958	0	0	0
1936	KLHDC8A	0	0.685023	0	0	0.507589
1937	KLHL12	0	0.514626	0	0	0.347687
1938	KLHL2	0	0.729053	0	0	0
1939	KLHL21	0	0	0.304938	0	0
1940	KLHL24	0	0.610047	0	0	0
1941	KLHL26	0	1.10114	0	0	0
1942	KLHL4	0	0	0	0	0.658295
1943	KLHL42	0	0.387557	0	0	0
1944	KLHL7	0	0.7878	0	0	0
1945	KMT2E-AS1	0	0	2.5107	0	0
1946	KMT5A	0	0	0	0	0.480179
1947	KNDC1	0	1.49977	0	0	0
1948	KPNA2	0	0	0	0	0.596845
1949	KPNA4	0	0	0.286796	0	0
1950	KRT10	0	0	0	0	0.427629
1951	KRT18	0	0	1.56503	0	0
1952	KRT19	0	0	2.76048	0	0
1953	KRTCAP2	0	0	0	0	0.292177
1954	KTN1	0	0	0.322673	0	0
1955	KYAT1	0	0.957915	0	0	0
1956	L3HYPDH	0	0.747592	0	0	0
1957	L3MBTL2	0	0	0	0	0.358686
1958	LAGE3	0	0	0	0	0.494154
1959	LAMA5	0	0	0	0	0.28128
1960	LAMB1	0	0	0.408286	0	0
1961	LAMB3	0	0	0	0	0.849137
1962	LAMC1	0	0	0	0	0.296474
1963	LAMP1	0	0.265179	0	0	0.287023
1964	LAMP2	0	0	0	0	0.529592
1965	LAMP5	0	1.88785	0	0	0
1966	LAMTOR1	0	0	0	0	0.46561
1967	LAMTOR5	0	0	0	0	0.359409
1968	LANCL1	0	0.820644	0	0	0
1969	LANCL3	0	1.43964	0	0	0
1970	LAP3	0	0.511401	0	0	0
1971	LAPTM4B	0	0.27293	0	0	0
1972	LARP4B	0.461519	0	0	0	0
1973	LARS2	0	0.814593	0	0	0
1974	LASP1	0.375491	0	0	0	0
1975	LBH	0.406782	0	0	0	0
1976	LBR	0	0	0	0	0.48712
1977	LDHB	0	0.603082	0	0	0
1978	LDLR	0	0	0	0	0.972216
1979	LDLRAD3	0	1.02738	0	0	0
1980	LEF1	0	0	0.939935	0	0
1981	LENG8	0	0	0.422658	0	0
1982	LEPROTL1	0	0	0	0	0.332787
1983	LFNG	0	1.14839	0	0	0
1984	LGALS1	0.314715	0	0	0	0
1985	LGALS3	0	0	0	0.98106	0
1986	LGALS8	0	0	0	0	0.30071
1987	LGI1	0	1.1192	0	0	0
1988	LGI4	0	1.64182	0	0	0
1989	LGR4	0	0	0	0	0.471235
1990	LGR6	0	2.31585	0	0	0
1991	LHPP	0	0.514647	0	0	0
1992	LHX2	0	0.419948	0	0	0
1993	LIF	0	0	0.855765	0	0
1994	LIFR	0	1.19502	0	0	0
1995	LIG3	0	0	0	0	1.20465
1996	LIMA1	0	0	0	0	0.507964
1997	LIMCH1	0	0.504162	0	0	0
1998	LIMK1	0	0	0	0	0.732782
[truncated: 2,407 more rows]

## Sheet: Melanoma (DEG)
	gene	black	darkorange	red
0	AAMP	0.808267	0	0
1	ACOT7	1.16545	0	0
2	ACTB	0	0	0.768415
3	ACTG1	0.458346	0	0
4	AGAP3	0.775728	0	0
5	AHCY	0.838357	0	0
6	AKNA	0	3.2445	0
7	AKR7A2	0.928482	0	0
8	AKT1	1.0893	0	0
9	AKT1S1	1.02535	0	0
10	ALDH1A1	0.794358	0	0
11	ALDH1A3	1.48409	0	0
12	ALDH3A2	1.46666	0	0
13	ANGPT2	1.10142	0	0
14	ANKRD28	0.973912	0	0
15	ANXA1	1.61942	0	0
16	ANXA5	1.18565	0	0
17	AP1S2	0.904177	0	0
18	APMAP	1.00966	0	0
19	APOD	0.698595	0	0
20	ARF4	1.52918	0	0
21	ARHGDIB	0	1.98262	0
22	ARHGEF1	0	1.97992	0
23	ARPC1A	0.880514	0	0
24	ASAH1	1.31913	0	0
25	ASAP1	1.10607	0	0
26	ATF4	1.40783	0	0
27	ATP1A1	1.46745	0	0
28	ATP1B3	0.680196	0	0
29	ATP6V1C1	0.940454	0	0
30	ATP8B2	1.12315	0	0
31	AZIN1	1.13663	0	0
32	B2M	0.730189	0	0
33	B4GALT5	1.12328	0	0
34	BACE2	0.743623	0	0
35	BAIAP2	0.609368	0	0
36	BANK1	0	4.21838	0
37	BCAS3	1.08227	0	0
38	BGN	0	0	3.28096
39	BLK	0	2.68515	0
40	BMP4	0.967708	0	0
41	BNIP3L	1.15679	0	0
42	BRD9	1.58659	0	0
43	BTBD3	1.00378	0	0
44	BTG1	0	2.52625	0
45	C14orf2	0.852646	0	0
46	C1QA	0	0	1.22207
47	C1QBP	1.06303	0	0
48	C20orf27	1.37772	0	0
49	C5orf24	1.26314	0	0
50	C7orf73	0.903689	0	0
51	CABLES1	2.57356	0	0
52	CALM2	0.747334	0	0
53	CANX	0.653563	0	0
54	CAPN2	1.02427	0	0
55	CAPN3	0.266885	0	0
56	CAV2	0.784627	0	0
57	CCDC50	0.572765	0	0
58	CCDC88B	0	2.18416	0
59	CCL21	0	4.139	0
60	CCNB1IP1	1.86318	0	0
61	CCND1	0.844005	0	0
62	CCR7	0	3.03987	0
63	CCT3	0.523754	0	0
64	CCT5	1.03425	0	0
65	CD109	1.0376	0	0
66	CD22	0	3.03495	0
67	CD276	0.892691	0	0
68	CD320	1.02012	0	0
69	CD37	0	3.18869	0
70	CD44	0.881205	0	0
71	CD52	0	2.55397	0
72	CD53	0	2.73004	0
73	CD59	0.85617	0	0
74	CD63	0.641793	0	0
75	CD74	0	1.8752	0
76	CD79A	0	2.65961	0
77	CD79B	0	2.84346	0
78	CD9	0.84551	0	0
79	CDC42SE2	0	2.43937	0
80	CDCA4	1.50821	0	0
81	CDH1	1.23986	0	0
82	CEACAM1	0.910146	0	0
83	CH507-513H4.5	0	0	1.56039
84	CHL1	1.09223	0	0
85	CHP1	1.42878	0	0
86	CLIC4	1.24973	0	0
87	CLSTN1	0.303324	0	0
88	CNN2	0	2.08863	0
89	CNRIP1	1.39367	0	0
90	COL14A1	1.94284	0	0
91	COL1A1	0	0	2.83571
92	COPA	0.690174	0	0
93	COPB2	1.54151	0	0
94	COPS7A	0.892295	0	0
95	CORO1A	0	2.69465	0
96	COX17	1.71968	0	0
97	COX6C	0.640826	0	0
98	CPEB2	1.6966	0	0
99	CPNE1	0.915013	0	0
100	CRTAC1	0.87716	0	0
101	CRTAP	1.79613	0	0
102	CSE1L	0.785648	0	0
103	CSPG4	0.72641	0	0
104	CTC-231O11.1	1.30374	0	0
105	CTHRC1	2.35474	0	0
106	CTNND1	1.83737	0	0
107	CTSF	1.55909	0	0
108	CTSK	1.65998	0	0
109	CTSL	1.49744	0	0
110	CTTN	0.94608	0	0
111	CXCL13	0	2.89417	0
112	CXCR4	0	2.55046	0
113	CYBA	0	1.98413	0
114	CYTH3	1.99252	0	0
115	DAZAP2	0	1.95972	0
116	DCT	1.74874	0	0
117	DDX1	0.982279	0	0
118	DDX5	0	1.0874	0
119	DLD	1.05951	0	0
120	DLL3	1.38808	0	0
121	DOCK4	2.70751	0	0
122	DPYSL3	1.15842	0	0
123	DUSP4	1.16402	0	0
124	EDNRB	0.998947	0	0
125	EEF1B2	0	1.28084	0
126	EIF1AX	0.914364	0	0
127	EIF4A1	0.806992	0	0
128	EIF4A2	0.778088	0	0
129	EIF4EBP1	1.02896	0	0
130	ELL2	0.947382	0	0
131	EMP1	1.29634	0	0
132	ENTPD6	1.43728	0	0
133	EPHA2	1.9396	0	0
134	EPS8	0.966841	0	0
135	ERBB3	0.649525	0	0
136	ETS1	0	2.25852	0
137	ETV1	1.50107	0	0
138	ETV4	0.759336	0	0
139	EVA1A	0.913275	0	0
140	F2R	1.9452	0	0
141	FAIM3	0	3.80651	0
142	FAM107B	0	3.53878	0
143	FAM210B	1.62974	0	0
144	FAM213A	0.675117	0	0
145	FAM3C	1.05613	0	0
146	FAM84B	2.40451	0	0
147	FAM91A1	1.26733	0	0
148	FASN	1.2275	0	0
149	FCRLA	0	4.19157	0
150	FGF2	1.51634	0	0
151	FGL2	1.70841	0	0
152	FKBP10	1.30338	0	0
153	FNIP2	1.15779	0	0
154	FTH1	1.21281	0	0
155	FXR1	0.850999	0	0
156	FXYD3	0.943145	0	0
157	FYTTD1	1.27537	0	0
158	GCNT2	1.26127	0	0
159	GDF15	1.08237	0	0
160	GDI1	0.90227	0	0
161	GGH	1.73876	0	0
162	GIPC1	0.862111	0	0
163	GJB1	1.82694	0	0
164	GLCE	1.74315	0	0
165	GLRX5	1.34871	0	0
166	GNAS	1.00734	0	0
167	GNG12	2.02832	0	0
168	GNG2	1.07008	0	0
169	GNPTG	1.28015	0	0
170	GPM6B	0.743904	0	0
171	GPNMB	1.70764	0	0
172	GPR56	1.66623	0	0
173	GPRIN3	2.00332	0	0
174	GSTO1	0.881292	0	0
175	H1F0	0.87224	0	0
176	H2AFZ	0.882512	0	0
177	H3F3B	0.720021	0	0
178	HAPLN1	2.44396	0	0
179	HIBCH	1.50791	0	0
180	HIPK2	0.842637	0	0
181	HLA-DMB	0	2.17326	0
182	HLA-DPB1	0	1.66872	0
183	HLA-DQB1	0	1.91511	0
184	HLA-DRA	0	2.2501	0
185	HLA-DRB1	0	1.65189	0
186	HMCN1	1.81551	0	0
187	HMGA1	0.729613	0	0
188	HMGA2	2.37396	0	0
189	HMGN2	1.10615	0	0
190	HMHA1	0	2.96845	0
191	HNRNPH1	0	1.10304	0
192	HPGD	1.01051	0	0
193	HSBP1	1.17852	0	0
194	HSP90AA1	0.905687	0	0
195	HSP90AB1	0.972173	0	0
196	HSPA1A	1.015	0	0
197	HSPA1B	0.998827	0	0
198	HSPA2	1.41398	0	0
199	HSPB1	1.0415	0	0
200	HSPD1	1.04629	0	0
201	HSPE1	1.231	0	0
202	HVCN1	0	3.20233	0
203	IFIT3	1.00499	0	0
204	IGF1R	1.52844	0	0
205	IGFBP4	0	0	3.29842
206	IGLL5	0	0	1.31947
207	IL16	0	2.3747	0
208	INPPL1	0.913803	0	0
209	IQGAP1	1.4519	0	0
210	ISYNA1	1.31049	0	0
211	ITGB5	1.38592	0	0
212	ITPK1	1.4099	0	0
213	IVNS1ABP	1.60589	0	0
214	JMJD1C	0	2.45721	0
215	KANK1	1.60468	0	0
216	KDR	1.67316	0	0
217	KDSR	0.773177	0	0
218	KHSRP	1.10365	0	0
219	KIAA0196	1.94249	0	0
220	KIFC3	1.42844	0	0
221	KIT	1.80331	0	0
222	KLF2	0	3.13015	0
223	KXD1	0.647062	0	0
224	LAMP2	1.03285	0	0
225	LAMTOR1	0.869875	0	0
226	LAMTOR5	0.811512	0	0
227	LAPTM4B	1.26339	0	0
228	LAPTM5	0	2.11232	0
229	LBH	0	2.72475	0
230	LDHA	1.2104	0	0
231	LGALS3	1.07141	0	0
232	LGI4	1.00679	0	0
233	LGR4	1.99074	0	0
234	LIMA1	1.21637	0	0
235	LIMD2	0	1.70556	0
236	LINC00493	1.3735	0	0
237	LINC00657	0.611445	0	0
238	LINC00926	0	3.30083	0
239	LONP2	0.977456	0	0
240	LOXL4	1.16093	0	0
241	LPGAT1	1.06085	0	0
242	LPIN2	1.58537	0	0
243	LRPAP1	0.72743	0	0
244	LRRN4CL	1.33845	0	0
245	LTB	0	3.11439	0
246	LTBR	0.823052	0	0
247	MAGEA3	2.48311	0	0
248	MAGEA6	1.39514	0	0
249	MAGED1	0.797054	0	0
250	MAGED2	0.736032	0	0
251	MAGEF1	1.15891	0	0
252	MAGT1	1.29149	0	0
253	MBNL2	1.14729	0	0
254	MCAM	1.34258	0	0
255	MCM3	1.40027	0	0
256	MCM6	1.02479	0	0
257	MCM7	0.558818	0	0
258	MCOLN3	2.49328	0	0
259	MDH1	0.42782	0	0
260	MDM2	1.24139	0	0
261	METRN	0.504794	0	0
262	METTL9	2.05203	0	0
263	MFGE8	1.01292	0	0
264	MFSD12	0.990251	0	0
265	MGAT4B	1.06786	0	0
266	MIA	0.804635	0	0
267	MITF	1.31538	0	0
268	MLANA	1.30465	0	0
269	MOB1A	0	1.86552	0
270	MOK	1.21726	0	0
271	MRFAP1	0.757806	0	0
272	MRPL12	1.08488	0	0
273	MRPL17	1.07146	0	0
274	MRPS6	1.26399	0	0
275	MS4A1	0	3.55541	0
276	MSH2	1.38607	0	0
277	MT2A	1.27774	0	0
278	MYEF2	1.94518	0	0
279	MYL9	0	0	3.86472
280	MYO10	1.13705	0	0
281	MYO1B	1.76417	0	0
282	MYO5A	0.682387	0	0
283	NBL1	0.900261	0	0
284	NCF1	0	2.63226	0
285	NCKAP1	1.22356	0	0
286	NDN	1.32807	0	0
287	NDRG1	1.48207	0	0
288	NDUFAB1	0.878921	0	0
289	NDUFB1	0.785717	0	0
290	NDUFB3	1.76376	0	0
291	NDUFS2	1.96885	0	0
292	NDUFV2	0.778969	0	0
293	NEAT1	1.06037	0	0
294	NEDD4	1.52478	0	0
295	NEK7	1.35452	0	0
296	NELL1	0.958032	0	0
297	NOP56	0.885064	0	0
298	NPC1	2.26512	0	0
299	NPC2	0.89919	0	0
300	NPM1	0.624264	0	0
301	NUDT21	1.90864	0	0
302	NUPR1	0.821549	0	0
303	OLA1	0.72793	0	0
304	OLIG1	2.58951	0	0
305	OSBPL1A	2.49273	0	0
306	OST4	1.07774	0	0
307	PACSIN2	0.98122	0	0
308	PAICS	0.638002	0	0
309	PAX3	2.22453	0	0
310	PCDH7	1.33033	0	0
311	PCMTD2	0.997237	0	0
312	PCNA	2.34662	0	0
313	PDIA4	1.19111	0	0
314	PEG10	1.96285	0	0
315	PEG3	1.6923	0	0
316	PFDN2	1.34714	0	0
317	PGAM1	1.61613	0	0
318	PGK1	0.76858	0	0
319	PHB	0.572499	0	0
320	PHLDA1	0.992483	0	0
321	PHLDA2	0.774699	0	0
322	PIGT	0.749408	0	0
323	PKM	0.987889	0	0
324	PLA1A	1.06615	0	0
325	PLAT	2.29893	0	0
326	PLCB4	0.774068	0	0
327	PLOD3	1.27304	0	0
328	PLP1	0.924077	0	0
329	PLXNC1	2.70143	0	0
330	PMEL	1.106	0	0
331	PMP22	1.70223	0	0
332	POSTN	1.15607	0	0
333	PPDPF	0.758019	0	0
334	PPFIBP1	0.988598	0	0
335	PPP2R4	0.472645	0	0
336	PPT1	1.22868	0	0
337	PPT2	2.21562	0	0
338	PRAME	2.12291	0	0
339	PRKAR1A	1.11798	0	0
340	PRKCSH	1.1395	0	0
341	PRNP	1.18786	0	0
342	PROM1	1.76435	0	0
343	PRRX1	1.20623	0	0
344	PSMC2	0.839208	0	0
345	PTGDS	0	1.86817	0
346	PTPLAD1	1.69922	0	0
347	PTPN12	1.73074	0	0
348	PTPN6	0	2.18955	0
349	PTPRA	0.825081	0	0
350	PTPRC	0	2.89875	0
351	PTPRJ	1.37646	0	0
352	PTRF	0	0	1.5419
353	PTTG1IP	1.23523	0	0
354	PXN	1.16564	0	0
355	PYGL	1.12966	0	0
356	PYROXD2	0.908893	0	0
357	RAB10	1.23516	0	0
358	RAB38	1.18503	0	0
359	RAB5A	1.30607	0	0
360	RAC2	0	2.51784	0
361	RAD21	1.84402	0	0
362	RASGRP2	0	3.30017	0
363	RASSF3	0.912088	0	0
364	RASSF5	0	3.29144	0
365	RBFOX2	1.48889	0	0
366	RBM3	0.799403	0	0
367	RCC2	1.43676	0	0
368	RGS1	1.15617	0	0
369	RGS2	1.85855	0	0
370	RGS20	1.97915	0	0
371	RGS5	1.85527	0	0
372	RHEB	1.19408	0	0
373	RHOBTB3	1.7165	0	0
374	RHOH	0	3.69306	0
375	RHOJ	0.999163	0	0
376	RIPK4	1.49504	0	0
377	RNASE1	0	0	2.55711
378	RNASET2	0	2.20094	0
379	RND3	1.17082	0	0
380	RNF145	0.872573	0	0
381	RNF19A	1.41304	0	0
382	RNF7	0.931666	0	0
383	RP13-735L24.1	1.44965	0	0
384	RPL11	0	1.27909	0
385	RPL29	0	0.841064	0
386	RPL35	0	0	0.706516
387	RPL39	0	0	0.889981
388	RPL6	0	0.971276	0
389	RPL7A	0	1.08396	0
390	RPL8	0.526753	0	0
391	RPL9	0	0.842301	0
392	RPLP1	0	0	0.491658
393	RPLP2	0	0.453963	0
394	RPN2	0.604068	0	0
395	RPS12	0	0.589764	0
396	RPS27	0	0	0.434432
397	RPS27A	0	0.631349	0
398	RPS27L	1.53332	0	0
399	RPS6KA3	1.88356	0	0
400	RRM2	1.51176	0	0
401	RRM2B	1.35679	0	0
402	RTN4	0.818083	0	0
403	RTN4RL1	2.52882	0	0
404	S100A1	1.30688	0	0
405	S100A10	1.24283	0	0
406	S100A16	0.610339	0	0
407	S100B	0.728973	0	0
408	SAP18	1.13927	0	0
409	SAT1	0.871703	0	0
410	SCD	1.97158	0	0
411	SDC2	1.38432	0	0
412	SDC3	0.927474	0	0
413	SDC4	1.62221	0	0
414	SDCBP	1.19639	0	0
415	SEC11C	1.39134	0	0
416	SEMA3C	1.71433	0	0
417	SEPHS2	1.87215	0	0
418	SEPT11	1.15204	0	0
419	SERPINE2	1.56864	0	0
420	SERPINH1	1.24808	0	0
421	SF3B6	1.58285	0	0
422	SFRP1	1.73373	0	0
423	SGK3	0.847837	0	0
424	SGSM2	1.45384	0	0
425	SGTA	0.831054	0	0
426	SHISA2	1.59096	0	0
427	SIPA1	0	1.93073	0
428	SIVA1	0.627081	0	0
429	SLC11A2	1.68071	0	0
430	SLC25A11	0.884715	0	0
431	SLC25A13	1.52901	0	0
432	SLC25A4	1.07105	0	0
433	SLC35B2	2.07443	0	0
434	SLC38A2	1.19034	0	0
435	SLC43A3	0.59852	0	0
436	SLC4A7	2.20172	0	0
437	SLC5A3	1.91363	0	0
438	SLC6A8	1.87275	0	0
439	SLC7A5	1.19482	0	0
440	SLC7A8	2.14301	0	0
441	SMARCA1	6.29187	0	0
442	SMS	1.38464	0	0
443	SNCA	1.04466	0	0
444	SNX10	1.49711	0	0
445	SOX10	1.25293	0	0
446	SOX8	1.76597	0	0
447	SPAG9	1.35352	0	0
448	SPARCL1	1.16734	0	0
449	SPATA13	1.82798	0	0
450	SPIRE1	0.672252	0	0
451	SPP1	1.52948	0	0
452	SPRY4	1.32181	0	0
453	SRGAP2	1.8291	0	0
454	SRM	1.39509	0	0
455	SSFA2	2.0097	0	0
456	SSR3	0.616326	0	0
457	SSR4	0	0	1.04149
458	ST3GAL4	0.948978	0	0
459	ST3GAL5	1.36264	0	0
460	ST3GAL6	1.44365	0	0
461	STAU1	1.22714	0	0
462	STK10	0.835648	0	0
463	STK17A	0	2.54555	0
464	STK17B	0	3.07122	0
465	STK32A	3.33487	0	0
466	STMN1	0.760806	0	0
467	STRA13	0.678026	0	0
468	SUN1	1.8893	0	0
469	SYNGR2	0	2.08599	0
470	SYTL1	0	2.41912	0
471	TAF1D	1.03936	0	0
472	TAF9	1.44264	0	0
473	TBC1D10C	0	3.08554	0
474	TBC1D23	0.796543	0	0
475	TBC1D4	1.62496	0	0
476	TBXAS1	0.922659	0	0
477	TCF12	1.15774	0	0
478	TCL1A	0	2.84253	0
479	TF	1.17796	0	0
480	TFAP2A	2.49843	0	0
481	TFG	1.09221	0	0
482	TFRC	1.51995	0	0
483	TIMP2	0.848559	0	0
484	TM7SF3	0.855906	0	0
485	TMED10	0.887633	0	0
486	TMEM106C	1.44577	0	0
487	TMEM121	1.25778	0	0
488	TMEM14A	1.01247	0	0
489	TMEM167A	1.16567	0	0
490	TMEM230	0.794719	0	0
491	TMEM33	1.87518	0	0
492	TMEM87A	0.707693	0	0
493	TMEM98	1.03447	0	0
494	TMSB4X	0	1.85792	0
495	TMX1	1.22699	0	0
496	TMX4	1.00444	0	0
497	TNFRSF13C	0	3.05679	0
498	TOP1	1.1327	0	0
499	TOP2A	1.43015	0	0
500	TPT1	0.440269	0	0
501	TPX2	0.566968	0	0
502	TRIB1	1.55912	0	0
503	TRIB2	0.821444	0	0
504	TRIM2	1.13553	0	0
505	TRIM63	1.60913	0	0
506	TRMT112	1.14904	0	0
507	TSPAN14	0.520833	0	0
508	TSPAN3	0.972262	0	0
509	TSPAN7	1.14618	0	0
510	TSPAN8	1.08097	0	0
511	TTC8	1.64576	0	0
512	TUBA1B	0.860818	0	0
513	TUBB	0.751188	0	0
514	TUSC3	1.33907	0	0
515	TXNIP	0	2.08973	0
516	TYR	2.11721	0	0
517	UBB	0.534986	0	0
518	UBE2E3	1.04138	0	0
519	UBL3	1.45275	0	0
520	UGCG	1.31988	0	0
521	UQCRH	0.781119	0	0
522	USMG5	0.910142	0	0
523	USP9X	0.674632	0	0
524	VAPB	1.25024	0	0
525	VAT1	0.859344	0	0
526	VDAC1	1.03276	0	0
527	VIM	0.594622	0	0
528	WASL	1.52464	0	0
529	WBP11	1.16425	0	0
530	WBP5	1.9228	0	0
531	WSB1	0.767417	0	0
532	WWTR1	1.42536	0	0
533	XAGE1A	1.03347	0	0
534	XAGE1B	1.04711	0	0
535	XPOT	1.08034	0	0
536	YAP1	0.790173	0	0
537	YTHDF1	0.899083	0	0
538	YWHAE	0.843046	0	0
539	ZBTB38	1.66314	0	0
540	ZC3H13	0.660677	0	0
541	ZDHHC20	0.898632	0	0
542	ZFP36L2	0	1.35722	0
543	ZNF106	1.49493	0	0
544	ZNF704	1.5869	0	0
545	ZNF706	1.46475	0	0

## Sheet: HIDC (DEG)
	gene	blue	cyan	green	magenta	orange	red
0	A2M	0	0	0	0	0.983353	0
1	AACS	0	0.784884	0	0	0	0
2	AAMP	0	0.566344	0	0.324081	0	0
3	AARD	0	0	0.573604	0	0	0
4	AARS	0	0.591012	0	0	0	0
5	AARSD1	0	0.496186	0	0	0	0
6	ABCA2	0	0	0.558678	0	0	0
7	ABCA3	0	0	0.790577	0	0	0
8	ABCC5	0.379063	0.45755	0.494287	0	0	0
9	ABHD11	0	0	0.469908	0	0	0
10	ABHD12	0	0	0.295056	0	0	0
11	ABHD16A	0	0.432627	0	0	0	0
12	ABHD2	0	1.28278	0	0.466876	0	0.681887
13	ABLIM3	0	1.17179	0	0.895782	0	0
14	ABT1	0	0.742241	0	0	0	0
15	AC010168.2	0	1.01036	0	0.821995	0	0
16	AC010998.3	0	1.26313	0	1.44943	0	0
17	AC015813.1	0	1.27605	0	0	0	0
18	AC026355.2	0	0.955184	0	0.99255	0	0
19	AC037198.2	0	0	0	2.14698	0	0
20	AC048352.1	0	0	0	0.967053	0	0
21	AC068888.1	0	0	0.447397	0	0	0
22	AC087379.2	0	1.11925	0	0	0	2.02281
23	AC093297.2	0	0	0	1.55107	0	0
24	AC095057.4	0	1.01932	0	0	0	0
25	AC124067.2	0	1.23324	0	0	0	0
26	AC245060.5	0	0	0	0	1.31866	0
27	ACAA1	0	0	0.634035	0	0	0
28	ACADSB	0	1.65829	0	0.438261	0	0
29	ACADVL	0	0.481391	0	0	0	0
30	ACAP1	0	0	0	0	1.69637	0
31	ACAT1	0	0	1.1608	0	0	0
32	ACKR1	0	0	0	0	2.61945	0
33	ACKR3	0	0	0	0.824742	0	0
34	ACLY	0	0.593431	0	0.445392	0	0
35	ACO2	0	0.339777	0	0	0	0
36	ACOT13	0	0.893415	0	0	0	0
37	ACOT2	0	0.925095	0	0	0	0
38	ACOX2	0	1.16191	0	0	0	0
39	ACP1	0	0.340182	0	0.385211	0	0
40	ACP2	0	0	0.387842	0	0	0
41	ACP6	0	0	0.473382	0	0	0
42	ACSF2	0	0	0.547424	0	0	0
43	ACSL1	0	0	0.804218	0	0	0
44	ACSL3	0	0.445607	0	0.390557	0	1.10408
45	ACTA2	0	0	0.426883	0	0	0
46	ACTG1	0	0.26177	0	0	0	0
47	ACTN1	0	0	0.52788	0	0	0
48	ACTR10	0	0.432239	0	0.377452	0	0
49	ACTR1B	0	0.504366	0	0	0	0
50	ACTR2	0	0	0	0	0.374351	0
51	ADA2	0	0	0	0	1.19173	0
52	ADAM15	0	0	0.369581	0	0	0
53	ADAMTS15	0	0	0	0	0	1.83326
54	ADAR	0	0.559608	0	0	0	0
55	ADGRG1	0	0.393123	0.601387	0	0	0
56	ADGRL2	0	0	0	0	0	3.51489
57	ADH5	0	0.340835	0	0.319649	0	0
58	ADI1	0	0.380837	0	0	0	0
59	ADIPOR1	0	0.517931	0	0.294853	0	0
60	ADIPOR2	0	0	0.898713	0	0	0
61	ADIRF	0	0	0	0.290756	0	0.857012
62	ADORA2A	0	0	0.761393	0.477135	0	0
63	AEBP1	0.70355	0	0	0	0.51846	0
64	AFF3	0	0.780302	0	0.549856	0	0.929305
65	AFG3L2	0	0	0.39867	0	0	0
66	AFMID	0	0	0	0.520393	0	1.5723
67	AFP	0	0	0	1.53247	0	0
68	AGAP1	0	0	0.393375	0	0	0
69	AGL	0	0	1.39882	0	0	0
70	AGPAT1	0	0.308763	0	0.343673	0	0
71	AGPAT2	0	0	0.807102	0	0	0
72	AGPS	0	0.61141	0	0	0	0
73	AGR2	0.600755	0	0.976636	0	0	0
74	AGR3	0	0	0.452514	0.789196	0	0
75	AHCY	0	0.649316	0	0.554093	0	0
76	AHSA1	0	0.537812	0.377104	0	0	0
77	AKAP1	0	0.386888	0	0	0	0
78	AKAP13	0	0	0	0	1.36638	0
79	AKAP9	0	0	0	0	1.01869	0
80	AKNA	0	0	0	0	1.64522	0
81	AKR7A3	0	0.955743	0	0.72796	0	0
82	AKT1	0	0	0.265413	0	0	0
83	AKT2	0	0.295183	0	0.261075	0	0
84	AL035661.1	0	0	0	0.639321	0	0
85	AL357054.4	0	0	0	1.97774	0	0
86	AL391001.1	0	0	0	0.379865	0	0
87	AL627171.2	2.04228	0	0	0	0.552568	0
88	ALCAM	0	0	0	0.375198	0	0
89	ALDH2	0	0.663782	0	0.463257	0	0
90	ALDH3B2	0	0	0	0.50535	0	0
91	ALDH6A1	0	0.527812	0	0.51484	0	0
92	ALDH7A1	0	0.534723	0	0	0	0
93	ALDH9A1	0	0	0	0.716934	0	0
94	AMFR	0	0.658354	0	0.622901	0	0.968345
95	AMIGO2	0	0	0	0	0	3.91137
96	AMZ2	0	0.590269	0	0	0	0
97	ANAPC11	0	0.407236	0	0	0	0
98	ANKFY1	0	0.721499	0	0	0	0
99	ANKHD1	1.20828	0	0	0	0.474314	0
100	ANKRD12	0.562172	0	0	0	1.02412	0
101	ANKRD30B	0	0	0	0.331901	0	0.750136
102	ANKRD36C	0	0	0	0	0.841431	0
103	ANO1	0	0	0.612841	0.318822	0	0
104	ANO9	0	0	0.454696	0	0	0
105	ANP32A	0	0	0	0.427806	0	0
106	ANP32E	0	0	0.896747	0	0	0
107	ANTXR1	0	0	0.611517	0	0	0
108	ANXA1	0	0	0	0	1.18199	0
109	ANXA2	0	0	0	0	0.544879	0
110	ANXA5	0	0	0.287724	0	0	0
111	ANXA6	0	0	0	0	0	0.601217
112	ANXA9	0	0.317712	0.364116	0	0	0
113	AOPEP	0	1.61725	0	0	0	0
114	AP1G1	0	0.383935	0	0.345033	0	0
115	AP1G2	0	0.41756	0	0	0	0
116	AP1M1	0	0.805958	0	0	0	0
117	AP1M2	0	0.419844	0	0	0	0
118	AP2B1	0	0.863238	0	0.367288	0	0
119	AP3M2	0	0	0.662871	0	0	0
120	AP3S1	0	0	0.606704	0	0	0
121	APBB2	0	0.532302	0	0	0	0
122	APEH	0	0.3556	0	0.327253	0	0
123	APEX1	0	0.389451	0	0.691742	0	0
124	APH1A	0	0	0.523133	0	0	0
125	APMAP	0	0.30351	0.346506	0	0	0
126	APOC1	0	0	0	0	0.583228	0
127	APOD	0	0	0	0	1.54337	0
128	APOE	0	0	0	0	1.04766	0
129	APOL1	0	0	0	0	0	1.19833
130	APP	0	0.268025	0	0	0	0
131	AQP1	0	0	0	0	1.51134	0
132	AQP3	0.926571	0	1.47794	0	0	0
133	AR	0	0	1.39475	0	0	0
134	ARF1	0	0.283222	0.29922	0	0	0
135	ARF3	0	0.278504	0	0	0	0
136	ARF4	0	0	0	0.342776	0	0
137	ARF6	0	0	0	0.260468	0	0
138	ARFGEF1	0	0	0.260998	0	0	0
139	ARFGEF3	0	0	0.43175	0	0	0
140	ARFIP2	0	0.492047	0	0	0	0
141	ARGLU1	0.993504	0	0	0	0	0
142	ARHGAP30	0	0	0	0	1.84188	0
143	ARHGAP32	0	0	0	1.39991	0	0
144	ARHGAP35	0	0	0.34967	0	0	0
145	ARHGAP39	0	0	0.525159	0	0	0
146	ARHGAP4	0	0	0	0	1.10087	0
147	ARHGAP40	0	0	0	1.60843	0	0
148	ARHGAP8	0	0	0	0.785482	0	0
149	ARHGEF2	0	0.422159	0	0.606132	0	0
150	ARHGEF3	0	0	0	0.999292	0	0
151	ARHGEF37	0	0	0.5661	0	0	0
152	ARID4B	0	0	0	0	0.73493	0
153	ARL1	0	0	0	0.441721	0	0
154	ARL16	0	0.445599	0	0	0	0
155	ARL2BP	0	0.50525	0	0	0	0
156	ARL6IP1	0	0	0.45762	0	0	0
157	ARL8A	0	0.272814	0	0	0	0
158	ARMT1	0	0	1.58249	0	0	0
159	ARPC1A	0	0	0.325817	0	0	0
160	ARPC1B	0	0	0.280112	0	0	0
161	ARPC3	0	0	0.31036	0	0	0
162	ARPC4	0	0	0.267396	0	0	0
163	ARPP19	0	0	0	0.385611	0	0
164	ARPP21	1.76855	0	2.06883	0	0	0
165	ARRDC3	0	0	0.454119	0	0	0
166	ARSD	0	0	0	0.526463	0	0
167	ASB13	0	0.653336	0	0	0	0
168	ASCL1	0	1.34608	0	0	0	0
169	ASCL2	0	0	1.22766	0	0	0
170	ASPM	0	0	0.701418	0	0	0
171	ASXL1	0	0	0.322721	0	0	0
172	ATAD2	0	0	0.496724	0	0	0
173	ATF4	0	0.514925	0	0	0	0
174	ATF5	0	0	0.781889	0	0	0
175	ATF6	0	0.288384	0	0	0	0
176	ATG101	0	0	0.347421	0	0	0
177	ATG12	0	0	0.35764	0	0	0
178	ATG4B	0	0	0	0.310466	0	0
179	ATIC	0	0	0	0.397002	0	0
180	ATOX1	0	0	0.417979	0	0	0
181	ATP2A2	0	0	0.263801	0	0	0
182	ATP2C2	0	0	0	0.835848	0	0
183	ATP5F1A	0	0.367938	0	0	0	0.609919
184	ATP5F1B	0	0.481933	0	0	0	0
185	ATP5F1C	0	0.647896	0	0.34643	0	0
186	ATP5F1E	0	0.317207	0	0.30066	0	0.578524
187	ATP5IF1	0	0.544254	0	0	0	0
188	ATP5MC1	0	0.337772	0	0	0	0
189	ATP5MC2	0	0.323499	0	0	0	0
190	ATP5MC3	0	0.522845	0	0.359327	0	0
191	ATP5MD	0	0.523116	0.274287	0.260258	0	0
192	ATP5ME	0	0.554867	0	0	0	0
193	ATP5MF	0	0.295687	0	0	0	0
194	ATP5MPL	0	0.408872	0	0	0	0
195	ATP5PB	0	0.365941	0	0	0	0
196	ATP5PD	0	0.404113	0	0.366562	0	0
197	ATP5PF	0	0.280638	0.464447	0	0	0
198	ATP5PO	0	0.454384	0	0	0	0
199	ATP6AP1	0	0.344697	0	0.263158	0	0.664407
200	ATP6AP2	0	0.594513	0	0.334386	0	0
201	ATP6V0B	0	0	0.315654	0	0	0
202	ATP6V0C	0.517044	0	0	0	0	0
203	ATP6V0E2	0	0.777837	0	0	0	0
204	ATP6V1C1	0	0.680909	0	0	0	0
205	ATP6V1E1	0	0.573328	0	0.470977	0	0
206	ATP6V1G1	0	0.289211	0	0.543681	0	0
207	ATP6V1H	0	0.508929	0	0	0	0
208	ATP8A2	0	0	1.57275	0	0	0
209	ATP9A	1.45082	0	1.11968	0	0	0
210	ATRAID	0	0.331773	0	0.349569	0	0
211	ATRX	0	0	0	0	0.852069	0
212	ATXN10	0	0	0	0.608875	0	0
213	ATXN7L3B	0	0	0.477062	0	0	0
214	AUP1	0	0.526469	0	0.364161	0	0
215	AUTS2	0	0.756402	0	0.917002	0	1.12781
216	AZGP1	0	0	0	0.63992	0	0
217	AZIN1	0	0	0.64891	0	0	0
218	B2M	0	0	0	0	0.370174	0.889718
219	B4GALNT4	0	0	0.595971	0.378917	0	0
220	B4GALT1	0	0	0.712642	0	0	0
221	B4GALT3	0	0	0	0.581083	0	0
222	BACE2	0	0.858115	0	0	0	0
223	BAG1	0	0	0.947343	0	0	0
224	BAG3	0	0	1.02169	0	0	0
225	BAG6	0	0.318646	0	0	0	0
226	BAIAP2	0	0.309464	0	0.359926	0	0
227	BAMBI	0	0.818246	0	1.09399	0	0.809089
228	BANF1	0	0	0.476289	0	0	0
229	BASP1	0	1.15416	0	0	0	0
230	BAX	0	0	0.481729	0	0	0
231	BAZ1B	0	0	0	0	0.780566	0
232	BAZ2B	0	0	0	0	1.36758	0
233	BBC3	0	0	0.724017	0	0	0
234	BCAM	0	0	0	0.325902	0	0
235	BCAR1	0	0	0.316908	0	0	0
236	BCAS1	0	0.575427	0	0.792881	0	1.77558
237	BCAS4	0	0.312823	0.39695	0	0	0
238	BCAT2	0	0.263437	0	0	0	0
239	BCKDHA	0	0.375641	0	0	0	0
240	BCL2	0	0	0	0.641566	0	1.22287
241	BCL7C	0	0	0.275009	0	0	0
242	BDH1	0	0	0	0.894615	0	0
243	BDP1	0	0	0	0	0.818655	0
244	BECN1	0	0.473733	0	0.39536	0	0
245	BEX3	0	0.419039	0	0.535076	0	0
246	BEX4	0	0.593299	0	0.609133	0	0
247	BGN	0	0	0	0	1.08619	0
248	BHLHE40	0	0	0.414702	0.358323	0	0
249	BID	0	0	0	0.573045	0	0
250	BIK	0	0	0.76278	0	0	0
251	BIRC3	0	0	0	0	2.62882	0
252	BIRC5	0	0	0.743336	0	0	0
253	BLCAP	0	0	0.441139	0	0	0
254	BLMH	0	0.366968	0	0	0	0
255	BLOC1S1	0	0	0.469103	0	0	0
256	BLVRA	0	0.732069	0	0	0	0
257	BLVRB	0	0.342637	0	0	0	0
258	BMERB1	0	0	1.83757	0	0	0
259	BMI1	0	0	1.12013	0	0	0
260	BNIP3	0	0.823623	0	0	0	0
261	BOD1L1	0	0	0	0	1.08412	0
262	BOLA2	0	0	0.36023	0	0	0
263	BOLA3	0	0.808293	0	0.578593	0	0
264	BOP1	0	0	0.590933	0	0	0
265	BPHL	0	0.660976	0	0.585089	0	0
266	BPTF	0	0	0	0	0.669003	0
267	BRD2	0	0	0	0.311549	0	0
268	BRD4	0	0	0	0	0.49704	0
269	BRD8	0	0	0.714488	0	0	0
270	BRF2	0	0.891853	0	0.894167	0	0
271	BRINP3	0	0	2.32083	0	0	0
272	BRK1	0	0.361337	0	0	0	0
273	BROX	0	0.431675	0	0	0	0
274	BST2	1.02724	0	0.263889	0	0	0.479581
275	BTF3	0	0.525863	0	0.487648	0	0
276	BUB3	0	0	0.293998	0	0	0
277	BUD31	0	0	0.316545	0	0	0
278	BYSL	0	0.659906	0	0	0	0
279	BZW1	0	0	0	0.687622	0	0
280	BZW2	0	0	0.697619	0	0	0
281	C12orf57	0	0	0	0.265201	0	0
282	C12orf75	0	0	1.38366	0	0	0
283	C14orf119	0	0.488766	0	0.432348	0	0
284	C16orf70	0	0	0	0.532201	0	0
285	C17orf58	0	0.722928	0	0	0	0
286	C18orf32	0	0.470405	0	0.490533	0	0
287	C19orf33	0	0	0.669741	0	0	0
288	C19orf48	0	0	0.325442	0	0	0
289	C19orf53	0	0.352057	0	0	0	0
290	C1QA	0	0	0	0	1.76044	0
291	C1QB	0	0	0	0	1.44803	0
292	C1QBP	0	1.10917	0	0.785153	0	0
293	C1QC	0	0	0	0	1.23324	0
294	C1R	0	0	0	0	1.29892	0
295	C1S	0	0	0	0	1.07811	0
296	C1orf122	0	0.301149	0	0	0	0
297	C1orf43	0	0.510599	0	0.387923	0	0
298	C20orf204	0	0	0.573026	0	0	0
299	C2CD2L	0	0	0.633754	0	0	0
300	C2orf27A	0	0	1.3283	0	0	0
301	C3	0	0	0	0	1.85622	0
302	C3orf14	0	1.22384	0	0	0	0
303	C5AR2	0	0	0	1.104	0	0
304	C5orf15	0	0	0.360035	0.500323	0	0
305	C6orf141	0	1.99601	0	0	0	0
306	C6orf226	0	1.00341	0	0	0	0
307	C6orf89	0	0.290322	0	0	0	0
308	C7orf50	0	0	0.436645	0	0	0
309	C8orf33	0	0	0.970483	0	0	0
310	C8orf76	0	0.697589	0	0	0	0
311	C8orf82	0	0	0.592864	0	0	0
312	CA12	0	0.57093	0	0	0	1.32358
313	CA14	0	0	0	1.15447	0	0
314	CA2	0	0	0	0.806482	0	0
315	CACFD1	0	0	0.262677	0	0	0
316	CACNA1H	0	0	0	1.66138	0	0
317	CACUL1	0	0	0.298633	0	0	0
318	CACYBP	0	0	0.911292	0	0	0
319	CADM1	0	0.617704	0	0	0	0
320	CALD1	0	0	0	0	1.09071	0
321	CALM1	0	0.292989	0	0	0	0
322	CALM2	0	0	0	0.291891	0	0
323	CALML5	0	0.689356	0	0	0	0.649656
324	CAMK2N1	0	0	0	0.577023	0	0
325	CAMKK2	0	0	0.400368	0	0	0
326	CAMSAP3	0	0	0.497196	0	0	0
327	CAMTA2	0	0.459798	0	0	0	0
328	CAND1	0	0	0.386826	0	0	0
329	CANT1	0	0.30556	0	0.342683	0	0
330	CANX	0.427523	0	0	0	0	0
331	CAP2	0	1.2618	0	0	0	0
332	CAPN2	0	0	0.554288	0	0	0
333	CAPN9	0	1.28174	0	0	0	0
334	CAPRIN1	0	0	0	0.548867	0	0
335	CAPS	0	0	0.413024	0	0	0
336	CARD19	0	0	1.08289	0	0	0
337	CARHSP1	0	0	0.719582	0	0	0
338	CARM1	0	0	0.546764	0	0	0
339	CARTPT	0	0	0	2.33896	0	0
340	CASC3	0	0.702076	0	0.394667	0	0
341	CASZ1	0	0.707621	0	0.683324	0	0
342	CAVIN1	0	0	0	0	1.22645	0
343	CBFA2T3	0	0	0.802107	0	0	0
344	CBWD5	0	0	0.600363	0	0	0
345	CBX1	0	0	0	0.322853	0	0
346	CBX4	0	0	0.558819	0	0	0
347	CCAR1	1.0762	0	0	0	0	0
348	CCDC124	0	0	0.314621	0	0	0
349	CCDC50	0	0	0	0.349438	0	0
350	CCDC80	0	0	0	0	2.12842	0
351	CCDC85B	0	0	0	0	0.657464	0
352	CCDC88A	0	0	0	0	1.68219	0
353	CCDC88B	0	0	0	0	1.68041	0
354	CCDC88C	0	0.586787	0	0.538023	0	0
355	CCL19	0	0	0	0	2.16812	0
356	CCL21	0	0	0	0	2.81684	0
357	CCL5	0	0	0	0	1.48375	0
358	CCNA2	0	0	1.1817	0	0	0
359	CCNB1	0	0	0.661006	0	0	0
360	CCNB2	0	0	1.43915	0	0	0
361	CCND1	0.970258	0	1.15163	0	0	0
362	CCNF	0	0	0.642783	0	0	0
363	CCNG2	0	0	0.803091	0	0	0
364	CCNI	0	0	0.412246	0	0	0
365	CCNO	0	0	2.14053	0	0	0
366	CCNY	0	0	0	0.413376	0	0
367	CCT2	0	0	0.553591	0	0	0
368	CCT3	0	0.503653	0	0.272931	0	0
369	CCT5	0	0	0.355668	0	0	0
370	CCT7	0	0.478253	0	0.298714	0	0
371	CCT8	0	0.391345	0.368557	0	0	0
372	CD14	0	0	0	0	1.26159	0
373	CD151	0	0	0.547721	0	0	0
374	CD163L1	0	0.779307	0	0	0	0
375	CD164	0	0	0.552593	0	0	0
376	CD2	0	0	0	0	1.6776	0
377	CD24	0.639001	0	0	0	0	0.546626
378	CD2BP2	0	0	0.322827	0	0	0
379	CD37	0	0	0	0	1.8245	0
380	CD3E	0	0	0	0	2.02121	0
381	CD44	0	0	0	0	0.590093	0
382	CD46	0	0	0.354832	0	0	0
383	CD47	0	0.411025	0	0	0	0.896618
384	CD52	0	0	0	0	1.5011	0
385	CD55	0	0	0.340301	0	0	0
386	CD59	0.49261	0	0.712059	0	0	0
387	CD6	0	0	0	0	1.95487	0
388	CD63	0	0	0.352397	0	0	0
389	CD68	0	0	0	0	1.143	0
390	CD74	0	0	0	0	0.92893	0
391	CD84	0	0	0	0	1.70443	0
392	CD9	0	0.514907	0	0	0	0
393	CDC16	0	0	0	0.487081	0	0
394	CDC20	0	0	1.3835	0	0	0
395	CDC25B	0	0	0.291857	0	0	0
396	CDC27	0	0.466558	0	0	0	0
397	CDC42SE1	0	0	0.830755	0	0	0
398	CDCA5	0	0	0.969282	0	0	0
399	CDCA8	0	0	0.893446	0	0	0
400	CDCP1	0	0	0.746522	0	0	0
401	CDH1	0	0.387075	0	0.610313	0	0
402	CDH11	0	0	0.468658	0	0	0
403	CDIPT	0	0.371473	0	0	0	0
404	CDK1	0	0	0.707176	0	0	0
405	CDK2AP1	0	0	0.404791	0	0	0
406	CDK5RAP1	0	0.741931	0	0	0	0
407	CDK5RAP3	0	0.57701	0	0.383228	0	0.860478
408	CDKN1A	0	0.43924	0	0	0	0
409	CDKN1B	0	0	0.623391	0	0	0
410	CDKN3	0	0	1.17223	0	0	0
411	CDS2	0	0.574925	0	0	0	0
412	CDT1	0	0	0.88475	0	0	0
413	CDV3	0	0.29526	0	0	0	0
414	CDYL	0	0.575329	0	0	0	0
415	CDYL2	0	0.671815	0	0	0	0
416	CEACAM6	0	0	0.99341	0	0	0
417	CEBPB	0	0.291771	0.370071	0	0	0
418	CELSR1	0	0	0	0.832901	0	0
419	CENPF	0	0	0.452868	0	0	0
420	CEP131	0	0	0	0.920261	0	0
421	CEP350	0	0	0	0	1.19918	0
422	CERS2	0	0	0.619748	0	0	0
423	CERS4	0	0	0.336796	0	0	0
424	CERS6	0	0.773825	0	0.449497	0	0
425	CFAP298	0	0	0	0.560712	0	0
426	CFB	0	0	0	0.838048	0	0
427	CFL1	0	0	0.325739	0	0	0
428	CGA	0	0	0.563567	0	0	0
429	CHCHD1	0	0	0.281228	0	0	0
430	CHCHD2	0	0.527036	0	0	0	0
431	CHCHD5	0	0	0	0.444887	0	0
432	CHD1L	0	0	1.2455	0	0	0
433	CHD2	0	0	0	0	0.822092	0
434	CHD3	0	0	0	0.262943	0	0
435	CHDH	0	0.738788	0	0	0	0
436	CHMP1B	0	0	0	0.556353	0	0
437	CHMP2A	0	0.32626	0	0	0	0
438	CHRD	0	0	0.518848	0	0	0
439	CHST1	0	0	0	0.831444	0	0
440	CHTOP	0	0	0.741586	0	0	0
441	CIAO2A	0	0	0.37757	0	0	0
442	CISH	0	0	0.835886	0	0	0
443	CITED2	0	0	0.382822	0	0	0
444	CITED4	0	0	0	0	0	1.13002
445	CIZ1	0	0	0.352471	0	0	0
446	CKAP2	0	0	0.643178	0	0	0
447	CKAP4	0	0	0.431641	0	0	0
448	CKB	0	0	0	1.23723	0	0
449	CKLF	0	0.558522	0	0	0	0
450	CKS1B	0	0	0.952553	0	0	0
451	CKS2	0	0	1.00878	0	0	0
452	CLCN7	0	0	0.298503	0	0	0
453	CLDN3	0.466246	0	0	0	0	0
454	CLDN4	0	0	0.270333	0	0	0
455	CLDN7	0	0.700504	0	0	0	0
456	CLIC1	0	0	0	0.405357	0	0
457	CLMN	0	0	0	0.287326	0	0
458	CLN3	0	0	0.340491	0	0	0
459	CLN6	0	0	0.362749	0	0	0
460	CLOCK	0	0	0.657659	0	0	0
461	CLPSL2	0	0	1.28644	0	0	0
462	CLPTM1	0	0.301492	0	0	0	0
463	CLPTM1L	0	0	0.262218	0	0	0
464	CLSTN1	0	0	0.467678	0	0	0
465	CLSTN2	0	0	0	1.31689	0	0
466	CLTB	0	0	0.391424	0	0	0
467	CLTC	0	0.487756	0	0.298177	0	0
468	CLU	0.502752	0	0.999534	0	0	0
469	CLUH	0	0.537558	0	0	0	0
470	CMTM8	0	0	0.758277	0	0	0
471	CMTR1	0	0.402304	0	0	0	0
472	CNBP	0	0.322324	0	0.290623	0	0
473	CNDP2	0	0.310887	0	0	0	0.75185
474	CNIH1	0	0	0.369689	0	0	0
475	CNIH4	0	0	0.867577	0	0	0
476	CNN2	0	0	0	0	1.06535	0
477	CNOT1	0	0	0	0.328357	0	0
478	CNOT11	0	0	0	0.614799	0	0
479	CNOT6	0	0	0.543753	0	0	0
480	CNP	0	0.379799	0	0.426789	0	0
481	CNPY2	0	0	0.378221	0	0	0
482	CNTD1	0	1.57471	0	0	0	1.68037
483	CNTD2	0	0.675261	0	0	0	0
484	COA3	0	0.73241	0	0	0	0.764898
485	COA5	0	0.577539	0	0.578356	0	0
486	COA6	0	0.651372	0	0	0	0
487	COASY	0	0.502545	0	0	0	0
488	COL10A1	0	0	0.905482	0	0	0
489	COL11A1	0	0	1.06457	0	0	0
490	COL12A1	0	0	0.928824	0	0	0
491	COL14A1	0	0	0	0	2.16961	0
492	COL18A1	0	0	0	0	0.767937	0
493	COL1A1	0.37152	0	0.604201	0	0.351267	0
494	COL1A2	1.21948	0	0.431056	0	0	0
495	COL2A1	0	0	0.654116	0.592519	0	0
496	COL3A1	0	0	0.608034	0	0	0
497	COL5A1	0	0	0.614731	0	0	0
498	COL5A2	0	0	0.629642	0	0	0
499	COL6A1	0	0	0	0	0.866533	0
500	COL6A2	0	0	0	0	1.07568	0
501	COL6A3	0	0	0	0	0.996193	0
502	COLEC12	0	0	0	1.54524	0	0
503	COMMD1	0	0.642956	0	0	0	0
504	COMMD3	0	0	1.02738	0	0	0
505	COMMD4	0	0	0	0.449026	0	0
506	COMMD6	0	0	0	0.319377	0	0
507	COMMD7	0	0	0.278687	0	0	0
508	COMT	0	0.505757	0	0	0	0
509	COP1	0	0	0.595757	0	0	0
510	COPA	0	0.436348	0	0.490315	0	0
511	COPB2	0	0.447714	0	0.348083	0	0
512	COPG1	0	0.687439	0	0	0	0
513	COPRS	0	0.485882	0	0	0	0
514	COPS5	0	0.364978	0	0	0	0
515	COPS6	0	0.348949	0	0	0	0
516	COPS7A	0	0.840429	0	0	0	0
517	COPS9	0	0.610638	0	0.767807	0	0
518	COPZ1	0	0	0.320226	0	0	0
519	CORO1A	0	0	0	0	1.20342	0
520	COTL1	0	0	0	0	1.03364	0
521	COX14	0	0.86923	0	0.525808	0	0
522	COX16	0	0.317079	0	0.395593	0	0
523	COX17	0	0.690485	0	0.56231	0	0
524	COX20	0	0.780938	0	0.604385	0	0
525	COX6A1	0	0.421886	0.384046	0	0	0
526	COX6C	0	0.437523	0	1.10654	0	1.60768
527	COX7A2	0	0.412584	0.453895	0.40674	0	0
528	COX7A2L	0	0	0	0.520547	0	0
529	COX7B	0	0.349397	0	0	0	0
530	COX7C	0	0.619405	0	0.493107	0	0
531	CPB1	0	0	0	2.10304	0	0
532	CPD	0	0.416089	0	0	0	0
533	CPNE1	0	0	0.331569	0	0	0
534	CPNE3	0	0.276727	0	0	0	0
535	CPNE7	0.955347	0	1.06211	0	0	0
536	CPSF1	0	0	0.571829	0	0	0
537	CPSF6	0	0	0.385976	0	0	0
538	CPT1B	0	0	0	0.537869	0	0
539	CRABP2	0	0.313747	0	0.611654	0	0
540	CRACR2B	0	0	0	0.280612	0	0
541	CRAT	1.36115	0	1.59984	0	0	0
542	CREB3	0	0	0.406638	0	0	0
543	CREB3L4	0	0	0.582778	0	0	0
544	CRIP1	0.395244	0	0.463417	0	0	0
545	CRISP3	0	3.97322	0	0	0	0
546	CRLS1	0	0	0	0.605809	0	0
547	CRNDE	0	0	0.483022	0.322439	0	0
548	CRTAP	0	0	0.454707	0	0	0
549	CS	0	0.469789	0	0	0	0
550	CSAD	0	0	0	0.305368	0	0
551	CSF1R	0	0	0	0	1.43431	0
552	CSKMT	0	0	0.520942	0	0	0
553	CSNK1E	0	0	0	0.488685	0	0
554	CSNK1G3	0	0	0.452367	0	0	0
555	CSNK2B	0	0.658586	0	0.475402	0	0
556	CST1	0	0	0.879779	0	0	0
557	CST3	0	0	0	0.328343	0.440779	0
558	CST9	0	0	0	1.58237	0	0
559	CSTA	0	0.330859	0	1.11936	0	2.11443
560	CSTB	0	0.315975	0	0	0	0
561	CTBP2	0	0.812723	0	0.280287	0	0
562	CTDNEP1	0	0.343172	0	0	0	0
563	CTDSP2	0	0	0.37165	0	0	0
564	CTDSPL	0	0	0.621774	0	0	0
565	CTHRC1	0	0	0.430652	0	0	0
566	CTNNA1	0	0	0.717335	0	0	0
567	CTNNB1	0	0	0.578392	0	0	0
568	CTPS2	0	1.03476	0	0.520241	0	1.07855
569	CTSA	0	0	0.311334	0	0	0
570	CTSB	0	0	0	0	0.411647	0
571	CTSC	0	0	0	0	1.05349	0
572	CTSD	0.390315	0	0	0	0.521459	0
573	CTSH	0	0	0	0	0.752359	0
574	CTSS	0	0	0	0	1.29451	0
575	CTSZ	0	0	0	0	0.823709	0
576	CTTN	0	0	0.532704	0	0	0
577	CUEDC1	0	0	0.47356	0	0	0
578	CUL9	0	0.395049	0	0	0	0
579	CUTA	0	0.292255	0	0	0	0
580	CXCL12	0	0	0	0	1.59494	0
581	CXCL14	1.1906	0	2.02263	0	0	0
582	CXCL16	0	0.385889	0	0	0	0
583	CXCL9	0	0	0	0	1.10719	0
584	CXCR4	0	0	0	0	1.36602	0
585	CXXC1	0	0	0.459131	0	0	0
586	CXXC5	0.94626	0	0.305704	0	0	0
587	CYB561	0	0.457657	0	0	0	0
588	CYB5A	0	0	0	0.335496	0	2.66717
589	CYB5D2	0	0.93453	0	0.538836	0	0
590	CYB5R1	0	0.597967	0	0.413269	0	0
591	CYBA	0	0	0	0	1.24371	0
592	CYBB	0	0	0	0	1.45955	0
593	CYC1	0	0	0.915689	0	0	0
594	CYCS	0	0.461798	0	0	0	0
595	CYFIP1	0	0	0	0.31946	0	0
596	CYHR1	0	0	0.472569	0	0	0
597	CYP1B1	0	0	0	0	1.74871	0
598	CYP27A1	0	0	0	0.405081	0	0
599	CYSTM1	0	0.375708	0	0	0	0
600	CYTOR	0	0	0.663755	0	0	0
601	D2HGDH	0	0	0.288639	0	0	0
602	DAD1	0	0.484011	0	0.442627	0	0
603	DAG1	0	0.295043	0	0.389589	0	0
604	DALRD3	0	0	0	0.630811	0	0
605	DANCR	0	0	0.506747	0	0	0
606	DAP	0	0	0	0.476368	0	0
607	DAP3	0	0.412323	0	0.355217	0	0
608	DAPK3	0	0	0	0	0	1.20081
609	DAZAP1	0	0	0.345411	0	0	0
610	DAZAP2	0	0	0.363313	0	0	0
611	DBI	0	0.60824	0	0.264755	0	0
612	DBN1	0	0	0.386481	0	0	0
613	DCAF10	0	0.309228	0	0.354583	0	0
614	DCAF12	0	0.555227	0	0	0	0
615	DCAF13	0	0.620355	0.331663	0	0	0
616	DCAF6	0	0.299965	0	0.680709	0	0
617	DCAF8	0	0.41824	0	0.423681	0	0
618	DCAKD	0	0.37209	0	0	0	0
619	DCN	0	0	0	0	0.959885	0
620	DCTN1	0	0.605359	0	0	0	0
621	DCTN2	0	0.261787	0.276865	0	0	0
622	DCTN3	0	0.331844	0.435197	0	0	0
623	DCTN4	0	0.403007	0.528624	0	0	0
624	DCTN5	0	0	0.36965	0	0	0
625	DCTPP1	0	0.46875	0	0	0	0
626	DCUN1D5	0	0	0.828945	0	0	0
627	DCXR	0	0.317364	0	0	0	0
628	DDB1	0	0.431848	0	0.346974	0	0
629	DDIT3	0	1.00396	0	0	0	0
630	DDR1	0	0.569472	0	0.955044	0	0
631	DDRGK1	0	0.276314	0	0	0	0
632	DDT	0	0.408698	0	0.400904	0	0
633	DDX1	0	0	0	0.341664	0	0
634	DDX17	0	0	0	0.491765	0	0
635	DDX23	0	0	0.454724	0	0	0
636	DDX39A	0	0.44004	0	0	0	0
637	DDX39B	0	0.347329	0	0	0	0
638	DDX41	0	0	0.496101	0	0	0
639	DDX5	0	0	0	0.283048	0	0
640	DDX54	0	0	0.3788	0	0	0
641	DDX56	0	0	0.378193	0	0	0
642	DECR1	0	0.934708	0	0.454726	0	0
643	DEDD2	0	0	0.574408	0	0	0
644	DEGS1	0.679435	0	1.33548	0	0	0
645	DEGS2	0.774675	0	1.36284	0	0	0
646	DEK	0.839801	0	0	0	0	0
647	DELE1	0	0	0.606406	0	0	0
648	DENND4B	0	0	0.570442	0	0	0
649	DERL1	0	0.409014	0	0	0	0
650	DERL2	0	0.673087	0	0	0	0
651	DGAT1	0	0	0.34254	0	0	0
652	DGKD	0	0.536114	0	0	0	0
653	DGKH	0	0	0.745161	0	0	0
654	DGUOK	0	0.515571	0	0.735274	0	0
655	DHCR24	0	0.282898	0.49666	0	0	0
656	DHCR7	0	0.503884	0	0	0	0
657	DHFR	0	0	0	0.696344	0	0
658	DHRS3	0	0.331286	0	0	0	0
659	DHRS7	0	0.466532	0	0	0	0
660	DHX15	0	0	0	0.280662	0	0
661	DHX16	0	0.783372	0	0	0	0
662	DHX30	0	0	0.435283	0	0	0
663	DHX33	0	0.633806	0	0	0	0
664	DHX40	0	0	0	0.287935	0	0
665	DHX58	0	0.57434	0	0	0	0
666	DHX9	0	0.448345	0	0.464379	0	0
667	DIO1	0	1.73947	0	0	0	0
668	DLG3	0	0	0	0.393371	0	0
669	DMAC1	0	0.427776	0	0.493062	0	0
670	DNAH5	0	0	0	0.630417	0	2.26269
671	DNAJA1	0	0	0.628848	0	0	0
672	DNAJA2	0	0.451426	0	0	0	0
673	DNAJA4	0	0.409149	0	0.301783	0	0
674	DNAJB1	0.90039	0	0.54333	0	0	0
675	DNAJB6	0	0.284151	0	0	0	0
676	DNAJC1	1.69114	0	0.919423	0	0	0
677	DNAJC19	0	0.509044	0	0.769368	0	0
678	DNAJC5	0	0	0.279873	0	0	0
679	DNALI1	0	0	0	0.996332	0	0
680	DNMT3A	0	0	0	0.461481	0	0
681	DNPEP	0	0	0.377602	0	0	0
682	DNPH1	0	0.394192	0	0.450076	0	0
683	DOCK1	0	0	0	0.717006	0	0
684	DPM2	0	0	0.501055	0	0	0
685	DPM3	0	0	0	0.368684	0	0
686	DPY30	0	0.670888	0	0	0	0
687	DRAIC	0	0.97298	0	0.763926	0	0
688	DRG1	0	0.360511	0	0	0	0
689	DSCAM-AS1	0	0	1.33752	0	0	0
690	DSG2	0	0	0.459244	0	0	0
691	DSP	0	0.58969	0	0.264309	0	0
692	DST	0	0	0	0	1.69123	0
693	DSTN	0	0.421594	0.282531	0	0	0.639557
694	DSTYK	0	0	0.351632	0	0	0
695	DTNA	0	1.66444	0	0	0	0
696	DTX3L	0	0.33993	0	0	0	0
697	DUS1L	0	0.32762	0	0	0	0
698	DUSP1	0	0	0	0.285722	0	0
699	DUSP3	0	0.429415	0	0	0	0
700	DUT	0	0	0.271382	0.364444	0	0
701	DYNC1LI1	0	0.431278	0	0.469438	0	0
702	DYNC1LI2	0	0	0	0.358361	0	0
703	DYNLL1	0	0	0.603243	0	0	0
704	DYNLL2	0.566547	0	0	0	0	0
705	DYNLRB1	0	0.409709	0	0	0	0
706	E2F5	0	0.766101	0	0	0	0
707	EBNA1BP2	0	0.610426	0	0	0	0
708	EBP	0	0	0.476934	0	0	0
709	ECH1	0	0.798396	0	0	0	0
710	ECI1	0	0	0.37146	0	0	0
711	ECI2	0	0.656042	0	0.639796	0	0.965992
712	EDF1	0	0	0.315861	0	0	0
713	EEF1A2	0	0	0	0.751194	0	0
714	EEF1D	0.487325	0	0	0	0	0
715	EEF1E1	0	0	0	0.410413	0	0
716	EEF1G	0	0	0	0	0.501914	0
717	EFHD1	0	0.682628	0	0.644952	0	0
718	EFNA1	0	0	0.725667	0	0	0
719	EFNA4	0	0	0.917266	0	0	0
720	EFNA5	0	1.94417	0	0	0	0
721	EFR3A	0	0.374441	0	0	0	0
722	EFS	0	0	0	0.69479	0	0
723	EFTUD2	0	0.300043	0	0	0	0
724	EGLN1	0	0.572657	0	0	0	0
725	EGLN2	0	0	0.336121	0	0	0
726	EGR1	0	0	0	0	1.31908	0
727	EHD2	0	0	0	0	1.23908	0
728	EID1	0	0	0	0.300789	0	0
729	EIF1	0	0.447374	0	0	0	0
730	EIF2D	0	0	0.577009	0	0	0
731	EIF2S1	0	0.408481	0	0	0	0
732	EIF2S3	0	0.283449	0	0.335916	0	0
733	EIF3A	0	0	0	0	0.650329	0
734	EIF3D	0	0.39293	0	0.272091	0	0
735	EIF3E	0	0.343797	0	0	0	0
736	EIF3H	0	0.477794	0	0	0	0
737	EIF3I	0	0.305017	0	0	0	0
738	EIF3L	0	0	0	1.06741	0	0
739	EIF3M	0	0.279571	0	0	0	0
740	EIF4A1	0	0.553838	0	0	0	0
741	EIF4A2	0	0	0	0.298308	0	0
742	EIF4A3	0	0	0.664248	0	0	0
743	EIF4E	0	0.362876	0	0	0	0
744	EIF4E2	0	0	0	0.276508	0	0
745	EIF4EBP3	0	0	0.349519	0	0	0
746	EIF4G2	0	0	0	0.322584	0	0
747	EIF5A	0	0.446487	0	0	0.332298	0
748	EIF5AL1	0	0.325614	0	0	0	0
749	EIF5B	0	0	0	0	0.713582	0
750	EIF6	0	0	0.390548	0	0	0
751	ELF3	0.541036	0	0.602168	0	0	0
752	ELK4	0	0	0.524932	0	0	0
753	ELOC	0	0.389661	0.342836	0	0	0
754	ELOVL1	0	0	0.272155	0	0	0
755	ELP2	0	0	0	1.11086	0	0
756	ELP5	0	0.841699	0	0	0	0
757	EMC2	0	0.331219	0	0	0	0
758	EMC4	0	0.622968	0	0.663988	0	0.969397
759	EMC6	0	0.912251	0	0	0	0
760	EMC9	0	0.506316	0	0	0	0
761	EMD	0	0	0.701741	0	0	0
762	EMID1	0	0	0	0.965042	0	0
763	EMILIN1	0	0	0	0	1.46968	0
764	EML2	0	0	0	0.599291	0	0
765	EMP2	0	0	0.808135	0	0	0
766	EMP3	0	0	0	0	1.61714	0
767	ENDOV	0	0.737681	0	0	0	0
768	ENG	0	0	0	0	1.31336	0
769	ENO1	1.02406	0	0.399809	0	0	0
770	ENOPH1	0	0	0.521927	0	0	0
771	ENPP1	0	0	0.711713	0	0	0
772	ENSA	0.518258	0	0.819924	0	0	0
773	ENTPD8	0	0	1.41938	0	0	0
774	ENY2	0	0.610963	0	0	0	0
775	EPB41L5	0	0	0	0.60278	0	0
776	EPCAM	0	0.561338	0	0.673226	0	0
777	EPHX1	0	0.500696	0	0	0	0
778	EPN3	0	0	0.274004	0	0	0
779	EPPK1	0	0	1.46212	0	0	0
780	EPS8L2	0	0	0.592322	0	0	0
781	ERAL1	0	0.60733	0	0	0	0
782	ERAP1	0	0	0.824508	0	0	0
783	ERBB2	0	0.486001	0	0.395776	0	0
784	ERBB3	0.700642	0	0.472136	0	0	0
785	ERCC1	0	0.335458	0	0	0	0
786	ERGIC1	0	0.333651	0	0	0	0
787	ERGIC2	0	0	0	0.300445	0	0
788	ERH	0	0.378985	0	0.281494	0	0
789	ERI3	0	0	0.284382	0	0	0
790	ERLIN2	0	0.618291	0	1.0893	0	0.851323
791	ERP27	0	1.02554	0	0	0	0
792	ERP29	0	0.278308	0	0	0	0
793	ERVK3-1	0	0.412399	0	0	0	0
794	ESPN	0	0	0.930504	0	0	0
795	ESR1	0	0	0.68389	0	0	0
796	ESRP1	0	0.300747	0.416259	0	0	0
797	ESRP2	0	0.421007	0	0.392792	0	0
798	ETNK1	0	0	0	0.473226	0	0
799	ETS1	0	0	0	0	1.41375	0
800	EVL	0.38363	0.356422	0	0	0	0
801	EXOC1	0	0	0.56977	0	0	0
802	EXOC2	0	0	0	1.58167	0	0.951222
803	EXOC7	0	0.260793	0	0	0	0
804	EXOSC10	0	0	0.761672	0	0	0
805	EXOSC3	0	0.756588	0	0.522409	0	0
806	EXOSC4	0	0	0.689201	0	0	0
807	EXOSC6	0	0.553795	0	0	0	0
808	EXOSC7	0	0	0.603499	0	0	0
809	EYA2	0	0	1.46845	0	0	0
810	EZR	0.998475	0	0.595237	0	0	0
811	F11R	0	0.374814	0	0	0	0
812	F12	0	0	0.675441	0	0	0
813	F7	0	0	0.756051	0	0	0
814	FADD	0	0	0.778362	0	0	0
815	FAF2	0	0	0.573375	0	0	0
816	FAH	0	0	0.362204	0	0	0
817	FAHD2B	0	0	0	0.623988	0	0
818	FAM102A	0	0.266854	0.63115	0	0	0
819	FAM102B	0	0	0	0.737993	0	0
820	FAM110A	0	0.724225	0	0.601618	0	0
821	FAM133B	0	0	0	0	1.06392	0
822	FAM162A	0	0.576649	0	0	0	0
823	FAM168A	0	0	0.765468	0	0	0
824	FAM189B	0	0	0	0.285518	0	0
825	FAM193B	0	0	0.568554	0	0	0
826	FAM20C	0	0	0.582974	0	0	0
827	FAM210B	0	0.708862	0	0.482238	0	0
828	FAM234B	0	1.33263	0	0.396288	0	1.3397
829	FAM49B	0	0.536797	0	0	0	0
830	FAM83H	0	0	0.834281	0	0	0
831	FAM8A1	0	0.845678	0	0	0	0
832	FAM91A1	0	0.344941	0.310849	0	0	0
833	FARP1	0	0	0	0.392612	0	1.90407
834	FARS2	0	0.538185	0	0	0	0
835	FARSA	0	0.356124	0	0	0	0
836	FARSB	0	0.684289	0	0	0	0
837	FASN	0	0	0.450288	0	0	0
838	FBL	0	0	0.339442	0	0	0
839	FBLN1	0	0	0	0	1.28245	0
840	FBN2	0	0	1.57703	0	0	0
841	FBP1	0	0.397105	0	0	0	0
842	FBXL4	0	0	0.820666	0	0	0
843	FBXL7	0	0	0	0.717121	0	0
844	FBXO28	0	0	0.525559	0	0	0
845	FBXO7	0	0	0	0.322202	0	0
846	FBXO9	0	0.298001	0	0	0	0
847	FCER1G	0	0	0	0	0.908742	0
848	FCGRT	0	0	0	1.02539	0	0
849	FCMR	0	0	0.811685	0	0	0
850	FDPS	0	0	0.338551	0	0	0
851	FECH	0	0.52606	0	0	0	0
852	FEM1B	0	0	0	0.426098	0	0
853	FGD3	0	0	0.669544	0	0	0
854	FGD5-AS1	0	0	0.301008	0	0	0
855	FGFR1	1.41133	0	0.675345	0	0	0
856	FGFR4	0	0	0	1.3514	0	0
857	FH	0	0.824751	0	0	0	0
858	FKBP10	0	0.3752	0	0.331564	0	0
859	FKBP3	0	0	0	0.381271	0	0
860	FKBP4	0	0.555242	0	0	0	0
861	FLNA	0	0	0	0	0.690035	0
862	FLNB	0	0.627742	0	0.539508	0	0.675918
863	FLOT1	0	0.351524	0	0.287432	0	0
864	FN1	0.722246	0	0.843057	0	0	0
865	FNTA	0	0	0.558928	0	0	0
866	FOLR2	0	0	0	0	2.80082	0
867	FOS	0	0	0	0	1.30586	0
868	FOXA1	0	0.334938	0	0.471241	0	0
869	FPGS	0	0	0.437219	0	0	0
870	FSIP1	0	0	0	1.68818	0	0
871	FSTL1	0	0	0	0	1.15715	0
872	FTH1	0	0	0	0	0	0.333426
873	FTL	0	0	0	0	0.734942	0
874	FUBP1	0	0	0	0.39955	0	0
875	FUOM	0	0	0.57077	0	0	0
876	FUT8	0	0.683467	0	0	0	0
877	FXR2	0	0.682002	0	0	0	0
878	FXYD3	0.423512	0	0.741395	0	0	0
879	FXYD5	0	0	0	0	1.4707	0
880	FYB1	0	0	0	0	2.31856	0
881	FZD6	0	0	0.440111	0	0	0
882	G3BP1	0	0	0.817558	0	0	0
883	G6PC3	0	0.593337	0	0	0	0
884	GABARAP	0	0.509348	0	0	0	0.548767
885	GABARAPL1	0	0.932351	0	0	0	0
886	GABARAPL2	0	0.644966	0	0.543354	0	0
887	GABBR1	0	0.518714	0	0.438499	0	0
888	GADD45B	0	0	0.624588	0	0	0
889	GADD45G	0	0	0.739897	0	0	0
890	GALC	0	0	0	0.70969	0	0
891	GALNT10	0	0	0.556851	0	0	0
892	GALNT6	1.46442	0	1.00377	0	0	0
893	GAMT	0	0	0.374182	0	0	0
894	GAPDH	0	0.360259	0	0	0	0
895	GAR1	0	0	0.88339	0	0	0
896	GAS2L1	0	0	0.585593	0	0	0
897	GAS5	0	0	0.675194	0	0	0
898	GAS8	0	0	0	0.653078	0	0
899	GASK1B	0	0.803692	0	0	0	1.24792
900	GATA3	0.465489	0	0	0	0	0
901	GATA3-AS1	0	0	0	0.432427	0	0
902	GATAD2B	0	0	0.546966	0	0	0
903	GBA	0.745527	0	0.28529	0	0	0
904	GBP2	0	0	0	0	1.41213	0
905	GCC2	0	0	0	0	1.17198	0
906	GCN1	0	0	0.316254	0	0	0
907	GCSH	0	0.653392	0	0.47801	0	0
908	GDF15	0	0	0.300757	0	0	0
909	GDI2	0	0	0.314822	0	0	0
910	GFER	0	0	0.53096	0	0	0
911	GFRA1	0.435675	0	1.32707	0	0	0
912	GGA1	0	0	0	0.41142	0	0
913	GGCT	0	0.436897	0	0.349785	0	0
914	GGCX	0	0.625763	0	0.834799	0	0
915	GGPS1	0	0.514546	0	0	0	0
916	GGT5	0	0	0	0	1.80758	0
917	GGT6	0	0.756746	0	0	0	0
918	GHITM	0	0.413081	0	0	0	0
919	GIMAP4	0	0	0	0	1.89994	0
920	GINS2	0	0	0.96787	0	0	0
921	GIPC1	0	0.275869	0	0	0	0
922	GLB1	0	0.358935	0.313368	0	0	0
923	GLI4	0	0	0.659641	0	0	0
924	GLO1	0	0.682131	0	0.671824	0	0
925	GLOD4	0	0.581997	0	0	0	0
926	GLRX5	0	0.719364	0	0	0	0
927	GLT8D1	0	0	0	0.609176	0	0
928	GLUD1	0	0.438732	0	0.49571	0	0
929	GLYR1	0	0	0.365747	0	0	0
930	GMPR2	0	0.561989	0	0	0	0
931	GNAI2	0	0	0	0	0.747878	0
932	GNAS	0	0.261915	0	0	0	0
933	GNB2	0	0	0.380625	0	0	0
934	GNG5	0	0	1.48543	0	0	0
935	GNL3	0	0.614256	0	0	0	0
936	GNPAT	0	0	0.280707	0	0	0
937	GNPDA1	0	0	0.667851	0	0	0
938	GNPNAT1	0	0	0	0.411722	0	0
939	GNPTG	0	0.688578	0	0	0	0
940	GNS	0	0.299334	0	0	0	0
941	GOLGA4	1.08413	0	0	0	0	0
942	GOLGA7	0	0	0.562107	0	0	0
943	GOLGA8A	0	0	0	0.382799	0	0
944	GOLGB1	0	0	0	0	0.706564	0
945	GOLM1	0	0.37168	0	0	0	0
946	GOLPH3L	0	0	0.4437	0	0	0
947	GORASP1	0	0	0.641443	0	0	0
948	GORASP2	0	0.595602	0	0	0	0
949	GOSR2	0	0.332409	0	0	0	0
950	GOT2	0	0.770344	0	0.614965	0	0
951	GP2	0	0.660224	0	0.510905	0	0
952	GPAA1	0.911325	0	0.504423	0	0	0
953	GPAT4	0	0	0.686489	0	0	0
954	GPC1	0	0	0	0.32072	0	0
955	GPC3	0	1.41547	0	0	0	0
956	GPI	0.84887	0	0	0	0	0
957	GPNMB	0	0	0	0	1.00519	0
958	GPR107	0	0	0.414947	0	0	0
959	GPRC5A	0	0.359235	0	0	0	0
960	GPRC5C	0	0	0	0.503836	0	0
961	GPS1	0	0.324245	0	0	0	0
962	GPS2	0	0.598645	0	0	0	0
963	GPX3	0	0	0	0	1.93184	0
964	GRB2	0	0	0	0.988471	0	0
965	GRHPR	0	0.716719	0	0	0	0
966	GRINA	0.425202	0	0.669913	0	0	0
967	GRPEL1	0	0.615576	0	0	0	0
968	GRSF1	0	0.417417	0	0	0	0
969	GSDMD	0	0	0.508015	0	0	0
970	GSE1	0	0	0	0.456628	0	0
971	GSN	0	0	0	0	0.744154	0
972	GSTM3	0	1.23677	0	0.582434	0	1.63764
973	GSTO1	0	0	0.36656	0	0	0
974	GSTP1	0	0	0	0	1.50042	0
975	GTF2H5	0	0	0	0.468475	0	0
976	GTF2I	0	0	0	0.281586	0	0
977	GTF3A	0	0.293586	0.339543	0	0	0
978	GTF3C1	0	0.320838	0	0.302239	0	0
979	GTF3C5	0	0	0.416957	0	0	0
980	GUCD1	0	0.530106	0	0.535833	0	0
981	H1F0	0.925154	0	0	0	0	0
982	H2AFJ	0	0.616478	0	0.56378	0	0.778687
983	H2AFV	0	0	0.544093	0	0	0
984	H2AFX	0	0	1.03831	0	0	0
985	H2AFY	0	0.372568	0	0	0	0
986	H2AFZ	0	0.339872	0.603047	0	0	0
987	H3F3A	0	0	0	0.42822	0	0
988	HACD3	0	0.291851	0	0.760045	0	0
989	HADH	0	0	0.652792	0	0	0
990	HADHB	0	0.759568	0	0.471511	0	0
991	HAGHL	0	0	0	0.441629	0	0
992	HARS	0	0	0.357359	0	0	0
993	HAX1	0	0	0.403125	0	0	0
994	HCAR1	0	0.974333	0	0.602221	0	0
995	HCG18	0	0	0	0.504068	0	0
996	HCST	0	0	0	0	1.61384	0
997	HDAC11	0	0.513709	0	0	0	0
998	HDAC3	0	0	0.596176	0	0	0
999	HDAC5	0	0	0	0.452117	0	0
1000	HDGF	0	0.343721	0	0.357936	0	0
1001	HDGFL3	0	0	0	0.440582	0	0
1002	HEBP1	0	0.819787	0	0.666359	0	1.85525
1003	HEBP2	0	0	0.582001	0	0	0
1004	HELZ2	0	0	0.390322	0	0	0
1005	HEMK1	0	0.412853	0	0	0	0
1006	HERC6	0	0	0.601911	0	0	0
1007	HERPUD1	0	0.553105	0	0.434796	0	0
1008	HES1	0	0	0	0.347998	0	0
1009	HES4	0	0	0.501706	0	0	0
1010	HES6	0	0	0.848419	0	0	0
1011	HEXB	0	0.365957	0	0	0	0
1012	HEXIM1	0	0.506473	0	0.381317	0	0
1013	HEXIM2	0	0.476516	0	0.39991	0	0
1014	HGD	0	1.59184	0	0	0	0
1015	HGH1	0	0	0.974024	0	0	0
1016	HGS	0	0.274611	0	0	0	0
1017	HIGD2A	0	0	0	0.301647	0	0
1018	HILPDA	0	0.593705	0	0	0	0
1019	HINT1	0	0.422975	0.570465	0	0	0
1020	HINT2	0	0.430146	0	0	0	0
1021	HINT3	0	0	0.429546	0	0	0
1022	HIP1R	0	0	0.593109	0	0	0
1023	HIPK1	0	0	0.430671	0	0	0
1024	HIST1H2AC	0	0.337792	0	0.40455	0	0.760889
1025	HIST1H2BD	0	0	0.445457	0	0	0
1026	HIST1H3H	0	0.694443	0	0	0	0
1027	HIST1H4H	0	0.862594	0	0.434799	0	0.900916
1028	HIST2H2BE	0	0	0.433573	0.46322	0	0
1029	HIST3H2A	0	0	0	0.365947	0	0
1030	HK1	0	0.570911	0	0	0	0
1031	HK2	0	1.14059	0	0.868771	0	1.33831
1032	HLA-A	0	0.351139	0	0	0	0.732866
1033	HLA-B	0	0.443397	0	0	0	1.10188
1034	HLA-C	0	0.510043	0	0	0	0.98631
1035	HLA-DMA	0	0	0	0	1.04093	0
1036	HLA-DMB	0	0	0	0	0.910897	0
1037	HLA-DPA1	0	0	0	0	1.0988	0
1038	HLA-DPB1	0	0	0	0	1.23533	0
1039	HLA-DQA1	0	0	0	0	1.0412	0
1040	HLA-DQA2	0	0	0	0	0	1.39974
1041	HLA-DQB1	0	0	0	0	0.899687	0
1042	HLA-DRA	0	0	0	0	1.11362	0
1043	HLA-DRB1	0	0	0	0	0.849293	0
1044	HLA-DRB5	0	0	0	0	1.16724	0
1045	HLA-E	0	0	0	0	0.967023	0
1046	HMG20B	0	0	0.481091	0	0	0
1047	HMGA1	0	0.292726	0	0	0	0
1048	HMGB1	0	0	0	0	0.411765	0
1049	HMGB2	0	0	0.858197	0	0	0
1050	HMGB3	1.28673	0	0.738764	0	0	0
1051	HMGN1	0	0	0.499062	0	0	0
1052	HMGN2	0	0	0.684899	0	0	0
1053	HMGN4	0	0.465313	0	0	0	0
1054	HNRNPA0	0	0	0.585583	0	0	0
1055	HNRNPA1	0	0	0.458279	0	0	0
1056	HNRNPA2B1	0	0.295669	0	0	0	0
1057	HNRNPA3	0	0	0	0.341871	0	0
1058	HNRNPAB	0	0	0.778656	0	0	0
1059	HNRNPF	0	0	0.324074	0	0	0
1060	HNRNPH1	0	0	0.465023	0	0	0
1061	HNRNPH2	0	0	0	0.326668	0	0
1062	HOXC10	0	0	0	1.36552	0	0
1063	HOXC13	0	0	0.981408	0	0	0
1064	HOXC9	0	0	0.793529	0	0	0
1065	HPX	0	0.82568	0	0.59397	0	0
1066	HRAS	0	0	0.442816	0	0	0
1067	HSBP1	0	0.480005	0	0.499419	0	0
1068	HSBP1L1	0	0	0	0.582439	0	0
1069	HSD17B14	0	0	0	0.978701	0	0
1070	HSD17B4	0	0	0.383985	0	0	0
1071	HSD17B8	0	0.575659	0	0	0	0
1072	HSDL1	0	0.473481	0	0	0	0
1073	HSF1	0	0	0.595291	0	0	0
1074	HSH2D	0	0.643184	0	0	0	0
1075	HSP90AA1	0.942327	0	0	0	0	0
1076	HSP90B1	0	0	0	0	0.637991	0
1077	HSPA1A	0.579696	0	0.846635	0	0	0
1078	HSPA1B	0	0.485383	0.404172	0	0	0
1079	HSPA4	0	0	0.601255	0	0	0
1080	HSPA5	0	0.359842	0	0	0	0
1081	HSPA8	0.445352	0	0.407246	0	0	0
1082	HSPA9	0	0	0.298031	0	0	0
1083	HSPB1	0.814065	0	0.75095	0	0	0
1084	HSPB8	0	2.09789	0	0	0	0
1085	HSPE1	0	0.773707	0	0.428711	0	0
1086	HSPG2	0	0	0	0	1.03034	0
1087	HSPH1	0	0	0.822425	0	0	0
1088	HTATIP2	0	0	0.689637	0	0	0
1089	HTRA1	0	0	0.601622	0	0	0
1090	HTRA2	0	0.57747	0	0	0	0
1091	HTRA3	0	0	0.7722	0	0	0
1092	HTT	0	0.485088	0	0	0	0
1093	IARS	0	0.704676	0	0	0	0
1094	IARS2	0	0.386315	0	0.387133	0	0
1095	ICA1	0	0	0.68738	0	0	0
1096	ID2	0	0	0	0.400935	0	0
1097	IDH2	0	0	0.469553	0	0	0
1098	IDH3B	0	0.29387	0	0.279388	0	0
1099	IER3	0	0.759495	0	0.858751	0	0
1100	IER3IP1	0	0.278589	0.314176	0	0	0
1101	IFI16	0	0	0	0	1.62733	0
1102	IFI27	0	0.755821	0	0	0	0.895509
1103	IFI30	0	0	0	0	0.59138	0
1104	IFI35	0	0.353668	0.275652	0	0	0
1105	IFI44L	0	0	0	0	1.10707	0
1106	IFI6	0	0.758355	0	0	0	1.0094
1107	IFIT1	0	1.16656	0	0	0	1.48381
1108	IFITM2	0	0	0.340624	0	0	0
1109	IFITM3	0	0	0.497269	0	0	0
1110	IFRD2	0	0.381817	0	0	0	0
1111	IFT122	0	0.61273	0	0.432435	0	1.09012
1112	IFT27	0	0	0	0.891767	0	0
1113	IFT43	0	0.71492	0	0	0	0
1114	IGF1R	0	0.690763	0	0	0	1.71754
1115	IGFBP2	0	0.431779	0	0.698058	0	0
1116	IGFBP3	0	1.42304	0	0	0	0
1117	IGFBP4	0	0.443567	0	0	0.430076	0
1118	IGFBP5	0	0.391577	0	0.640959	0	0
1119	IGFBP6	0	0	0	0	1.7622	0
1120	IGFBP7	0	0	0	0	0.781637	0
1121	IGHA1	0	0	0	0	1.84293	0
1122	IGHA2	0	0	0	0	2.49546	0
1123	IGHE	0	0	1.58292	0	0	0
1124	IGHG1	0	0	0	0	2.11943	0
1125	IGHG3	0	0	0	0	2.17694	0
1126	IGHG4	0	0	0	0	1.90622	0
1127	IGHM	0	0	0	0	2.37219	0
1128	IGKC	0	0	0	0	1.82294	0
1129	IGLC1	0	0	0	0	2.01891	0
1130	IGLC2	0	0	0	0	2.84583	0
1131	IGLC3	0	0	0	0	2.60671	0
1132	IGSF8	0	0	0	0.431501	0	0
1133	IKBKB	0	0	0.598194	0	0	0
1134	IKBKE	0	0	0.793213	0	0	0
1135	IKZF3	0	0	0	0	1.96419	0
1136	IL17RC	0	0	0.51292	0	0	0
1137	IL1R1	0	0	0	0.359237	0	0
1138	IL20	0	0	1.83793	0	0	0
1139	IL2RG	0	0	0	0	1.77594	0
1140	IL32	0	0	0	0	1.37815	0
1141	IL6ST	0	0	0	1.00405	0	0
1142	IL7R	0	0	0	0	2.45222	0
1143	ILF2	0	0.623243	0	0.626603	0	0
1144	ILK	0	0	0.349737	0	0	0
1145	ILRUN	0	0.277638	0	0	0	0
1146	ILVBL	0	0	0	0.365539	0	0
1147	IMP4	0	0.276694	0	0	0	0
1148	IMPAD1	0	0	0.764594	0	0	0
1149	IMPDH2	0	0	0.655722	0	0	0
1150	ING1	0	0	0	0.793634	0	0
1151	INHBA	0	0	0.450052	0	0	0
1152	INPP5J	0	0	0.850228	0	0	0
1153	INPP5K	0	0.57816	0	0	0	0
1154	INSIG1	0	0	0.584784	0.616217	0	0
1155	INSR	0	0	0	0.364476	0	0
1156	INTS14	0	0	0	0.926786	0	0
1157	INTS3	0	0.400885	0	0.69524	0	0
1158	INTS8	0	0.496297	0.601378	0	0	0
1159	IP6K2	0	0	0.572593	0	0	0
1160	IPO4	0	0.804057	0	0	0	0
1161	IPO5	0	0	0.341548	0	0	0
1162	IPO7	0	0	0	0.272618	0	0
1163	IRF2BP2	0	0.578536	0	0.319714	0	0
1164	IRF2BPL	0	0	0	0.54054	0	0
1165	IRF6	0	0	0	0.450315	0	0
1166	IRF9	0	0.534323	0	0.491687	0	0
1167	IRX3	0	0	0	0.402746	0	0
1168	IRX5	0	0	0.821523	0	0	0
1169	ISG15	0	0.51913	0	0	0	0.795864
1170	ISLR	0	0	0	0	0.859607	0
1171	ISOC1	0	0	0.53859	0	0	0
1172	IST1	0	0.301144	0	0.308548	0	0
1173	ITFG1	0	0	0	0.367179	0	0
1174	ITGAE	0	0.842406	0	0	0	0
1175	ITGB2	0	0	0	0	0.956675	0
1176	ITGB5	0	0.383308	0	0	0	0
1177	ITM2B	0	0	0	0.367762	0	0
1178	ITPA	0	0	0	0.340507	0	0
1179	ITPK1	0	0.52588	0	0	0	0
1180	ITPR1	0	1.1738	0	0.491982	0	1.09914
1181	ITPRIPL2	0	0	0.784644	0	0	0
1182	ITSN2	0	0	0	0	1.28291	0
1183	IVD	0	0	0	0.576261	0	0
1184	IVNS1ABP	0	0	0	0.35883	0	0
1185	JADE2	0	0	0.365543	0	0	0
1186	JAGN1	0	0	0.360529	0	0	0
1187	JAK3	0	0	0	0	2.12886	0
1188	JAML	0	0	0	0	2.17931	0
1189	JCHAIN	0	0	0	0	2.16859	0
1190	JMJD1C	0	0	0	0	1.39843	0
1191	JMJD4	0	0	0.548293	0	0	0
1192	JOSD2	0	0	0.29846	0	0	0
1193	JPT1	0	0	0.366518	0	0	0
1194	JPT2	0	0.400968	0.420811	0	0	0
1195	JTB	0	0	0.522982	0	0	0
1196	JUND	0.576567	0.264055	0	0	0	0
1197	JUP	0	0.566379	0	0.444081	0	0
1198	KAT2A	0	0.411088	0	0.431914	0	0
1199	KCNE4	0	0	0	1.87963	0	0
1200	KCNK15	0	0	0.811772	0	0	0
1201	KCNMA1	1.81676	0	1.04805	0	0	0
1202	KCTD3	0	0.299312	0	0	0	0
1203	KCTD6	0	0.463286	0	0.488427	0	0
1204	KDELR1	0	0	0.324401	0	0	0
1205	KDELR2	0	0	0.361748	0	0	0
1206	KDM4B	0	0	0.744264	0	0	0
1207	KHDC4	0	0.66012	0	0.65082	0	0
1208	KHDRBS1	0	0	0.357694	0	0	0
1209	KIAA0040	0	0.388763	0	0	0	0
1210	KIAA0100	0	0	0	0.379213	0	0
1211	KIAA0319L	0	0	0	0.577405	0	0
1212	KIAA1191	0	0	0.411303	0	0	0
1213	KIAA1522	0	0	0.511323	0	0	0
1214	KIF12	0	0	0	0.670828	0	0
1215	KIF1C	0	0.386041	0	0	0	0
1216	KIF22	0	0	0.63342	0	0	0
1217	KIFC2	0	0	0.693702	0	0	0
1218	KLC1	0	0.369577	0	0.582045	0	0
1219	KLF10	0	0	0.951713	0	0	0
1220	KLHDC2	0	0.395969	0	0	0	0
1221	KLHDC3	0	0	0	0.387761	0	0
1222	KLHDC4	0	0.482077	0	0	0	0
1223	KLHDC7B	0	1.13257	0	0	0	1.7387
1224	KLHL12	0	0.45155	0	0	0	0
1225	KMT2A	0	0	0	0	1.11517	0
1226	KMT2E	0	0	0	0	1.15569	0
1227	KPNA2	0	0.440376	0.371345	0	0	0
1228	KRT10	0	0.599248	0	0.38414	0	0
1229	KRT15	0	1.26362	0	0	0	0
1230	KRT18	0.380052	0	1.00192	0	0	0
1231	KRT19	0	0.59707	0	0	0	0
1232	KRT37	0	2.55212	0	0	0	0.988363
1233	KRT8	0.335194	0	1.06447	0	0	0
1234	KRTCAP2	0.536875	0	0.497797	0	0	0
1235	KRTCAP3	0	0.614864	0	0	0	0
1236	KTN1	0.767368	0	0	0	0	0
1237	LAD1	0	0.492912	0	0	0	0
1238	LAGE3	0	0	1.07924	0	0	0
1239	LAMA5	0	0	0	0.32639	0	0
1240	LAMP2	0	0	0.323973	0	0	0
1241	LAMTOR1	0	0	0.298748	0	0	0
1242	LAMTOR2	0	0.359108	0	0.311095	0	0
1243	LANCL1	0	0	0	0.65597	0	0
1244	LAPTM4A	0	0.405014	0	0	0	0
1245	LAPTM4B	0	1.55044	0	0	0	0
1246	LAPTM5	0	0	0	0	1.03903	0
1247	LARP4	0	0	0.411018	0	0	0
1248	LARS	0	0	0.340115	0	0	0
1249	LASP1	0	0.73168	0	0.350714	0	0
1250	LCMT1	0	0	0.349766	0	0	0
1251	LCP1	0	0	0	0	1.38256	0
1252	LDHA	0.580528	0	0.463633	0	0	0
1253	LDHB	0	0.666774	0	0	0	0
1254	LDLR	0	0	0.773697	0	0	0
1255	LDLRAD4	0	0	0.654229	0.459282	0	0
1256	LEMD3	0	0	0.637927	0	0	0
1257	LEO1	0	0	0	0.48363	0	0
1258	LETM1	0	0.798468	0	0	0	0
1259	LETMD1	0	0	0	0.349684	0	0
1260	LGALS1	0	0	0	0	0.566419	0
1261	LGALS3	0	0	0.451076	0	0	0
1262	LGALS3BP	0	0.559146	0	0	0	0.788802
1263	LGALS8	0	0.690397	0	0.703651	0	0
1264	LIMD1	0	0	0.559985	0	0	0
1265	LIMD2	0	0	0	0	1.42014	0
1266	LIN7A	0	1.12293	0	0.869277	0	0
1267	LIN7C	0	0	0.530585	0	0	0
1268	LINC00472	0	0.890113	0	0	0	0
1269	LINC00578	0	0	0	0.850699	0	0
1270	LINC00607	0	0	2.09157	0	0	0
1271	LINC00645	0	0	0	2.54971	0	0
1272	LINC00665	0	0.883699	0	0	0	0
1273	LINC02224	0	0	0	2.36231	0	0
1274	LINC02381	0	0.788064	0	0	0	0
1275	LINC02593	0	0	1.72404	0	0	0
1276	LINGO1	0	0	0	1.29183	0	0
1277	LLGL2	0	0.323311	0	0.32562	0	0
1278	LMAN2	0	0	0.444322	0	0	0
1279	LMBRD1	0	0.494708	0	0.361306	0	0
1280	LMCD1	0	0	1.38708	0	0	0
1281	LMNB1	0	0	1.13201	0	0	0
1282	LNPEP	0	0	0.498161	0	0	0
1283	LPGAT1	0	0	0.513533	0	0	0
1284	LPIN3	0	0	0.757163	0	0	0
1285	LRATD2	0	0	0.81212	0	0	0
1286	LRIG1	0	0.717852	0	0.478904	0	0
1287	LRP1	0	0	0	0	1.29881	0
1288	LRP10	0	0.470369	0	0.270842	0	0
1289	LRP2	0	0.910238	0	0.881228	0	0
1290	LRPAP1	0	0.323178	0	0	0	0
1291	LRPPRC	0	0	0	0.592727	0	0
1292	LRRC14	0	0	0.670521	0	0	0
1293	LRRC26	0	0	0.446582	0	0	0
1294	LRRC59	0	0.328848	0	0	0	0
1295	LRRC75B	0	0	0	0.440984	0	0
1296	LRRFIP1	0	0	0	0	0.647741	0
1297	LRRN2	0	0	0.601047	0	0	0
1298	LSM1	0	0	0	0.889977	0	0
1299	LSM5	0	0	0.454976	0	0	0
1300	LSP1	0	0	0	0	1.55852	0
1301	LSS	0	0	0.497819	0	0	0
1302	LTB	0	0	0	0	2.08032	0
1303	LTB4R	0	0.940749	0	0	0	0
1304	LTO1	0	0	0.615842	0	0	0
1305	LUC7L3	1.53243	0	0	0	0	0
1306	LUM	0	0	0	0	0.654167	0
1307	LY6E	0.574364	0	0.483706	0	0	0
1308	LYPLA1	0	0.628158	0	0	0	0
1309	LYRM4	0	0.752891	0	0	0	0
1310	LYRM9	0	0.852232	0	0	0	0
1311	LYSMD1	0	0	0.956115	0	0	0
1312	LYZ	0	0	0	0	1.08918	0
1313	M6PR	0	0	0	0.376774	0	0
1314	MACROD1	0	0	0.891996	0	0	0
1315	MAD2L1	0	0	1.1204	0	0	0
1316	MAF	0	0	0	0	1.68671	0
1317	MAF1	0	0	0.674543	0	0	0
1318	MAGED2	0	0	0.66427	0	0	0
1319	MAGEF1	0	0.677984	0	0.731343	0	0
1320	MAGI1	0	0.379853	0	0	0	0
1321	MAGOH	0	0	0.632444	0	0	0
1322	MAL2	0	0.831977	0.267429	0	0	0
1323	MALAT1	1.03797	0	0	0	0.890492	0
1324	MAN2A1	0	0	0	0.657559	0	0
1325	MAN2B1	0	0	0	0	0.941266	0
1326	MANBAL	0	0	0.419417	0	0	0
1327	MAP1B	0	0	0	0	1.30712	0
1328	MAP1LC3B	0	0.346301	0	0	0	0
1329	MAP3K12	0	0.390686	0.464897	0.510057	0	0
1330	MAP4	0	0	0.324008	0	0	0
1331	MAPK13	0	0.429815	0	0	0	0
1332	MAPK1IP1L	0	0	0.32116	0	0	0
1333	MAPK3	0	0	0.511142	0	0	0
1334	MAPK8IP2	0	0	0	0.460298	0	0
1335	MAPK9	0	0	0.736794	0	0	0
1336	MAPKAPK2	0	0	0.614443	0	0	0
1337	MAPRE1	0	0.452913	0	0.555264	0	0
1338	MARCH6	0	0	0.336864	0	0	0
1339	MARCKS	0	0	0	0	0.813858	0
1340	MARCKSL1	0	0	0	0.336066	0	0
1341	MARS	0	0.688728	0	0	0	0
1342	MARVELD1	0	0	0.344374	0	0	0
1343	MAST2	0	0.670833	0	0	0	0
1344	MAT2A	0	0.318676	0	0.435097	0	0
1345	MAT2B	0	0	0.506785	0	0	0
1346	MAZ	0	0	0.43939	0	0	0
1347	MB	0	0.468303	0	0.598318	0	0
1348	MBD2	0	0	0.385327	0	0	0
1349	MBD6	0	0	0.364743	0	0	0
1350	MBNL1	0	0	0	0	0.915798	0
1351	MBOAT1	0	1.3354	0	0.450189	0	0
1352	MBOAT2	0	0.906961	0	0	0	0
1353	MBTPS1	0	0	0	0.389774	0	0
1354	MBTPS2	0	0	0	0.632521	0	0
1355	MCCC2	0	0.355384	0	0.647366	0	0
1356	MCCD1	0	1.97548	0	0	0	0
1357	MCL1	0	0	0.7758	0	0	0
1358	MCM3	0	0.567612	0	0	0	0
1359	MCM3AP	0	0.695956	0	0	0	0
1360	MCM4	0	0	0.758231	0	0	0
1361	MCM7	0	0	0.641035	0	0	0
1362	MCRIP2	0	0	0.348863	0	0	0
1363	MCRS1	0	0	0.412715	0	0	0
1364	MCUR1	0	0.679745	0	0	0	0
1365	MDH1	0	0.492902	0	0	0	0
1366	MDH2	0	0.359454	0	0	0	0
1367	MDK	0	0	0.478997	0	0	0
1368	MDM2	0	0	0.499467	0	0	0
1369	MDM4	1.56976	0	0	0	0	0
1370	MEA1	0	0.561859	0	0.309178	0	0
1371	MEAF6	0	0.43045	0	0	0	0
1372	MED24	0	0.458516	0	0	0	0
1373	MEPCE	0	0	0.374988	0	0	0
1374	MESP1	0	1.07615	0	0	0	0
1375	METRN	0	0	0	0.49831	0	0
1376	METTL1	0	0	0.71325	0	0	0
1377	METTL3	0	0.493332	0	0.640078	0	0
1378	METTL7A	0	0	0	0	1.57163	0
1379	MFAP2	0	0	0	0.741884	0	0
1380	MFSD14B	0	0	0.667925	0	0	0
1381	MFSD3	0	0	0.564513	0	0	0
1382	MGAT4B	0	0	0.641142	0	0	0
1383	MGP	0	1.20829	0	0	0	1.94449
1384	MGST3	0	0.323535	0.440039	0.481615	0	0
1385	MICA	0	0.717655	0	0	0	0
1386	MICB	0	1.53967	0	0	0	0
1387	MICOS10	0	0.410576	0	0.310121	0	0
1388	MID1IP1	0	0	0.58894	0	0	0
1389	MIDN	0	0	0.336882	0	0	0
1390	MIEN1	0	0.647438	0	0.323876	0	0
1391	MIF4GD	0	0.796961	0	0	0	0
1392	MINDY1	0	0.627844	0	0	0	0
1393	MISP	0	0	0.489671	0	0	0
1394	MKI67	0	0	0.895871	0	0	0
1395	MLF2	0	0.430165	0	0.388883	0	0
1396	MLLT6	0	0	0	0.276289	0	0
1397	MLPH	0	0.523972	0	0.427854	0	0.574877
1398	MLST8	0	0	0.471724	0	0	0
1399	MMAB	0	0	0.393066	0	0	0
1400	MMP1	0	0	2.1858	0	0	0
1401	MMP11	0	0	1.38187	0	0	0
1402	MMP14	0	0	0.550466	0	0	0
1403	MMP15	0	0	0	0.417583	0	0
1404	MMP2	0	0	0	0	0.847058	0
1405	MMP9	0	0	0	0	0.862936	0
1406	MMUT	0	0	0	0.364667	0	0
1407	MOAP1	0	0.603322	0	0.714392	0	0
1408	MOB1A	0	0	0	0.516657	0	0
1409	MORF4L2	0.647321	0	1.0746	0	0	0
1410	MPC2	0	0.430672	0	0.863327	0	0
1411	MPDU1	0	0.325797	0	0	0	0
1412	MPHOSPH8	1.2376	0	0	0	0.624628	0
1413	MRFAP1	0	0.612218	0	0	0	0
1414	MRFAP1L1	0	0.504107	0	0	0	0
1415	MRGBP	0	0	0.522853	0	0	0
1416	MRM1	0	0.749405	0	0	0	0
1417	MRM3	0	0.979286	0	0	0	0
1418	MROH1	0	0	0.810948	0	0	0
1419	MRPL10	0	0	0	0.49418	0	0
1420	MRPL13	0	0.653717	0	0	0	0
1421	MRPL14	0	0.70777	0	0.419382	0	0
1422	MRPL15	0	0.469698	0.57839	0	0	0
1423	MRPL18	0	0	0.633641	0	0	0
1424	MRPL20	0	0	0.296845	0	0	0
1425	MRPL22	0	0.400191	0.38577	0	0	0
1426	MRPL24	0	0.36986	0	0	0	0
1427	MRPL28	0.994215	0	0	0	0	0
1428	MRPL3	0	0.618723	0	0.428406	0	0
1429	MRPL33	0	0.456065	0	0.449824	0	0
1430	MRPL36	0	0.52729	0	0	0	0
1431	MRPL38	0	0.292036	0	0	0	0
1432	MRPL40	0	0.440008	0	0.569066	0	0
1433	MRPL43	0	0	0.38387	0	0	0
1434	MRPL45	0	0.636138	0	0	0	0
1435	MRPL47	0	0.48287	0	0	0	0
1436	MRPL51	0	0.361073	0	0.343919	0	0
1437	MRPL55	0	0	0.596181	0	0	0
1438	MRPL57	0	0.307979	0	0.386658	0	0
1439	MRPL58	0	0.872647	0	0	0	0
1440	MRPL9	0	0	0.568878	0	0	0
1441	MRPS11	0	0	0	0.479532	0	0
1442	MRPS16	0	0.290248	0	0.26153	0	0
1443	MRPS18B	0	0.720989	0	0.359217	0	0
1444	MRPS18C	0	0.482049	0	0	0	0
1445	MRPS21	0	0	0	0.342485	0	0
1446	MRPS23	0	0.64297	0	0.39964	0	0
1447	MRPS24	0	0.369324	0.387945	0	0	0
1448	MRPS26	0	0.403543	0	0.319624	0	0
1449	MRPS28	0	1.02285	0	0.49332	0	0
1450	MRPS30	0	0	0	1.30238	0	0
1451	MRPS30-DT	0	0	0	2.36973	0	0
1452	MRPS36	0	0.521223	0	0	0	0
1453	MRPS7	0	0.363903	0	0	0	0
1454	MS4A7	0	0	0	0	1.5671	0
1455	MSI2	0	0	0	0.446513	0	0
1456	MSN	0	0	0	0	1.38138	0
1457	MSRB2	0	0	0.48657	0	0	0
1458	MSTO1	0	0.387917	0.379884	0	0	0
1459	MT-ATP6	0.642976	0	0	0	0	0
1460	MT-CO1	0	0	0	0.404165	0	0
1461	MT-CO2	0	0	0	0	0.53665	0
1462	MT-CYB	0.453239	0	0	0	0	0
1463	MT-ND1	0	0	0	0	0.563951	0
1464	MT-ND2	0.438754	0	0	0	0.457775	0
1465	MT-ND3	0.574113	0	0	0	0.286294	0
1466	MT-ND4	0.616978	0	0	0	0.332802	0
1467	MT-ND5	0.748795	0	0	0	0.451721	0
1468	MT1E	0	0	1.14902	0	0	0
1469	MT1X	0	0	1.05184	0	0	0
1470	MT2A	0.579116	0	0.858167	0	0	0
1471	MTA1	0	0.303358	0	0.453812	0	0
1472	MTCH1	0	0.417256	0	0.358529	0	0
1473	MTCH2	0	0	0.366715	0	0	0
1474	MTDH	0.60656	0	0	0	0	0
1475	MTG1	0	0	0.432783	0	0	0
1476	MTHFD1	0	0.534813	0	0	0	0
1477	MTHFD2	0	0.44335	0	0.300475	0	0
1478	MTR	0	0	0	0.519376	0	0
1479	MTUS1	0	0.600267	0	0	0	1.30739
1480	MTX1	0	0	0.362298	0	0	0
1481	MUC1	1.19692	0	1.01629	0	0	0
1482	MUC5B	0	0	0	1.08001	0	0
1483	MVP	0	0	0.271315	0	0	0
1484	MXD3	0	0	0.888228	0	0	0
1485	MXRA5	0	0	0.284525	0	0	0
1486	MYADM	0	0.357524	0	0	0	0
1487	MYB	0	0.334807	0	0.622185	0	0
1488	MYBBP1A	0	0.51086	0	0	0	0
1489	MYBL2	0	0	0.870751	0	0	0
1490	MYC	0	0.320613	0.298202	0	0	0
1491	MYCBP2	0	0	0	0	1.37817	0
1492	MYEF2	0	0	0	0.790161	0	0
1493	MYEOV	0	0	2.07819	0	0	0
1494	MYH14	0	0	0.333728	0	0	0
1495	MYL12B	0	0.264118	0	0	0	0.822097
1496	MYL6B	0	0	0	0.492466	0	0
1497	MYL9	0.727323	0	0	0	0.412968	0
1498	MYO1C	0	0.299148	0	0.287885	0	0
1499	MYO1D	0	0.46524	0	0.474747	0	0
1500	MYO6	1.62115	0	0	0	0	0
1501	MZB1	0	0	0	0.375171	0	0
1502	N4BP3	0	0	1.31957	0	0	0
1503	NAA20	0	0.288814	0	0.380549	0	0
1504	NAA38	0	0.495784	0	0	0	0
1505	NAA50	0	0.433125	0	0.399755	0	0
1506	NACC1	0	0	0	0.666149	0	0
1507	NADSYN1	0	0.331502	0	0	0	0
1508	NAGLU	0	0.395717	0	0	0	0
1509	NAIP	0	0	0	0.516533	0	0
1510	NANS	0	0	0.312516	0	0	0
1511	NAP1L1	0	0	0	0	0.670934	0
1512	NAPA	0	0.288078	0	0	0	0
1513	NAPRT	0	0	0.644121	0	0	0
1514	NAT1	0	0	0.725326	0	0	0
1515	NAT14	0	0	0	0.504502	0	0
1516	NAXE	0	0.36264	0	0.264803	0	0.675222
1517	NBDY	0	0.537445	0	0.319155	0	0
1518	NBL1	0	0	0	0	0.496702	0
1519	NBPF10	2.63068	0	0	0	0	0
1520	NBPF14	2.2673	0	0	0	0	0
1521	NBPF20	0	0	0	0	1.61229	0
1522	NBR1	0	0.435952	0	0	0	0
1523	NCBP2AS2	0	0.810639	0	0	0	0
1524	NCF1	0	0	0	0	1.86694	0
1525	NCKAP1	0	0	0	0.481864	0	0
1526	NCL	0.514447	0	0	0	0	0
1527	NCLN	0	0	0.310256	0	0	0
1528	NCOA4	0	0	0.382328	0	0	0
1529	NCOR1	0	0	0	0	0.973941	0
1530	NCOR2	0	0	0.420997	0	0	0
1531	NCSTN	0	0.543786	0	0.637378	0	0
1532	NDFIP1	0	0.386812	0	0	0	0
1533	NDP	0	0	0	1.80408	0	0
1534	NDRG1	0	0.41756	0	0	0	0
1535	NDRG2	0	0.532696	0	0.499573	0	0
1536	NDUFA1	0	0.584241	0.273956	0.31789	0	0
1537	NDUFA10	0	0	0	0.290446	0	0
1538	NDUFA12	0	0	0	0.546324	0	0
1539	NDUFA2	0	0	0.305666	0	0	0
1540	NDUFA4	0	0.444929	0	0	0	0
1541	NDUFA5	0	0	0	0.43511	0	0
1542	NDUFA6	0	0.505101	0	0	0	0
1543	NDUFA8	0	0.603203	0	0	0	0
1544	NDUFA9	0	0.422996	0	0.32733	0	0
1545	NDUFAB1	0	0.394734	0.334061	0	0	0
1546	NDUFAF2	0	0.471464	0	0	0	0
1547	NDUFAF6	0	0.785572	0	0	0	0
1548	NDUFAF8	0	0.515503	0	0.383266	0	0
1549	NDUFB1	0	0.738805	0	0.469971	0	0
1550	NDUFB10	0	0	0.384979	0	0	0
1551	NDUFB11	0	0.260803	0	0	0	0
1552	NDUFB2	0	0.382908	0	0.32154	0	0
1553	NDUFB3	0	0.731143	0	0.674635	0	0
1554	NDUFB4	0	0.647072	0	0.266099	0	0
1555	NDUFB5	0	0.351586	0	0.447618	0	0
1556	NDUFB6	0	0.41737	0.387457	0	0	0
1557	NDUFB9	0	0.620137	0	0	0	0.538558
1558	NDUFC1	0	0	0.694788	0	0	0
1559	NDUFC2	0	0.40805	0	0	0	0
1560	NDUFS1	0	0.444913	0	0	0	0
1561	NDUFS2	0	0.84782	0	0.40246	0	0
1562	NDUFS4	0	0.482769	0	0	0	0
1563	NDUFS5	0	0	0.297088	0	0	0
1564	NDUFS8	0	0	0.262815	0	0	0
1565	NEAT1	1.06339	0	0.522598	0	0	0
1566	NEBL	0	0	0.750973	0	0	0
1567	NECAB3	0	0	0	0.307982	0	0
1568	NECTIN2	0	0	0	0.49036	0	0
1569	NEDD4L	0	0.439412	0	0.352169	0	0
1570	NEDD8	0	0.438725	0	0	0	0
1571	NEK7	0	0	0.759382	0	0	0
1572	NEK9	0	0.570089	0	0.559261	0	0
1573	NENF	0	0.365026	0	0.285365	0	0
1574	NEU1	0	1.23214	0	0	0	0
1575	NEURL1	0	0	1.04067	0	0	0
1576	NEURL1B	0	0	1.25263	0	0	0
1577	NEURL3	0	0	2.15368	0	0	0
1578	NFATC4	0	0	0	0.816108	0	0
1579	NFE2L1	0	0.290448	0	0	0	0
1580	NGRN	0	0	0	0.592087	0	0
1581	NHP2	0	0.372607	0	0	0	0
1582	NIBAN2	0	0	0.297437	0	0	0
1583	NINJ1	0	0	0.72957	0	0	0
1584	NIPAL3	0	0.946066	0	0	0	0
1585	NIPSNAP1	0	0.513358	0	0.763752	0	0
1586	NIT2	0	0.590049	0	0	0	0
1587	NKAIN1	0	0	1.3557	0	0	0
1588	NKIRAS2	0	0.515318	0	0	0	0
1589	NME1	0	0.735508	0	0	0	0
1590	NME2	0	0.713326	0	0.263549	0	0
1591	NME3	0	0	0.377896	0	0	0
1592	NME4	0	0	0	0.327798	0	0
1593	NMRAL1	0	0	0.488145	0	0	0
1594	NOC2L	0	0	0.353077	0	0	0
1595	NOC4L	0	0	0.388626	0	0	0
1596	NOL7	0	0.41659	0	0	0	0
1597	NOMO1	0	0.680301	0	0	0	0
1598	NONO	0	0.294936	0	0	0	0
1599	NOP10	0	0	0	0.407302	0	0
1600	NOP53	0	0	0	0	0.627289	0
1601	NORAD	0	0	0	0.295429	0	0
1602	NOXA1	0	0	0.468731	0	0	0
1603	NPDC1	0	0	0.438321	0	0	0
1604	NPEPL1	0	0	0	0.297167	0	0
1605	NPEPPS	0	0	0.457498	0	0	0
1606	NPM1	0	0	0.502404	0	0	0
1607	NPNT	0	0	1.19098	0	0	0
1608	NPRL2	0	0.615926	0	0	0	0
1609	NPTN	0	0.293906	0	0.353319	0	0
1610	NQO1	0	0.7241	0	0	0	0
1611	NR1D2	0	0	0.634284	0	0	0
1612	NR2F1	0	0	0	0	2.18196	0
1613	NR4A1	0	0	0.438475	0	0	0
1614	NRBP2	0	0	0.948969	0	0	0
1615	NSFL1C	0	0.512947	0	0	0	0
1616	NSMCE2	0	0.578973	0	0	0	0
1617	NSMF	0	0	0.744513	0	0	0
1618	NT5C3B	0	0.548856	0	0	0	0
1619	NTHL1	0	0	0.362204	0	0	0
1620	NUAK1	0	0	1.25234	0	0	0
1621	NUCB2	0	0.298999	0	0	0	0
1622	NUCKS1	0.90155	0	0.494448	0	0	0
1623	NUDC	0	0	0.282032	0	0	0
1624	NUDT16L1	0	0.559487	0	0	0	0
1625	NUDT21	0	0.321279	0	0	0	0
1626	NUDT3	0	0	0	0.379058	0	0
1627	NUDT4	0	0	0.37305	0	0	0
1628	NUDT5	0	0.547201	0	0	0	0
1629	NUP210	0	0	0.45741	0	0	0
1630	NUPR1	0.409691	0	0.819843	0	0	0
1631	NUPR2	0	1.17141	0	0.961241	0	0
1632	NUSAP1	0	0	0.640663	0	0	0
1633	NUTF2	0	0.391581	0	0	0	0
1634	NVL	0	0	0.586649	0	0	0
1635	NXPH1	0	0	0	1.89767	0	0
1636	OAS1	0	0.708796	0	0	0	0
1637	OAS2	0	0.545372	0	0	0	0
1638	OAS3	0	0.512468	0	0	0	0
1639	OAZ1	0	0	0.34006	0	0	0
1640	OAZ2	0	0	0	0.30508	0	0
1641	OBSCN	0	0	0	0.645437	0	0
1642	OBSL1	0	0.658313	0	0	0	0
1643	OCIAD1	0	0	0	0.424358	0	0
1644	OCLN	0	0.58085	0	0.29633	0	0
1645	OGFR	0	0	0.359431	0	0	0
1646	OGT	0	0	0	0.367735	0	0
1647	OLA1	0	0.547188	0	0	0	0
1648	OPLAH	0	0	0.785342	0	0	0
1649	ORAI3	0	0	0	0.710605	0	0
1650	ORMDL2	0	0.312124	0	0	0	0
1651	ORMDL3	0	0.336548	0	0.501994	0	0
1652	OSER1	0	0	0.384377	0	0	0
1653	OSGIN2	0	0.444968	0	0	0	0
1654	OST4	0	0	0	0.311372	0	0
1655	OSTC	0	0	0.532823	0	0	0
1656	OTUD6B-AS1	0	0.620961	0	0	0	0
1657	OXA1L	0	0.530852	0	0.393968	0	0
1658	OXCT1	0	0	0	0.983004	0	0
1659	OXLD1	0	0.494576	0	0	0	0
1660	P4HA2	0	0	0.833011	0	0	0
1661	P4HB	0	0	0	0	0	0.730678
1662	PABPC1	0	0	0.47993	0	0	0
1663	PABPC1L	0	0.724071	0	0.627589	0	0
1664	PABPC4	0	0	0	0	0.663827	0
1665	PACSIN2	0	0	0.460056	0	0	0
1666	PAFAH1B1	0	0.59504	0	0.303948	0	0
1667	PAGR1	0	0	0.475581	0	0	0
1668	PAICS	0	0	0.318621	0	0	0
1669	PAIP2	0	0.333889	0	0.393345	0	0
1670	PALLD	0	0	0.57057	0	0	0
1671	PAM16	0	0	0.591785	0	0	0
1672	PANK3	0	0	0.504946	0	0	0
1673	PAQR4	0	0	1.12345	0	0	0
1674	PAQR6	0	1.24155	0	0	0	0
1675	PARD6B	0	0.549022	0.592053	0	0	0
1676	PARK7	0	0.425081	0	0.399621	0	0
1677	PARP1	0	0	0.275297	0	0	0
1678	PARP10	0.707561	0	0.351757	0	0	0
1679	PARP12	0	0.301382	0	0	0	0
1680	PARP9	0	0.491845	0	0	0	0
1681	PARVA	0	0	0.516281	0	0	0
1682	PATZ1	0	0	0	0.551926	0	0
1683	PCBD1	0	0	0.923511	0	0	0
1684	PCBP1	0	0.410472	0	0.319166	0	0
1685	PCBP2	0	0	0.261054	0	0	0
1686	PCCB	0	1.02002	0	0.612104	0	0
1687	PCED1A	0	0	0	0.311001	0	0
1688	PCED1B	0	0	0	0	0	3.40502
1689	PCK2	0	0.609053	0	0	0	0
1690	PCMT1	0	0	0.494687	0	0	0
1691	PCMTD1	0	0.351973	0	0	0	0
1692	PCNA	0	0	0.367627	0	0	0
1693	PCP2	0	0.702414	0	0.584092	0	0
1694	PCTP	0	0.960324	0	0	0	0
1695	PCYOX1	0	0.475887	0	0	0	0
1696	PCYT2	0	0.375565	0	0	0	0
1697	PDCD2	0	0	0.628496	0	0	0
1698	PDCD4	0	0.43823	0	0.954161	0	0
1699	PDCD5	0	0.393783	0	0.264441	0	0
1700	PDCD6	0	0.515343	0	0.439962	0	0
1701	PDCD6IP	0	0	0.417621	0	0	0
1702	PDE12	0	0.501596	0	0	0	0
1703	PDE4DIP	0	0	0.549958	0	0	0
1704	PDE5A	0	0	0	1.04067	0	0
1705	PDE8B	0	0	0	1.22342	0	0
1706	PDHA1	0	0.568105	0	0.454568	0	0
1707	PDHB	0	0.529584	0	0	0	0
1708	PDIA6	0	0	0	0.462687	0	0
1709	PDK3	0	0	0	0.543378	0	0
1710	PDLIM1	0	0	0.569842	0	0	0
1711	PDPR	0	0.876619	0	0	0	0
1712	PDRG1	0	0	0.571674	0	0	0
1713	PDXDC1	0	0	0.445999	0	0	0
1714	PDXK	0	0	0.724944	0	0	0
1715	PDZD11	0	0	0.678313	0	0	0
1716	PDZK1IP1	2.38115	0	0.835543	0	0	0
1717	PEA15	0	0	0	0.41701	0	0
1718	PEBP1	0	0.473138	0	0.376844	0	0
1719	PECAM1	0	0	0	0	1.51923	0
1720	PEG10	0	0	1.94639	0	0	0
1721	PELP1	0	0.508052	0	0	0	0
1722	PERP	0	0	0.404753	0	0	0
1723	PET100	0	0.319008	0	0	0	0
1724	PEX19	0	0.423974	0	0.458689	0	0
1725	PFDN2	0	0.473153	0	0.522768	0	0
1726	PFDN6	0	0.540969	0	0.375383	0	0
1727	PFKFB2	0	0	1.28134	0	0	0
1728	PFKFB3	0	0	1.06951	0	0	0
1729	PFN1	0	0.360319	0	0	0	0
1730	PFN2	0	0.879256	0	0.562761	0	0
1731	PGAM1	0	0.503302	0	0.328559	0	0
1732	PGC	0	2.13136	0	0	0	0
1733	PGK1	0.897373	0	0	0	0	0
1734	PGS1	0	0.776355	0	0	0	0
1735	PHB	0	0.418928	0	0	0	0
1736	PHB2	0	0	0	0.401286	0	0
1737	PHC1	0	0	0	0.934994	0	0
1738	PHF10	0	0	0.491962	0	0	0
1739	PHF23	0	0.605177	0	0	0	0
1740	PHF3	0	0	0	0.28005	0	0
1741	PHGR1	0	0	1.05997	0	0	0
1742	PHIP	0	0	0	0	0.873951	0
1743	PHYH	0	0.624698	0	0	0	0
1744	PI4KA	0	0.496444	0	0.354027	0	0
1745	PI4KB	0	0	0.612748	0	0	0
1746	PIEZO1	0	0	0.369201	0	0	0
1747	PIGN	0	0	0.763272	0	0	0
1748	PIGP	0	0.536119	0	0	0	0
1749	PIGS	0	0.824081	0	0.417729	0	0
1750	PIM3	0	0	0	0.60707	0	0
1751	PIN4	0	0.472132	0	0	0	0
1752	PIP	0	0	2.17232	0	0	0
1753	PIP4K2C	0	0.540121	0	0	0	0
1754	PIP4P1	0	0.724524	0	0	0	0
1755	PISD	0	0.669416	0	0	0	0
1756	PITPNA	0	0.666837	0	0	0	0
1757	PITX1	0	0	0.409074	0	0	0
1758	PKP3	0	0	0.629613	0	0	0
1759	PKP4	0	0.324713	0	0	0	0
1760	PLAAT3	0	0.962255	0	0	0	0
1761	PLAAT4	0	0	0.737558	0	0	0
1762	PLAU	0	0	1.00029	0	0	0
1763	PLD3	0	0	0	0	0.541116	0
1764	PLEC	0	0	0.301207	0	0	0
1765	PLEKHA6	0	0	0.622951	0	0	0
1766	PLEKHB2	0	0	0	0.410688	0	0
1767	PLEKHF2	0	0.716337	0	0.339956	0	0
1768	PLEKHH3	0	0	0.564898	0	0	0
1769	PLEKHJ1	0	0	0.378808	0	0	0
1770	PLEKHO1	0	0	0	0	1.19365	0
1771	PLEKHS1	0	0	1.31988	0	0	0
1772	PLK1	0	0	1.22062	0	0	0
1773	PLP2	0	0	0.758472	0	0	0
1774	PLPBP	0	0.366473	0	0.590287	0	0.763695
1775	PLPP2	0	0	0.657028	0	0	0
1776	PLSCR1	0	0.33923	0	0	0	0
1777	PLVAP	0	0	0	0	1.1534	0
1778	PLXNA3	0	0	0.683095	0	0	0
1779	PLXNB1	0	0	0.847482	0	0	0
1780	PMF1	0	0.36938	0	0	0	0
1781	PMP22	0	0	0.918294	0	0	0
1782	PMPCA	0	0	0.373935	0	0	0
1783	PMVK	0	0	0.294529	0	0	0
1784	PNISR	0	0	0	0	0.807182	0
1785	PNKD	0	0.625418	0	0.285531	0	0
1786	PNP	0	0.850105	0	0	0	0
1787	PNPLA2	0	0	0.339504	0	0	0
1788	PNPLA4	0	0	0	0.56925	0	0
1789	PNPO	0	0.554186	0	0	0	0
1790	PODXL2	0	0.551808	0	0.599584	0	0
1791	POGK	0	0	0	0.403827	0	0
1792	POGZ	0	0	0.533499	0	0	0
1793	POLD2	0	0	0.357327	0	0	0
1794	POLDIP2	0	0.593001	0	0	0	0
1795	POLR1D	0	0	0.36932	0	0	0
1796	POLR2A	0	0	0	0.309696	0	0
1797	POLR2B	0	0	0.363665	0	0	0
1798	POLR2C	0	0	0	0.536563	0	0
1799	POLR2D	0	0.495015	0	0	0	0
1800	POLR2E	0	0.329437	0	0	0	0
1801	POLR2G	0	0	0.491438	0	0	0
1802	POLR2H	0	0.287155	0	0	0	0
1803	POLR2K	0	0.706214	0	0	0	0
1804	POLR2L	0	0	0.500591	0	0	0
1805	POMGNT1	0	0	0.407659	0	0	0
1806	POMP	0	0	0.420428	0	0	0
1807	POSTN	0	0	0.472343	0	0	0
1808	POTEC	1.37256	0	0	0.694457	0	0
1809	PPDPF	0.426788	0	0.655224	0	0	0
1810	PPFIA1	1.16141	0	0.422565	0	0	0
1811	PPFIA4	0	1.63572	0	0	0	0
1812	PPIA	0	0.559579	0.278448	0	0	0
1813	PPIC	0	0	0.45355	0	0	0
1814	PPID	0	0	0.945463	0	0	0
1815	PPIG	0	0	0	0	0.745612	0
1816	PPIL1	0	0.628702	0	0	0	0
1817	PPM1A	0	0	0.433941	0	0	0
1818	PPM1H	0	0.597602	0	0	0	0
1819	PPOX	0	0	0	0.502726	0	0
1820	PPP1CA	0	0	0.418345	0	0	0
1821	PPP1CB	0	0	0	0.408371	0	0
1822	PPP1R11	0	0.577502	0	0	0	0
1823	PPP1R12A	0	0	0	0	1.06493	0
1824	PPP1R12C	0	0	0.316909	0	0	0
1825	PPP1R15B	0	0.32572	0.43398	0	0	0
1826	PPP1R16A	0	0	0.753889	0	0	0
1827	PPP1R1B	0	0	0	0.926887	0	0
1828	PPP1R7	0	0.276302	0	0	0	0
1829	PPP2CA	0	0	0.569908	0	0	0
1830	PPP2R1A	0	0	0.2749	0	0	0
1831	PPP2R5A	0	0.413252	0	0	0	0
1832	PPP4C	0	0	0.299002	0	0	0
1833	PPP6C	0	0.417624	0	0	0	0
1834	PPP6R1	0	0	0.317021	0	0	0
1835	PPT1	0	0.729341	0	0.531846	0	1.34073
1836	PQBP1	0	0	0.296959	0	0	0
1837	PRCC	0	0.45825	0	0	0	0
1838	PRCP	0	0	0	0.639087	0	0
1839	PRDX1	0	0	0.568745	0	0	0
1840	PRDX2	0	0	0	0.336507	0	0
1841	PRDX3	0	0.809267	0	0.522853	0	0
1842	PRDX4	0	0.750219	0	0	0	0
1843	PRDX6	0	0.292817	0.440864	0	0	0
1844	PRELID1	0	0	0.390222	0	0	0
1845	PREX1	0	0.657672	0	0	0	0
1846	PRKACB	0	0	1.9294	0	0	0
1847	PRKAR1A	0	0	0	0.305625	0	0
1848	PRKCB	0	0	0	0	2.73455	0
1849	PRKCD	0	0	0.604184	0	0	0
1850	PRKDC	0	0	0.293671	0	0	0
1851	PRLR	0	0.332816	0	0.818886	0	0.815752
1852	PRMT1	0	0	0.355915	0	0	0
1853	PRMT5	0	0.517554	0	0.596575	0	0
1854	PRMT7	0	0	0.411525	0	0	0
1855	PROM2	0	0	0	0.524473	0	1.29635
1856	PRPF3	0	0	0.490092	0	0	0
1857	PRPF38B	0	0	0	0	1.03963	0
1858	PRPF8	0	0.474112	0	0.280917	0	0
1859	PRPS1	0	0.676359	0	0	0	0
1860	PRPS2	0	0.604644	0	0	0	0
1861	PRR15	0	0.836769	0	0.366588	0	0
1862	PRR15L	0	0.381876	0.428598	0	0	0
1863	PRRC1	0	0	0.51272	0	0	0
1864	PRRC2A	0	0	0	0.384362	0	0
1865	PRRC2C	1.60047	0	0	0	0	0
1866	PRSS8	0.504928	0	0	0	0	0
1867	PRUNE1	0	0	0.992962	0	0	0
1868	PSAP	0	0	0	0	0.437395	0
1869	PSCA	0	2.21523	0	0	0	0
1870	PSD3	0	0	0.827376	0	0	0
1871	PSMA1	0	0	0.403801	0	0	0
1872	PSMA2	0	0	0.469867	0	0	0
1873	PSMA3	0	0	0.62618	0	0	0
1874	PSMA5	0	0.481112	0	0	0	0
1875	PSMA6	0	0.339773	0.31419	0	0	0
1876	PSMB1	0	0	0.714128	0	0	0
1877	PSMB10	0	0	0.564346	0	0	0
1878	PSMB2	0	0	0.321472	0	0	0
1879	PSMB3	0	0.277144	0.284534	0	0	0
1880	PSMB4	0	0	0.903863	0	0	0
1881	PSMB5	0	0.853496	0	0.546843	0	0
1882	PSMB6	0	0.7441	0	0	0	0
1883	PSMB7	0	0	0.266421	0	0	0
1884	PSMB8	0	0.534595	0	0	0	0
1885	PSMB9	0	0	0.35369	0	0	0
1886	PSMC3	0	0	0.384946	0	0	0
1887	PSMC4	0	0.488056	0	0	0	0
1888	PSMC5	0	0.347186	0	0	0	0
1889	PSMC6	0	0	0.299626	0	0	0
1890	PSMD11	0	0.581071	0	0	0	0
1891	PSMD13	0	0	0.489925	0	0	0
1892	PSMD2	0	0.374882	0	0	0	0
1893	PSMD3	0	0.552527	0	0.344777	0	0
1894	PSMD4	0	0	0.908379	0	0	0
1895	PSMD6	0	0.524461	0	0	0	0
1896	PSME1	0	0.448207	0	0.360044	0	0
1897	PSME2	0	0.549623	0	0	0	0
1898	PSME3	0	0.606086	0	0	0	0
1899	PSME4	0	0.620586	0	0	0	0
1900	PSMF1	0	0.361504	0	0	0	0
1901	PSMG4	0	0.546459	0	0.418119	0	0
1902	PTBP1	0	0	0.429265	0	0	0
1903	PTBP3	0	0	0	0.381681	0	0
1904	PTDSS1	0	0.351933	0	0	0	0
1905	PTGDS	0	0	0	0	1.94513	0
1906	PTGES	0	0	0.792486	0	0	0
1907	PTGES3	0	0	0.474738	0	0	0
1908	PTK2	0	0	0.424593	0	0	0
1909	PTK7	0	0	1.15109	0	0	0
1910	PTMA	0.482028	0	0	0	0	0
1911	PTMS	1.0929	0	0	0	0	0
1912	PTP4A2	0	0	0.687817	0	0	0
1913	PTP4A3	0	0	0.481611	0	0	0
1914	PTPA	0	0	0.373938	0	0	0
1915	PTPMT1	0	0.449245	0	0	0	0
1916	PTPN1	0	0.54589	0	0	0	0
1917	PTPN23	0	0	0.590917	0	0	0
1918	PTPRC	0	0	0	0	1.80677	0
1919	PTPRF	0	0	0.592438	0	0	0
1920	PTPRN2	0	0	0	1.5841	0	0
1921	PTRH2	0	0.935659	0	0	0	0
1922	PTTG1	0	0	1.01139	0	0	0
1923	PUF60	0	0	0.810698	0	0	0
1924	PVALB	0	0	0	1.39721	0	0
1925	PVT1	0	0	0.697872	0	0	0
1926	PWWP3A	0	0	0.622558	0	0	0
1927	PXN	0	0	0.478495	0	0	0
1928	PYCARD	0	0	0.632926	0	0	0
1929	PYCR2	0	0.428426	0	0	0	0
1930	PYCR3	0	0	0.751022	0	0	0
1931	QARS	0	0	0.438778	0	0	0
1932	QDPR	0	0.992108	0.353131	0	0	0
1933	QPRT	0	0.322701	0	0.300939	0	0
1934	RAB10	0	0.442659	0	0	0	0
1935	RAB11A	0	0	0	0.321017	0	0
1936	RAB11FIP1	0	0.864304	0	0.696565	0	0
1937	RAB11FIP4	0	0.592124	0	0.373387	0	0
1938	RAB13	0.650191	0	0	0	0	0
1939	RAB17	0	0.410901	0	0	0	0
1940	RAB1A	0	0.334763	0	0	0	0
1941	RAB21	0	0	0.295549	0	0	0
1942	RAB25	0	0	0	0.341817	0	0
1943	RAB2A	0	0	0.393857	0	0	0
1944	RAB30	0	0	0	0.470894	0	0
1945	RAB3D	0	0	0.630053	0	0	0
1946	RAB3IP	0	0	0.851153	0	0	0
1947	RAB5A	0	0	0.359844	0	0	0
1948	RAB5B	0	0	0.353208	0	0	0
1949	RAB5C	0	0.456212	0	0	0	0
1950	RAB6A	0	0	0.663726	0	0	0
1951	RAB7A	0	0.368999	0	0	0	0
1952	RABEP1	0	0.443866	0	0.324599	0	0.741472
1953	RABEP2	0	0	0.383905	0	0	0
1954	RABIF	0	0.534309	0	0.361452	0	0
1955	RACGAP1	0	0	1.04562	0	0	0
1956	RACK1	0	0	0.301305	0	0	0
1957	RAD23B	0	0.266934	0	0	0	0
1958	RAE1	0	0	0.38724	0	0	0
1959	RALY	0	0	0.521177	0	0	0
1960	RAMP1	0	0.566497	0	0	0	0
1961	RAMP2	0	0	0	0.62844	0	0
1962	RAN	0	0	0.379615	0	0	0
1963	RANBP1	0	0	0	0.288421	0	0
1964	RANBP9	0	0.550079	0	0	0	0
1965	RAP1B	0	0	0.452203	0	0	0
1966	RAP1GDS1	0	0.477665	0	0	0	0
1967	RARA	0	0	0	0.42531	0	0
1968	RARRES2	0	0	0	0	0.870255	0
1969	RARS	0	0	0.459737	0	0	0
1970	RASEF	0	0.565801	0	0	0	0
1971	RASSF4	0	0	0	0	1.41118	0
1972	RASSF7	0	0	0.457914	0	0	0
1973	RBBP7	0	0	0	0.806913	0	0
1974	RBCK1	0	0.366841	0	0.389729	0	0
1975	RBIS	0	0.722717	0	0	0	0
1976	RBM10	0	0	0.330096	0	0	0
1977	RBM20	0	0	0	2.39764	0	0
1978	RBM22	0	0	0.515927	0	0	0
1979	RBM25	1.12054	0	0	0	0.741756	0
1980	RBM3	0	0	0.337779	0	0	0
1981	RBM39	0.641239	0	0	0	0	0
1982	RBM5	0	0	0	0.328302	0	0
1983	RBX1	0	0	0	0.65124	0	0
1984	RCC1	0	0	1.01589	0	0	0
1985	RCC2	0	0	0.739379	0	0	0
1986	RDH14	0	0.796884	0	0	0	0
1987	RDH16	0	0	1.18709	0	0	0
1988	RECQL4	0	0	1.31734	0	0	0
1989	RECQL5	0	0.327526	0	0	0	0
1990	REEP5	0	0.559949	0	0	0	0.983126
1991	REPS2	0	0	0	1.34359	0	0
1992	RERG	0	1.37632	0	0.589903	0	1.15889
1993	RESF1	0	0	0	0	1.36732	0
1994	RET	0	0	0.635528	0	0	0
1995	RETREG1	0	0.458521	0	0.327584	0	1.14196
1996	RETREG2	0	0.27961	0	0	0	0
1997	REX1BD	0	0	0.536481	0	0	0
1998	REXO2	0	0.650392	0	0	0	0
[truncated: 812 more rows]

## Sheet: HOC (DEG)
	gene	blue	green	red
0	AAK1	0	0	0.36923
1	AAMDC	0	0.40436	0
2	AAR2	0	0.33751	0
3	AARS	0	0.262702	0
4	AASDHPPT	0	0.650514	0
5	ABCB10	0	0.60531	0
6	ABCC4	0	0.418732	0
7	ABCC5	0	0	0.406327
8	ABCD4	0	0.267635	0
9	ABCF2	0	0.298836	0
10	ABCF3	0	0.300244	0
11	ABHD10	0	0.299004	0
12	ABHD11	0.461826	0.283062	0
13	ABHD17A	0	0	0.303566
14	ABHD17C	0	0.380477	0
15	ABI1	0	0.372834	0
16	ABITRAM	0	0.546278	0
17	ABT1	0	0.514027	0
18	ABTB1	0	0	0.281562
19	AC004130.2	0	1.10058	0
20	AC004148.1	0	0.896232	0
21	AC004233.2	0	0.276419	0
22	AC005261.1	0	0.414441	0
23	AC007996.1	0	0.684783	0
24	AC008443.5	0	0.428626	0
25	AC009403.1	0	0.543359	0
26	AC010642.2	0	0.307843	0
27	AC015813.1	0	0.363989	0
28	AC015912.3	0	0.526804	0
29	AC016876.1	0	0.518865	0
30	AC018647.2	0	0.365798	0
31	AC021054.1	0	0.370465	0
32	AC022509.2	0	0.45762	0
33	AC022613.1	0	0.634227	0
34	AC024060.2	0	0.34624	0
35	AC025154.2	0	0.401757	0
36	AC026401.3	0	0.425878	0
37	AC027031.2	0	0.671566	0
38	AC027644.3	0	0.594493	0
39	AC046134.2	0	0.646255	0
40	AC068888.1	0	0.357208	0
41	AC078846.1	0	0.325946	0
42	AC083798.2	0	0.730975	0
43	AC083799.1	0	0.835372	0
44	AC087741.1	0.943773	0	0
45	AC093323.1	0	0.480554	0
46	AC108860.2	0	0.549222	0
47	AC118549.1	0	0.311612	0
48	AC139530.1	0	0.400037	0
49	AC139887.2	0.715528	0	0
50	AC145207.5	0	0.552458	0
51	AC245407.2	0	0.61639	0
52	ACAA1	0	0.478384	0
53	ACAA2	0	0.387075	0
54	ACAD8	0	0.327029	0
55	ACAD9	0.520612	0.462486	0
56	ACAT1	0	0.465744	0
57	ACAT2	0	0.58129	0
58	ACBD4	0	0.41216	0
59	ACCS	0	0.326165	0
60	ACKR3	0	0.303206	0
61	ACO1	0	0.393486	0
62	ACO2	0	0.268846	0
63	ACOT13	0	0.721352	0
64	ACOT7	0	0.534123	0
65	ACOT8	0	0.328601	0
66	ACOT9	0	0	0.297222
67	ACOX1	0	0.275384	0
68	ACP1	0	0.610984	0
69	ACP6	0	0.306468	0
70	ACRBP	0	0.295109	0
71	ACSS3	0	0.771442	0
72	ACTA2	0	0	2.75541
73	ACTB	0	0	0.503606
74	ACTL6A	0	0.49057	0
75	ACTN4	0	0	0.339162
76	ACTR10	0	0.432096	0
77	ACTR3B	0	0.287423	0
78	ACTR3C	0	0.423826	0
79	ACTR8	0	0.298724	0
80	ACVR2B	0	0.39718	0
81	ACYP1	0	0.43795	0
82	ADAMTS1	0.352459	0.482615	0
83	ADAMTS15	0	0.337856	0
84	ADAR	0	0.261137	0
85	ADCK1	0	0.398233	0
86	ADCY3	0	0.370114	0
87	ADCYAP1R1	0	0.320311	0
88	ADGRA3	0	0.276743	0
89	ADGRF5	0	0	2.67541
90	ADGRG1	0	0.453081	0
91	ADGRL1	0	0	0.290376
92	ADGRL2	0	0.509037	0
93	ADI1	0	0.485856	0
94	ADIPOR1	0	0.478759	0
95	ADK	0	0.461268	0
96	ADNP	0	0.303633	0
97	ADNP2	0	0.359659	0
98	ADO	0	0.423561	0
99	ADRA2C	0	0.585423	0
100	ADSL	0	0.261494	0
101	AEBP1	0	0	2.50474
102	AEBP2	0	0.405383	0
103	AFF4	0	0	0.459841
104	AFG3L2	0	0.279055	0
105	AFMID	0	0.361828	0
106	AGA	0	0.372998	0
107	AGBL5	0	0.581071	0
108	AGER	0	0	0.312195
109	AGK	0	0.491174	0
110	AGMAT	0	0.279227	0
111	AGPS	0	0.349434	0
112	AGRN	0	0	0.304178
113	AHCY	0.387604	0.559459	0
114	AHCYL1	0	0.543323	0
115	AHDC1	0	0	0.308579
116	AIF1L	0	0.451878	0
117	AIFM1	0	0.442042	0
118	AIFM2	0	0.404586	0
119	AK2	0	0.500888	0
120	AK4	0	0.270347	0
121	AK6	0	0.42255	0
122	AKAP13	0	0	1.77295
123	AKAP17A	0	0	0.342499
124	AKAP9	0	0	0.84083
125	AKR1B1	0	0.351264	0
126	AKR7A2	0	0.4935	0
127	AL050341.2	0	0.662682	0
128	AL117379.1	0	0.46577	0
129	AL121820.2	0	0.446636	0
130	AL121832.2	0	0.271157	0
131	AL121944.1	0	0.637686	0
132	AL136038.5	0	0.633427	0
133	AL137802.2	0.749933	0.263885	0
134	AL161772.1	0	1.02027	0
135	AL354863.1	0	0.619904	0
136	AL355075.4	0	0.794562	0
137	AL451165.2	0	0.587541	0
138	AL513477.2	0	0.736416	0
139	AL513548.1	0	0.679816	0
140	AL590560.3	0	0.341335	0
141	AL691432.2	0	0.36822	0
142	ALAS1	0	0.33837	0
143	ALDH3A2	0	0.491132	0
144	ALDH4A1	0	0.476223	0
145	ALDH5A1	0.816728	0.699645	0
146	ALDH6A1	0	0.315642	0
147	ALDH9A1	0	0.284578	0
148	ALG5	0	0.376821	0
149	ALG6	0	0.455942	0
150	ALG8	0	0.442646	0
151	ALG9	0	0.422837	0
152	ALKBH1	0	0.594661	0
153	ALKBH2	0	0.261424	0
154	ALKBH3	0	0.527453	0
155	ALYREF	0	0.31169	0
156	AMBRA1	0	0.294276	0
157	AMFR	0	0.303893	0
158	AMN	0	0.36713	0
159	AMY2B	0	0.404799	0
160	AMZ2	0.608555	0.306541	0
161	ANAPC1	0	0.336176	0
162	ANAPC11	0	0.322817	0
163	ANAPC15	0	0.26657	0
164	ANAPC16	0	0.379389	0
165	ANGEL1	0	0.34309	0
166	ANK3	0	0.797963	0
167	ANKRD10	0	0	0.287487
168	ANKRD12	0	0	1.78502
169	ANKRD13D	0	0	0.27349
170	ANKRD27	0	0.399608	0
171	ANKRD28	0	0.398819	0
172	ANKRD36C	0	0	2.15575
173	ANKRD65	0	0.409395	0
174	ANLN	0	0.31783	0
175	ANO1	0	0.50169	0
176	ANO7	0	0.421764	0
177	ANO9	0	0	0.287879
178	ANP32A	0	0.41714	0
179	ANP32E	0	0.272922	0
180	ANTKMT	0	0.4057	0
181	ANXA7	0	0.37101	0
182	AOC1	0	0.270105	0
183	AP002360.1	0	0.631785	0
184	AP004609.3	0	0.34583	0
185	AP1M2	0	0.353003	0
186	AP1S1	0	0.594277	0
187	AP2A2	0	0	0.29205
188	AP2B1	0	0	0.361145
189	AP3B1	0	0	0.373186
190	AP3M1	0	0.309185	0
191	AP3S1	0	0.262848	0
192	AP4S1	0	0.394432	0
193	AP5M1	0	0.359116	0
194	AP5Z1	0	0	0.45575
195	APEH	0	0.295626	0
196	APEX1	0	0.462466	0
197	API5	0	0.358412	0
198	APIP	0	0.288737	0
199	APOA1	0.530159	0.260362	0
200	APOE	0	0	0.59015
201	APOL1	0	0	1.41828
202	APOO	0	0.310669	0
203	APOOL	0	0.580762	0
204	APPL1	0	0.356179	0
205	APRT	0	0.374926	0
206	ARAF	0	0	0.321164
207	ARCN1	0	0.482621	0
208	ARF1	0	0.292961	0
209	ARF4	0	0.397142	0
210	ARF6	0	0.465608	0
211	ARFGEF2	0	0.338939	0
212	ARFIP2	0	0.294279	0
213	ARGLU1	0	0	1.08858
214	ARHGAP11A	0	0.686283	0
215	ARHGAP12	0	0.263253	0
216	ARHGDIA	0	0	0.498435
217	ARHGEF3	0	0.335629	0
218	ARHGEF35	0	0.454168	0
219	ARHGEF39	0	0.356561	0
220	ARHGEF7	0	0	0.376831
221	ARIH1	0	0.273428	0
222	ARL16	0	0.319863	0
223	ARL4D	0	0.486214	0
224	ARL6IP6	0	0.337768	0
225	ARMC1	0	0.268059	0
226	ARMC10	0	0.372062	0
227	ARMC8	0	0.329575	0
228	ARMCX2	0	0.635322	0
229	ARMT1	0	0.299362	0
230	ARPC1A	0	0.631638	0
231	ARPC1B	0	0.430734	0
232	ARPC3	0	0.403064	0
233	ARPP19	0	0.28621	0
234	ARRDC3	0	0	0.457905
235	ARSA	0	0	0.308005
236	ARV1	0	0.713447	0
237	ASB16-AS1	0	0.439955	0
238	ASB3	0	0.265492	0
239	ASF1A	0	0.424585	0
240	ASMTL	0	0.266049	0
241	ASNSD1	0	0.426718	0
242	ASPH	0	0	0.353653
243	ASS1	0	0.455156	0
244	ATAD1	0	0.266808	0
245	ATF1	0	0.435621	0
246	ATF4	0.452855	0	0
247	ATG2A	0	0.266582	0
248	ATG3	0	0.505422	0
249	ATL2	0.518097	0	0
250	ATL3	0	0.49785	0
251	ATM	0	0	0.282332
252	ATOX1	0	0	0.315086
253	ATP11A	0	0.382704	0
254	ATP13A3	0	0.322316	0
255	ATP1A1	0	0.280061	0
256	ATP2B1	0	0	0.309521
257	ATP2B4	0	0.411397	0
258	ATP2C1	0	0.358228	0
259	ATP5F1A	0	0.502311	0
260	ATP5F1B	0	0.527143	0
261	ATP5F1C	0	0.452033	0
262	ATP5F1E	0	0.56987	0
263	ATP5IF1	0	0.275659	0
264	ATP5MC1	0	0.306056	0
265	ATP5MC3	0	0.543262	0
266	ATP5MD	0	0.621429	0
267	ATP5ME	0	0.458619	0
268	ATP5MF	0	0.316446	0
269	ATP5MG	0	0.584924	0
270	ATP5MPL	0	0.559133	0
271	ATP5PB	0	0.62201	0
272	ATP5PD	0	0.400668	0
273	ATP5PF	0	0.617701	0
274	ATP5PO	0	0.619266	0
275	ATP6AP2	0	0.30239	0
276	ATP6V0A1	0	0	0.29309
277	ATP6V0C	0	0	0.378195
278	ATP6V1A	0	0.320765	0
279	ATP6V1B1	0.577474	0.55432	0
280	ATP6V1C1	0	0.453902	0
281	ATP6V1D	0	0.459266	0
282	ATP6V1E1	0	0.353173	0
283	ATP6V1G1	0	0.675894	0
284	ATP6V1H	0	0.343894	0
285	ATP8B1	0	0.276469	0
286	ATP8B2	0	0	0.368847
287	ATPAF1	0	0.573326	0
288	ATRAID	0	0.457334	0
289	ATRN	0	0.29487	0
290	ATRX	0	0	1.07932
291	ATXN10	0	0.605674	0
292	AURKA	0	0.748983	0
293	AURKB	0	0.3093	0
294	AVL9	0	0.465831	0
295	AZIN1	0	0.456978	0
296	B2M	0	0	1.26666
297	B3GALNT1	0	0.280303	0
298	B4GALT4	0	0.260255	0
299	B4GALT7	0	0	0.28663
300	B9D1	0	0.491759	0
301	BACE1-AS	0	0.291192	0
302	BAG5	0	0.308087	0
303	BAIAP2-DT	0	0.311796	0
304	BBOX1	0	0.801137	0
305	BCAS2	0	0.519423	0
306	BCAT2	0	0.503919	0
307	BCKDHA	0	0.366301	0
308	BCKDHB	0	0.457838	0
309	BCL11A	0	0.486659	0
310	BCL2L11	0	0.674854	0
311	BCL2L12	0	0.3482	0
312	BCL2L2	0	0.31218	0
313	BCOR	0	0.425453	0
314	BCR	0	0.260273	0
315	BDH1	0.83866	0.471528	0
316	BECN1	0	0.402176	0
317	BEND7	0	0.333022	0
318	BET1	0	0.325796	0
319	BEX2	0	0.85291	0
320	BEX3	0	0.552796	0
321	BEX4	0	0.406864	0
322	BGN	0	0	2.69718
323	BHLHE40	0	0	0.339977
324	BHLHE41	0	0.277643	0
325	BICD1	0	0.283346	0
326	BICD2	0	0.360249	0
327	BICDL2	0	0.289088	0
328	BIK	0	0.590327	0
329	BIRC5	0	0.448083	0
330	BLCAP	0.507267	0	0
331	BLOC1S4	0	0.471532	0
332	BLOC1S5	0	0.310223	0
333	BLVRA	0	0.449902	0
334	BLVRB	0	0.381123	0
335	BMP7	0.660666	0.493607	0
336	BMPR1B	0	0.410458	0
337	BNIP2	0	0.355546	0
338	BNIP3	0	0.300597	0
339	BNIP3L	0	0	0.335413
340	BOLA1	0	0.647049	0
341	BOLA3	0	0.642668	0
342	BORA	0	0.49427	0
343	BORCS5	0	0.298646	0
344	BORCS8	0	0.350578	0
345	BPHL	0	0.260421	0
346	BRCC3	0	0.351373	0
347	BRD1	0	0.278103	0
348	BRD7	0	0	0.301349
349	BRI3	0	0.41444	0
350	BRI3BP	0	0.313491	0
351	BRIX1	0	0.443646	0
352	BROX	0	0.264536	0
353	BSPRY	0	0.396924	0
354	BTBD3	0	0.434101	0
355	BTBD6	0	0.357805	0
356	BTF3	0	0.463041	0
357	BTF3L4	0	0.339261	0
358	BTG3	0	0.686289	0
359	BUB1	0	0.436922	0
360	BUB1B	0	0.460582	0
361	BUD23	0	0.393768	0
362	BUD31	0	0.364087	0
363	BX255925.3	0	0	0.302227
364	BX284668.5	0	0.47039	0
365	BZW1	0	0.411614	0
366	BZW2	0	0.291786	0
367	C11orf52	0	0.582996	0
368	C11orf54	0	0.54877	0
369	C11orf71	0	0.502549	0
370	C11orf74	0	0.702475	0
371	C12orf73	0	0.914903	0
372	C12orf76	0	0.378149	0
373	C14orf119	0	0.300725	0
374	C15orf61	0	0.344298	0
375	C16orf91	0	0.391056	0
376	C17orf58	0	0.742122	0
377	C17orf80	0	0.292691	0
378	C18orf21	0	0.51202	0
379	C18orf25	0	0.314451	0
380	C19orf33	0	0.315088	0
381	C19orf53	0	0.356091	0
382	C19orf81	0	0.413478	0
383	C1D	0	0.368191	0
384	C1GALT1C1	0	0.378585	0
385	C1QA	0	0	2.08379
386	C1QB	0	0	1.34793
387	C1QBP	0	0.754545	0
388	C1S	0	0	1.06536
389	C1orf109	0	0.473074	0
390	C1orf122	0	0.344627	0
391	C1orf210	0	0.692571	0
392	C1orf226	0	0.53677	0
393	C1orf43	0	0.566564	0
394	C1orf56	0	0.431307	0
395	C21orf58	0	0.26848	0
396	C22orf39	0	0.431064	0
397	C2CD5	0	0.596126	0
398	C2orf68	0	0.311392	0
399	C2orf69	0	0.363446	0
400	C2orf74	0	0.392056	0
401	C2orf88	0	0.556956	0
402	C3	0	0	1.78193
403	C3orf38	0	0.306428	0
404	C4orf46	0	0.409232	0
405	C5orf30	0	0.55596	0
406	C6orf226	0	0.512816	0
407	C6orf47	0	0.359381	0
408	C6orf62	0.480974	0.508248	0
409	C7	0	0	4.69366
410	C8orf76	0	0.388346	0
411	C8orf82	0	0.305431	0
412	C9orf40	0	0.621719	0
413	C9orf64	0	0.773783	0
414	CA11	0	0.441693	0
415	CA2	0	0.305623	0
416	CAAP1	0	0.275657	0
417	CABLES1	0	0.36555	0
418	CABLES2	0	0.529788	0
419	CACHD1	0	0.28353	0
420	CACNA2D2	0	0.57012	0
421	CACYBP	0	0.485261	0
422	CALD1	0	0	2.25533
423	CALM2	0	0.430845	0
424	CAMKK2	0	0	0.293831
425	CAMSAP2	0	0	0.288218
426	CANT1	0	0.263809	0
427	CAPN5	0	0.410904	0
428	CAPRIN1	0	0.406297	0
429	CAPS	0	0.535097	0
430	CAPZA1	0	0.263791	0
431	CAPZA2	0	0.323894	0
432	CARD8	0	0	0.295177
433	CARHSP1	0	0	0.343561
434	CARMIL1	0	0.545417	0
435	CARMN	0	0	2.86946
436	CARNMT1	0	0.412221	0
437	CASC4	0	0	0.334658
438	CASP8	0	0	0.313076
439	CASP9	0	0.502344	0
440	CASZ1	0	0.307322	0
441	CAT	0	0.515016	0
442	CAVIN1	0	0	1.43258
443	CBL	0	0.359233	0
444	CBLL1	0	0.434525	0
445	CBR1	0	0.401327	0
446	CBR4	0	0.326687	0
447	CBWD1	0	0.379067	0
448	CBX2	0	0.349383	0
449	CBX3	0.389287	0.476617	0
450	CCDC115	0	0.6176	0
451	CCDC117	0	0.543886	0
452	CCDC127	0	0.344311	0
453	CCDC167	0	0.472248	0
454	CCDC174	0	0	0.391474
455	CCDC24	0	0.371704	0
456	CCDC34	0	0.540309	0
457	CCDC43	0	0.370811	0
458	CCDC47	0	0.330011	0
459	CCDC51	0	0.32815	0
460	CCDC58	0	0.35034	0
461	CCDC59	0	0.29989	0
462	CCDC6	0	0.531883	0
463	CCDC61	0	0.418135	0
464	CCDC71	0	0.456177	0
465	CCDC77	0	0.354882	0
466	CCDC78	0	0.367503	0
467	CCDC8	0	0.506288	0
468	CCDC80	0	0	3.34737
469	CCDC84	0.557409	0	0
470	CCDC85C	0	0.324178	0
471	CCDC86	0	0.293386	0
472	CCDC90B	0	0.270457	0
473	CCN1	0	0	2.62918
474	CCN2	0	0	3.31428
475	CCNA2	0	0.413753	0
476	CCNB1	0	0.402436	0
477	CCNB1IP1	0	0.360771	0
478	CCNB2	0	0.512421	0
479	CCND3	0	0	0.310796
480	CCNE1	0	0.555446	0
481	CCNG1	0	0.292622	0
482	CCNK	0	0.311216	0
483	CCNQ	0	0.588912	0
484	CCT2	0	0.472349	0
485	CCT3	0	0.351708	0
486	CCT4	0	0.429242	0
487	CCT5	0	0.413769	0
488	CCT6A	0	0.452093	0
489	CCT7	0	0.411556	0
490	CCT8	0	0.516564	0
491	CD109	0	0.413961	0
492	CD14	0	0	0.280036
493	CD164	0	0.26501	0
494	CD200	0	0.325039	0
495	CD22	0	0.553113	0
496	CD24	0	0.72978	0
497	CD27-AS1	0	0.268381	0
498	CD2AP	0	0.340043	0
499	CD47	0	0.360279	0
500	CD55	0	0	0.368285
501	CD74	0	0	0.945736
502	CD9	0	0.511623	0
503	CDC123	0	0.294767	0
504	CDC16	0	0.314367	0
505	CDC25A	0	0.348986	0
506	CDC26	0	0.330127	0
507	CDC34	0	0.316841	0
508	CDC42EP1	0	0	0.326848
509	CDC42EP4	0	0.284701	0
510	CDC42SE2	0	0	0.295973
511	CDC45	0	0.622094	0
512	CDC5L	0	0	0.278987
513	CDC73	0	0.27812	0
514	CDCA3	0	0.507506	0
515	CDCA4	0	0.33945	0
516	CDCA5	0	0.556476	0
517	CDCA7	0	0.473155	0
518	CDCA7L	0	0.691695	0
519	CDCA8	0	0.34252	0
520	CDH1	0	0.344219	0
521	CDH11	0	0	2.66977
522	CDIP1	0	0	0.275872
523	CDK1	0	0.740084	0
524	CDK4	0	0.295955	0
525	CDK5	0	0.476446	0
526	CDK5RAP2	0	0	0.541863
527	CDK5RAP3	0.459801	0	0
528	CDK7	0	0.590837	0
529	CDKAL1	0	0.433596	0
530	CDKN1B	0	0.459791	0
531	CDKN2B-AS1	0	0	0.352253
532	CDKN3	0	0.571152	0
533	CDV3	0	0.490748	0
534	CEBPA	0	0.427142	0
535	CEBPG	0	0.686545	0
536	CEBPZOS	0	0.288437	0
537	CELSR2	0	0.470604	0
538	CENPA	0	0.354106	0
539	CENPF	0	0.263451	0
540	CENPQ	0	0.387154	0
541	CENPS	0	0.64302	0
542	CENPU	0	0.698616	0
543	CENPW	0	0.48338	0
544	CENPX	0	0.311788	0
545	CEP131	0	0.295609	0
546	CEP250	0	0	0.349484
547	CEP350	0	0	0.441607
548	CEP44	0	0.359772	0
549	CEP55	0	0.392927	0
550	CEP70	0	0.313384	0
551	CEP95	0	0.264239	0
552	CERK	0	0	0.263102
553	CERS6	0	0.342827	0
554	CES3	0	0.440939	0
555	CFAP298	0	0.383902	0
556	CFDP1	0	0	0.38327
557	CFH	0	0	2.5997
558	CFI	0	0.397706	0
559	CFLAR	0	0	0.408985
560	CGN	0	0.297999	0
561	CGREF1	0	0.641554	0
562	CGRRF1	0	0.899614	0
563	CHAF1B	0	0.584901	0
564	CHCHD1	0	0.582622	0
565	CHCHD10	0	0.444306	0
566	CHCHD2	0	0.560017	0
567	CHCHD3	0	0.51594	0
568	CHCHD4	0	0.644005	0
569	CHCHD7	0	0.492007	0
570	CHEK1	0	0.396791	0
571	CHEK2	0	0.285868	0
572	CHKB	0	0	0.355114
573	CHL1	0	0.480481	0
574	CHMP1B	0	0.45349	0
575	CHMP2A	0	0.546955	0
576	CHMP2B	0	0.372667	0
577	CHMP3	0	0.290014	0
578	CHMP4A	0	0.301478	0
579	CHMP4C	0	0.660694	0
580	CHMP7	0	0.356688	0
581	CHORDC1	0	0.312917	0
582	CHTF18	0.502575	0	0
583	CHTOP	0	0.32193	0
584	CIAO1	0	0.270003	0
585	CIAO2A	0	0.410893	0
586	CIPC	0	0.505548	0
587	CISD2	0	0.284638	0
588	CISD3	0	0.359854	0
589	CKAP2	0	0.414609	0
590	CKAP2L	0	0.495646	0
591	CKAP5	0	0.292315	0
592	CKB	0	0.483482	0
593	CKLF	0	0.320571	0
594	CKS1B	0	0.46385	0
595	CKS2	0	0.65336	0
596	CLASP1	0	0.298206	0
597	CLCC1	0	0.378816	0
598	CLCN5	0	0.496708	0
599	CLDN1	0	0	0.379738
600	CLDN10	0	0.456702	0
601	CLDN12	0	0.405401	0
602	CLDN16	0.331564	0.864365	0
603	CLDN3	0	0.485423	0
604	CLDN4	0	0.41087	0
605	CLDN7	0	0.398121	0
606	CLDND2	0	0.289378	0
607	CLEC12A	0	0.596095	0
608	CLGN	0	0.656276	0
609	CLIC5	0	0.301518	0
610	CLK1	0	0	0.266711
611	CLK2	0.372907	0.305025	0
612	CLN5	0	0.407691	0
613	CLNS1A	0	0.331881	0
614	CLTA	0	0.318538	0
615	CLTC	0	0.487849	0
616	CMBL	0	0.54789	0
617	CMC1	0	0.35312	0
618	CMC4	0	0.339774	0
619	CMIP	0	0	0.465654
620	CMSS1	0	0.396641	0
621	CMTM7	0.326238	0	0
622	CMTM8	0	0.703795	0
623	CNBP	0.379527	0.543075	0
624	CNIH1	0	0.354149	0
625	CNIH4	0	0.292484	0
626	CNN2	0	0	1.23695
627	CNN3	0	0	1.39961
628	CNOT10	0	0.308176	0
629	CNOT6L	0	0	0.262172
630	CNOT7	0	0.398837	0
631	CNPY2	0	0.404301	0
632	COA1	0	0.327781	0
633	COA3	0	0.509948	0
634	COA4	0	0.296605	0
635	COA5	0	0.658681	0
636	COA6	0	0.541892	0
637	COA7	0	0.385724	0
638	COA8	0	0.37786	0
639	COASY	0	0.489313	0
640	COBL	0	0.597226	0
641	COL11A1	0	0	2.38244
642	COL14A1	0	0	3.4111
643	COL16A1	0	0	2.35476
644	COL1A1	0	0	2.10375
645	COL1A2	0	0	2.20316
646	COL3A1	0	0	1.73402
647	COL4A1	0	0	1.36832
648	COL4A2	0	0	1.15467
649	COL5A1	0	0	2.12276
650	COL5A2	0	0	2.05128
651	COL6A1	0	0	0.963634
652	COL6A2	0	0	1.79271
653	COL6A3	0	0	1.58082
654	COL8A1	0	0	2.86347
655	COMMD1	0	0.373902	0
656	COMMD10	0	0.370118	0
657	COMMD2	0	0.271943	0
658	COMMD3	0	0.362863	0
659	COMMD6	0	0.757939	0
660	COMMD7	0.483784	0.356669	0
661	COMMD8	0	0.395621	0
662	COMP	0	0	1.97132
663	COP1	0	0.374067	0
664	COPA	0	0.382559	0
665	COPB2	0	0.49981	0
666	COPG1	0	0.572912	0
667	COPS2	0	0.441095	0
668	COPS6	0	0.468079	0
669	COPS7A	0	0.296228	0
670	COPS9	0	0.517813	0
671	COPZ1	0	0.289788	0
672	CORO2A	0	0.769714	0
673	COX11	0	0.494645	0
674	COX14	0	0.564464	0
675	COX16	0	0.621194	0
676	COX17	0	0.413486	0
677	COX20	0	0.514017	0
678	COX5B	0	0.35819	0
679	COX6A1	0	0.361365	0
680	COX6B1	0	0.426837	0
681	COX6C	0	0.655377	0
682	COX7A2	0	0.767964	0
683	COX7A2L	0	0.563873	0
684	COX7B	0	0.763616	0
685	COX7C	0	0.520162	0
686	COX8A	0	0.306096	0
687	CP	0	0.409133	0
688	CPNE3	0	0.384685	0
689	CPSF3	0	0.462984	0
690	CPSF6	0	0.301634	0
691	CRB2	0	0.292446	0
692	CREB3L4	0	0.334405	0
693	CREG1	0	0.388411	0
694	CRIM1	0	0	0.370059
695	CRIPT	0	0.616125	0
696	CRISPLD2	0	0	3.35362
697	CRKL	0	0.37423	0
698	CRLS1	0	0.402875	0
699	CRNKL1	0	0.401379	0
700	CRTAC1	0	0.447857	0
701	CRTC2	0	0.261958	0
702	CRYAB	0	0.307695	0
703	CRYZ	0	0.307893	0
704	CRYZL1	0	0.26981	0
705	CS	0	0.321164	0
706	CSDE1	0	0.272481	0
707	CSE1L	0	0.525798	0
708	CSGALNACT1	0	0.412326	0
709	CSKMT	0	0.657125	0
710	CSTB	0	0.407315	0
711	CSTF1	0	0.361325	0
712	CSTF2	0	0.756834	0
713	CSTF2T	0	0.49988	0
714	CSTF3	0	0.424315	0
715	CTDSP2	0	0.307318	0
716	CTHRC1	0	0	1.68434
717	CTNNBIP1	0	0.300144	0
718	CTPS1	0	0.313286	0
719	CTPS2	0	0.39568	0
720	CTSD	0	0	0.545672
721	CTSK	0	0	1.63651
722	CTSV	0	0.552149	0
723	CTTNBP2NL	0	0.333623	0
724	CTU1	0	0.314661	0
725	CUL1	0	0.290972	0
726	CUL2	0	0.370794	0
727	CUL3	0	0.373112	0
728	CUL4A	0	0.510816	0
729	CUL4B	0	0.276017	0
730	CWC15	0	0.34378	0
731	CWF19L2	0	0	0.49555
732	CXADR	0	0.472358	0
733	CXCL12	0	0	3.05084
734	CXXC1	0	0	0.351637
735	CXorf56	0	0.38787	0
736	CYB561A3	0	0.260723	0
737	CYB561D1	0	0.398068	0
738	CYB5D1	0	0.293178	0
739	CYB5D2	0	0.337179	0
740	CYB5R1	0	0.274003	0
741	CYB5R2	0	0.535386	0
742	CYC1	0	0.489482	0
743	CYCS	0	0.842399	0
744	CYP4B1	0.934479	1.03599	0
745	CYP4V2	0	0.504215	0
746	CYREN	0	0.37898	0
747	CYSTM1	0	0.413941	0
748	DACH1	0	0.475815	0
749	DAG1	0	0.330022	0
750	DALRD3	0	0.346222	0
751	DANCR	0	0.428631	0
752	DAP3	0	0.317627	0
753	DAPL1	0	0.658496	0
754	DARS	0	0.390721	0
755	DARS2	0	0.609959	0
756	DAZAP2	0	0.374021	0
757	DBI	0	0.406894	0
758	DBN1	0	0	0.276128
759	DBP	0	0.356976	0
760	DBT	0	0.35401	0
761	DCAF12	0	0.638097	0
762	DCAF16	0	0.339047	0
763	DCAF7	0	0.269951	0
764	DCBLD2	0	0.282978	0
765	DCDC2	0.823316	0.288037	0
766	DCK	0	0.4532	0
767	DCN	0	0	2.23179
768	DCP1B	0	0.395193	0
769	DCPS	0	0.274047	0
770	DCTD	0	0.262935	0
771	DCTN5	0	0	0.302559
772	DCTN6	0	0.342704	0
773	DCTPP1	0	0.343997	0
774	DCUN1D1	0	0.298706	0
775	DCUN1D5	0	0.654964	0
776	DDB1	0	0.357094	0
777	DDI2	0	0.403796	0
778	DDIAS	0	0.45308	0
779	DDIT3	0	0.379176	0
780	DDIT4	0	0	0.384494
781	DDOST	0	0.413284	0
782	DDR1	0.403609	0.291774	0
783	DDT	0	0.503448	0
784	DDX1	0	0.355873	0
785	DDX49	0	0.320034	0
786	DDX50	0	0.373596	0
787	DDX52	0	0	0.367529
788	DDX56	0	0.271483	0
789	DEFB1	0	0.872639	0
790	DEGS1	0	0	0.271957
791	DENND11	0	0.296272	0
792	DENND2D	0	0.436359	0
793	DENR	0	0.265255	0
794	DEPDC1	0	0.558275	0
795	DEPTOR	0	0.338563	0
796	DERA	0	0.469269	0
797	DERL2	0	0.273086	0
798	DGKE	0	0.364001	0
799	DHRS11	0	0.372921	0
800	DHRS3	0	0.288387	0
801	DHRS4-AS1	0	0.557638	0
802	DHRS4L2	0	0.283931	0
803	DHX15	0	0.456801	0
804	DHX40	0	0.444411	0
805	DHX9	0	0.413589	0
806	DIPK2A	0	0.634448	0
807	DKC1	0.479311	0	0
808	DLAT	0.546867	0.6789	0
809	DLD	0	0.493397	0
810	DLEU1	0	0.329016	0
811	DLG3	0	0.378737	0
812	DLGAP1-AS1	0	0.335214	0
813	DLGAP5	0	0.569588	0
814	DMAC1	0	0.581727	0
815	DMAC2L	0	0.398029	0
816	DMTN	0	0.418956	0
817	DNA2	0	0.687546	0
818	DNAAF2	0	0.424638	0
819	DNAJA1	0	0.284735	0
820	DNAJA3	0	0.321719	0
821	DNAJB11	0	0.391292	0
822	DNAJB13	0	0.395043	0
823	DNAJC10	0	0.348012	0
824	DNAJC11	0	0.260017	0
825	DNAJC14	0	0.307507	0
826	DNAJC19	0	0.756999	0
827	DNAJC27-AS1	0	0.69551	0
828	DNAJC30	0	0.275174	0
829	DNAJC9	0	0.266142	0
830	DNAL4	0	0.344671	0
831	DNASE2	0	0.374093	0
832	DNM1L	0	0.354421	0
833	DNMT3B	0	0.508519	0
834	DNPH1	0	0.415909	0
835	DNTTIP1	0	0.421176	0
836	DNTTIP2	0	0.373228	0
837	DOK5	0	0.713946	0
838	DONSON	0	0.435126	0
839	DPH3	0	0.300498	0
840	DPH5	0	0.356461	0
841	DPM1	0	0.684757	0
842	DPY19L3	0	0.49097	0
843	DPY30	0	0.688004	0
844	DRAM2	0	0.385367	0
845	DROSHA	0	0.343525	0
846	DSCC1	0	0.57606	0
847	DSG2	0	0.493656	0
848	DSN1	0	0.342219	0
849	DST	0	0	2.048
850	DSTYK	0	0	0.260159
851	DTD1	0	0.71814	0
852	DTD2	0	0.416342	0
853	DTNBP1	0	0.495913	0
854	DTX3L	0	0.404195	0
855	DTYMK	0	0.313539	0
856	DUS1L	0.457204	0	0
857	DUSP1	0	0	2.24044
858	DUSP11	0	0.541219	0
859	DUSP12	0	0.461493	0
860	DUSP23	0	0.299616	0
861	DUT	0	0.471273	0
862	DVL2	0	0.543036	0
863	DYNC2LI1	0	0.54603	0
864	DYRK1A	0	0.305995	0
865	DYRK2	0	0.354238	0
866	DZIP1	0	0	0.297443
867	E2F2	0	0.291036	0
868	E2F6	0	0.408049	0
869	EAF1	0	0.431742	0
870	EAPP	0	0.371344	0
871	EBAG9	0	0.397778	0
872	EBLN3P	0	0.449704	0
873	EBNA1BP2	0	0.465557	0
874	EBPL	0	0.590141	0
875	ECI1	0	0.495279	0
876	ECI2	0	0.51485	0
877	ECRG4	0	0.736896	0
878	ECT2	0	0.496414	0
879	EEF1A1	0	0.430385	0
880	EEF1AKMT2	0	0.381653	0
881	EEF1AKMT4	0	0.287226	0
882	EEF1AKNMT	0	0.269414	0
883	EEF1E1	0	0.550969	0
884	EEF2KMT	0	0.385779	0
885	EFEMP1	0	0	3.46771
886	EFEMP2	0	0	0.321442
887	EFNA1	0	0.290371	0
888	EFNB3	0	0.357063	0
889	EFTUD2	0	0.302462	0
890	EGLN1	0	0.352846	0
891	EGLN3	0	0.465591	0
892	EGR1	0	0	2.23427
893	EHD1	0	0	0.335247
894	EHD3	0	0.272782	0
895	EHHADH	0	0.579032	0
896	EI24	0	0.295785	0
897	EID2	0	0.563482	0
898	EIF1	0	0.347954	0
899	EIF1AX	0	0.446355	0
900	EIF1B	0	0.657265	0
901	EIF2A	0	0.277378	0
902	EIF2B2	0	0.309909	0
903	EIF2B3	0	0.291919	0
904	EIF2B5	0	0.383269	0
905	EIF2D	0	0.305492	0
906	EIF2S1	0	0.381224	0
907	EIF3I	0.401459	0.474091	0
908	EIF3K	0	0.34445	0
909	EIF3M	0	0.54417	0
910	EIF4A1	0	0.463879	0
911	EIF4A2	0	0.441776	0
912	EIF4A3	0	0.372416	0
913	EIF4E2	0	0.321498	0
914	EIF4EBP2	0	0.300962	0
915	EIF4ENIF1	0	0.433548	0
916	EIF4G1	0	0.278946	0
917	EIF4H	0	0.350723	0
918	EIF5AL1	0	0.458201	0
919	EIF6	0	0.337941	0
920	EIPR1	0	0.389874	0
921	ELAVL1	0	0.349165	0
922	ELF1	0	0	0.28006
923	ELF3	0	0.388452	0
924	ELK1	0	0.275211	0
925	ELMSAN1	0	0	0.38919
926	ELOB	0	0.310074	0
927	ELOC	0	0.368936	0
928	ELOVL1	0	0.361884	0
929	ELOVL5	0	0.384112	0
930	ELOVL6	0	0.681878	0
931	ELOVL7	0	0.450431	0
932	ELP2	0	0.376714	0
933	ELP4	0	0.321115	0
934	ELP6	0	0.276183	0
935	EMC3	0	0.392982	0
936	EMC4	0	0.603343	0
937	EMC6	0	0.40319	0
938	EMC7	0	0.399367	0
939	EMC8	0	0.26523	0
940	EMC9	0	0.296687	0
941	EMG1	0	0.644734	0
942	EMILIN1	0	0	2.57957
943	EML2	0	0.292113	0
944	EMSY	0	0.431895	0
945	EMX2	0	0.438153	0
946	ENHO	0	0.818108	0
947	ENO1	0	0.351382	0
948	ENOPH1	0	0.503163	0
949	ENOSF1	0	0.271071	0
950	ENPP5	0	0.669655	0
951	ENTPD3-AS1	0	0.532643	0
952	ENTPD5	0	0.43549	0
953	ENTR1	0	0.347106	0
954	ENY2	0	0.464331	0
955	EP300	0	0	0.376101
956	EPB41L4A-AS1	0	0.277264	0
957	EPB41L5	0	0.68759	0
958	EPC1	0	0	0.343778
959	EPCAM	0	0.611648	0
960	EPHB3	0	0.289958	0
961	EPHX2	0	0.481242	0
962	EPOR	0	0.334995	0
963	EPS15	0	0	0.348246
964	ERAL1	0	0	0.346233
965	ERBB3	0	0.268694	0
966	ERBB4	0	0.667814	0
967	ERCC5	0	0	0.356122
968	ERG28	0	0.267288	0
969	ERH	0	0.352114	0
970	ERP44	0	0.276183	0
971	ERVK3-1	0	0.445432	0
972	ESD	0	0.675985	0
973	ESPL1	0	0.270365	0
974	ESR1	0	0.579643	0
975	ESRG	0	0.626057	0
976	ESRP1	0	0.560446	0
977	ESRP2	0	0.417599	0
978	ETFA	0	0.581404	0
979	ETFB	0	0.506591	0
980	ETFRF1	0	0.443274	0
981	ETHE1	0	0.415328	0
982	ETNK1	0	0.465963	0
983	ETV3	0	0.393875	0
984	EXOC1	0	0.268805	0
985	EXOC2	0	0.276571	0
986	EXOC3	0	0	0.415414
987	EXOC5	0	0.420215	0
988	EXOSC3	0	0.353298	0
989	EXOSC5	0	0.344934	0
990	EXOSC6	0	0.276107	0
991	EXOSC7	0	0.270015	0
992	EXOSC8	0	0.445535	0
993	EXPH5	0	0.359787	0
994	EXT1	0	0.301982	0
995	EYA2	0.579827	0.616761	0
996	EYA3	0	0.306699	0
997	EZH2	0	0.306418	0
998	EZR	0	0.289388	0
999	F11R	0	0.278814	0
1000	FAAP100	0	0	0.285383
1001	FABP3	0	0.755201	0
1002	FABP5	0	0.366882	0
1003	FADD	0	0.308973	0
1004	FAIM	0	0.609362	0
1005	FAM104A	0	0.413444	0
1006	FAM104B	0	0.302467	0
1007	FAM117A	0	0.455393	0
1008	FAM118B	0	0.576945	0
1009	FAM120AOS	0	0.355209	0
1010	FAM131A	0	0.440475	0
1011	FAM162A	0	0.339525	0
1012	FAM168B	0	0.469918	0
1013	FAM181A	0	0.4719	0
1014	FAM199X	0	0.322943	0
1015	FAM200B	0	0.650196	0
1016	FAM20B	0	0.298884	0
1017	FAM20C	0	0	0.268724
1018	FAM210A	0	0.630777	0
1019	FAM210B	0.43729	0.481992	0
1020	FAM221A	0	0.527283	0
1021	FAM241B	0	0.611024	0
1022	FAM32A	0	0.311786	0
1023	FAM3B	0	0.767981	0
1024	FAM3C	0	0	0.462282
1025	FAM43A	0	0.368664	0
1026	FAM49B	0	0.274134	0
1027	FAM76B	0	0.517583	0
1028	FAM83D	0	0.425538	0
1029	FAM83F	0	0.455871	0
1030	FAM86C1	0	0.550469	0
1031	FAM91A1	0	0.328573	0
1032	FAM92A	0	0.400218	0
1033	FAM98A	0	0.419647	0
1034	FANCC	0	0.434335	0
1035	FANCI	0	0.509302	0
1036	FANCL	0	0.511393	0
1037	FAP	0	0	2.26877
1038	FARP1	0.466474	0	0
1039	FARS2	0	0.276449	0
1040	FASTKD2	0	0.319733	0
1041	FASTKD5	0	0.737609	0
1042	FAU	0.342141	0.480006	0
1043	FBL	0	0.41092	0
1044	FBLN1	0	0	0.73736
1045	FBN1	0	0	2.40959
1046	FBRS	0	0	0.29288
1047	FBXL16	0	0.487971	0
1048	FBXL3	0	0.332059	0
1049	FBXL4	0	0.283354	0
1050	FBXO11	0	0.537247	0
1051	FBXO3	0	0.272136	0
1052	FBXO34	0	0.695042	0
1053	FBXO4	0	0.661573	0
1054	FBXO41	0	0.28802	0
1055	FBXO45	0	0.60606	0
1056	FBXW2	0	0.409623	0
1057	FBXW5	0	0	0.374765
1058	FCHO1	0	0.573688	0
1059	FCRL5	0	0	4.43749
1060	FDFT1	0	0.520606	0
1061	FDX1	0	0.41291	0
1062	FDX2	0	0.393294	0
1063	FEM1B	0	0.361826	0
1064	FEN1	0	0.536267	0
1065	FGD5-AS1	0	0.347228	0
1066	FGFR2	0	0.288222	0
1067	FH	0	0.432872	0
1068	FHL2	0	0.382016	0
1069	FIGNL1	0	0.541637	0
1070	FIP1L1	0	0.304189	0
1071	FIRRE	0	0.322322	0
1072	FKBP1B	0	0.289814	0
1073	FKBP3	0	0.500082	0
1074	FKBP8	0	0	0.278419
1075	FKRP	0	0.284645	0
1076	FKTN	0	0.32126	0
1077	FLCN	0	0	0.491399
1078	FLNA	0	0	0.532567
1079	FLYWCH1	0	0	0.269306
1080	FLYWCH2	0	0.64106	0
1081	FMC1	0	0.632256	0
1082	FMNL3	0	0	0.39006
1083	FMR1	0	0.561227	0
1084	FN1	0	0	1.37617
1085	FNBP4	0	0	0.430293
1086	FNDC1	0	0	2.67603
1087	FNIP1	0	0	0.281786
1088	FNTA	0	0.335924	0
1089	FOLR3	0	0.471012	0
1090	FOS	0	0	2.54683
1091	FOXK2	0	0.355606	0
1092	FOXN3-AS1	0	0.684515	0
1093	FRAT2	0	0.38944	0
1094	FRS2	0	0.284831	0
1095	FSTL1	0	0	2.04953
1096	FTH1	0	0.51045	0
1097	FUBP1	0	0.27549	0
1098	FUBP3	0	0.41422	0
1099	FUCA1	0	0.293593	0
1100	FUNDC2	0	0.503931	0
1101	FUT8	0	0.644501	0
1102	FUZ	0	0.541911	0
1103	FXN	0	0.301629	0
1104	FXR1	0	0.510684	0
1105	FXYD3	0	0.474609	0
1106	FXYD6	0	0.336797	0
1107	FYB1	0	0	2.79072
1108	FYTTD1	0	0.569612	0
1109	FZD2	0	0.27658	0
1110	FZD3	0	0.668672	0
1111	FZD5	0	0.688129	0
1112	G2E3	0	0.423799	0
1113	GAB2	0	0.301443	0
1114	GABARAPL2	0	0.391534	0
1115	GABPA	0	0.552395	0
1116	GABPB1	0	0.389978	0
1117	GABPB1-IT1	0	0.319662	0
1118	GADD45GIP1	0	0.40813	0
1119	GALNT12	0	0.667053	0
1120	GALNT3	0	0.431036	0
1121	GALNT7	0	0.263927	0
1122	GAPDH	0	0.27061	0
1123	GAR1	0	0.44811	0
1124	GART	0	0.438659	0
1125	GAS5	0	0.412644	0
1126	GAS6	0	0	0.85567
1127	GATC	0	0.361016	0
1128	GATD3A	0	0.440772	0
1129	GATD3B	0	0.317093	0
1130	GBE1	0	0.378576	0
1131	GCA	0	0.436043	0
1132	GCDH	0	0.298967	0
1133	GCSH	0	0.602087	0
1134	GEMIN2	0	0.39055	0
1135	GEMIN4	0	0.488442	0
1136	GEMIN6	0	0.552829	0
1137	GET1	0	0.505674	0
1138	GET3	0	0.287228	0
1139	GFM1	0	0.388907	0
1140	GGA1	0	0	0.312906
1141	GGCT	0	0.637911	0
1142	GGCX	0	0.332628	0
1143	GGH	0	0.738457	0
1144	GGT6	0	0.395249	0
1145	GHITM	0	0.406923	0
1146	GID8	0	0.283027	0
1147	GIHCG	0	0.469441	0
1148	GINS1	0	0.51328	0
1149	GINS2	0	0.708	0
1150	GLB1	0	0.391295	0
1151	GLB1L2	0	0.264358	0
1152	GLDC	0	0.549343	0
1153	GLO1	0	0.414779	0
1154	GLOD4	0	0.281733	0
1155	GLRX5	0	0.497686	0
1156	GLT8D1	0	0.323714	0
1157	GLTP	0	0.419568	0
1158	GM2A	0	0	0.386033
1159	GMDS	0	0.542511	0
1160	GMEB2	0	0.4189	0
1161	GMFB	0	0.430268	0
1162	GMNN	0	0.518037	0
1163	GMPPA	0	0	0.305946
1164	GMPPB	0	0.295437	0
1165	GMPR	0	0.387348	0
1166	GMPS	0	0.366699	0
1167	GNA13	0	0.512484	0
1168	GNAI3	0	0.269579	0
1169	GNAS	0	0.417102	0
1170	GNB1	0	0.263141	0
1171	GNG10	0	0.429547	0
1172	GNL2	0	0.473333	0
1173	GNL3	0	0.372285	0
1174	GNPAT	0	0.314529	0
1175	GNPNAT1	0	0.416801	0
1176	GOLGA3	0	0	0.275093
1177	GOLGA5	0	0.482125	0
1178	GOLGA7	0	0.522925	0
1179	GOLGA8B	0.486335	0	0
1180	GOLM1	0	0.278196	0
1181	GOLPH3	0	0.277822	0
1182	GON4L	0	0	0.542743
1183	GON7	0	0.394238	0
1184	GORASP1	0	0.299508	0
1185	GORASP2	0	0.282182	0
1186	GOT1	0	0.289065	0
1187	GPALPP1	0	0.348914	0
1188	GPATCH8	0	0	0.284592
1189	GPC1	0	0	0.370396
1190	GPC3	0.976184	0	0
1191	GPD2	0	0.499994	0
1192	GPKOW	0	0.424176	0
1193	GPN1	0	0.558975	0
1194	GPR137	0	0	0.352873
1195	GPR143	0	0.509394	0
1196	GPR157	0	0.527194	0
1197	GPR27	0	0.717965	0
1198	GPR89B	0	0.573404	0
1199	GPS2	0	0	0.403679
1200	GPSM2	0	0.406674	0
1201	GPT2	0	0.287615	0
1202	GREB1	0	0.49488	0
1203	GRHL2	0	0.542676	0
1204	GRHPR	0	0.263585	0
1205	GRIK5	0	0.366846	0
1206	GRINA	0	0.302812	0
1207	GRK6	0	0	0.294804
1208	GRPEL1	0	0.449777	0
1209	GRSF1	0	0.570777	0
1210	GSE1	0	0.370072	0
1211	GSKIP	0	0.519511	0
1212	GSN	0.466013	0.30804	0
1213	GSS	0	0.29045	0
1214	GSTM4	0	0.708117	0
1215	GSTO2	0	0.642999	0
1216	GSTP1	0	0.359117	0
1217	GSTZ1	0	0.335742	0
1218	GTF2A1	0	0.280387	0
1219	GTF2E2	0	0.425359	0
1220	GTF2F2	0	0.371661	0
1221	GTF2H5	0	0.446405	0
1222	GTF3A	0	0.307605	0
1223	GTF3C1	0	0	0.416982
1224	GTF3C2	0	0.400116	0
1225	GTF3C3	0.61083	0.687851	0
1226	GTF3C4	0	0.423484	0
1227	GYG1	0	0.442315	0
1228	GZF1	0	0.279751	0
1229	H19	0	0	1.22566
1230	H2AFV	0	0.348876	0
1231	H2AFZ	0	0.736367	0
1232	H3F3A	0	0.502751	0
1233	H3F3B	0	0.498422	0
1234	HACD2	0	0.265279	0
1235	HACD3	0	0.313234	0
1236	HADH	0	0.375143	0
1237	HADHB	0	0.615885	0
1238	HAGLR	0	0.415326	0
1239	HAGLROS	0	0.462055	0
1240	HARS	0	0	0.406488
1241	HAUS4	0	0.423068	0
1242	HAUS8	0	0.262838	0
1243	HAX1	0	0.294655	0
1244	HBP1	0	0	0.301457
1245	HCCS	0	0.821787	0
1246	HCFC1R1	0	0.301344	0
1247	HCG11	0	0.35655	0
1248	HDAC11	0	0.310877	0
1249	HDDC2	0	0.623889	0
1250	HDHD5	0	0.565409	0
1251	HEBP1	0	0.588318	0
1252	HEBP2	0	0.322357	0
1253	HENMT1	0	0.392796	0
1254	HERPUD1	0	0	0.333051
1255	HES6	0	0.404299	0
1256	HEXIM1	0	0.372446	0
1257	HEXIM2	0	0.336677	0
1258	HEY2	0	0.325679	0
1259	HIBADH	0	0.499671	0
1260	HIF1AN	0	0	0.304383
1261	HIGD1A	0	0.671779	0
1262	HIKESHI	0	0.608548	0
1263	HINFP	0	0.391179	0
1264	HINT1	0	0.515053	0
1265	HINT2	0	0.420548	0
1266	HIRA	0	0.321909	0
1267	HIRIP3	0	0.602807	0
1268	HIST1H2AC	0	0.625301	0
1269	HIST1H2BC	0	0.810877	0
1270	HJURP	0	0.485359	0
1271	HK2	0	0.458058	0
1272	HLA-A	0	0	0.936666
1273	HLA-B	0	0	1.18672
1274	HLA-DMA	0	0	0.286515
1275	HLA-DMB	0	0	0.429154
1276	HLA-DRA	0	0	0.867486
1277	HLA-DRB1	0	0	0.618341
1278	HLA-E	0	0	0.798752
1279	HLTF	0	0.311979	0
1280	HMBS	0	0.491708	0
1281	HMCES	0	0.361489	0
1282	HMG20B	0	0	0.314452
1283	HMGB2	0	0.599298	0
1284	HMGB3	0	0.29106	0
1285	HMGCL	0	0.456059	0
1286	HMGCR	0	0.275868	0
1287	HMGCS1	0	0.384752	0
1288	HMGN1	0	0.423673	0
1289	HMGN2	0	0.656241	0
1290	HMGN3	0	0.390095	0
1291	HMGN4	0	0.411926	0
1292	HMOX2	0	0.376274	0
1293	HNRNPA1	0	0.286873	0
1294	HNRNPA2B1	0.392533	0.495151	0
1295	HNRNPA3	0	0.332553	0
1296	HNRNPF	0	0.340424	0
1297	HNRNPH2	0	0.490226	0
1298	HNRNPH3	0	0.319619	0
1299	HNRNPK	0	0.424561	0
1300	HNRNPL	0	0.310337	0
1301	HNRNPLL	0	0.278973	0
1302	HNRNPR	0	0.436499	0
1303	HOMER2	0	0.300815	0
1304	HOMEZ	0	0.55639	0
1305	HOOK1	0	0.467373	0
1306	HOTAIRM1	0	0.333647	0
1307	HOXA-AS2	0.562671	0.453876	0
1308	HOXA3	0	0.451301	0
1309	HOXA4	0	0.413315	0
1310	HOXA5	0	0.270641	0
1311	HOXA7	0	0.592402	0
1312	HOXB2	0	0.282683	0
1313	HOXC4	0	0.691779	0
1314	HOXD-AS2	0	0.285846	0
1315	HOXD1	0	1.12199	0
1316	HOXD3	0	0.446421	0
1317	HOXD4	0	0.593098	0
1318	HOXD8	0	0.6323	0
1319	HPF1	0	0.462611	0
1320	HPN	0.738881	0.518769	0
1321	HPS1	0	0	0.330528
1322	HPS3	0	0.493677	0
1323	HPS4	0	0.269105	0
1324	HRH1	0	0.335967	0
1325	HS6ST1	0	0.291693	0
1326	HSBP1	0	0.393731	0
1327	HSBP1L1	0	0.320073	0
1328	HSCB	0	0.509716	0
1329	HSD17B12	0	0.369098	0
1330	HSD17B14	0	0.261759	0
1331	HSD17B8	0	0.539657	0
1332	HSDL2	0	0.27643	0
1333	HSF1	0	0.379099	0
1334	HSP90AA1	0	0.266316	0
1335	HSP90B1	0	0	0.364808
1336	HSPA13	0	0	0.276094
1337	HSPA14	0	0.435106	0
1338	HSPA14-1	0	0.587876	0
1339	HSPA1B	0	0.301048	0
1340	HSPA8	0	0.506428	0
1341	HSPA9	0	0.301285	0
1342	HSPB11	0	0.336965	0
1343	HSPD1	0	0.524931	0
1344	HSPE1	0	0.572792	0
1345	HSPG2	0	0	0.763901
1346	HTATIP2	0	0.362513	0
1347	HTATSF1	0	0.264767	0
1348	HTR3A	0	0.497807	0
1349	HYAL2	0	0	0.310853
1350	HYI	0	0	0.407875
1351	HYLS1	0	0.47992	0
1352	IAH1	0	0.358037	0
1353	IARS	0	0.323069	0
1354	IARS2	0	0.368026	0
1355	ICE2	0	0.292388	0
1356	ICK	0	0.458329	0
1357	IDH1	0.492707	0.491849	0
1358	IDH2	0	0.366909	0
1359	IER3IP1	0	0.281867	0
1360	IFI27L1	0	0.404741	0
1361	IFITM2	0	0	0.869174
1362	IFRD2	0.523504	0.356877	0
1363	IFT22	0	0.31404	0
1364	IFT43	0	0.432647	0
1365	IFT46	0	0.605429	0
1366	IFT52	0	0.429104	0
1367	IGBP1	0	0.564091	0
1368	IGF1	0	0	1.70094
1369	IGF2R	0	0	0.34699
1370	IGFBP4	0	0	1.916
1371	IGFBP5	0	0	1.84397
1372	IGFBP7	0	0	2.17878
1373	IGHA1	0	0	5.12944
1374	IGHA2	0	0	4.30634
1375	IGHG1	0	0	5.5724
1376	IGHG2	0	0	5.20153
1377	IGHG3	0	0	5.84492
1378	IGHG4	0	0	5.73041
1379	IGHM	0	0	5.75335
1380	IGKC	0	0	5.59463
1381	IGLC1	0	0	5.8345
1382	IGLC2	0	0	5.66254
1383	IGLC3	0	0	5.7133
1384	IL10RB	0	0	0.30291
1385	IL32	0	0	0.662648
1386	IL6R	0.671876	0	0
1387	ILF2	0	0.46465	0
1388	ILF3-DT	0.451996	0	0
1389	ILK	0	0	0.428131
1390	ILVBL	0	0.382948	0
1391	IMMP1L	0	0.432666	0
1392	IMMT	0	0.344972	0
1393	IMP3	0	0.46176	0
1394	IMPA2	0	0.421811	0
1395	IMPACT	0	0.575871	0
1396	INCENP	0	0.493126	0
1397	INHBA	0	0	3.08157
1398	INHBB	0	0.448798	0
1399	INIP	0	0.270543	0
1400	INSIG1	0	0.431742	0
1401	INTS10	0	0.45664	0
1402	INTS3	0.532044	0.273015	0
1403	INTS6-AS1	0	0.440832	0
1404	IP6K2	0.419086	0.301494	0
1405	IPO5	0	0.373112	0
1406	IPO7	0	0.303235	0
1407	IQANK1	0	0.585744	0
1408	IRAK1	0	0.332797	0
1409	IRF2BP2	0	0.272172	0
1410	IRF2BPL	0	0.268223	0
1411	IRF6	0	0.350798	0
1412	ISCA1	0	0.320729	0
1413	ISCA2	0	0.540295	0
1414	ISCU	0	0	0.359372
1415	ISG20L2	0	0.337805	0
1416	ISOC1	0	0.307286	0
1417	ITFG1	0	0	0.445683
1418	ITFG2	0	0.352314	0
1419	ITGA11	0	0	2.93132
1420	ITGA9	0	0.510214	0
1421	ITGB8	0.580812	0.512031	0
1422	ITM2C	0	0	0.342689
1423	ITPA	0.451966	0	0
1424	ITPK1	0	0.265765	0
1425	ITPKB	0	0	0.312321
1426	ITPRID2	0	0.363495	0
1427	JAGN1	0	0.371022	0
1428	JCHAIN	0	0	5.42771
1429	JPT2	0	0.495084	0
1430	JPX	0	0	0.409553
1431	JTB	0	0.578103	0
1432	JUP	0	0.305205	0
1433	KALRN	0	0.3746	0
1434	KANK2	0	0	0.266229
1435	KANSL3	0.585876	0	0
1436	KARS	0	0.323574	0
1437	KAT14	0	0.3411	0
1438	KAT2A	0.735669	0	0
1439	KAT5	0	0.285431	0
1440	KAT6A	0	0	0.289631
1441	KAZN	0	0.463708	0
1442	KBTBD3	0	0.824065	0
1443	KBTBD4	0	0.331539	0
1444	KBTBD6	0	0.324036	0
1445	KBTBD7	0	0.262808	0
1446	KCNE3	0	0.543264	0
1447	KCNG1	0	0.991517	0
1448	KCNH2	0	0.367708	0
1449	KCNK1	0	0.493648	0
1450	KCNK15	0	0.462398	0
1451	KCNK5	0	0.388375	0
1452	KCNQ1OT1	0.359795	0	0.755569
1453	KCTD1	0	0.331537	0
1454	KCTD20	0	0	0.313038
1455	KCTD5	0	0.292067	0
1456	KCTD6	0	0.584134	0
1457	KDF1	0	0.647953	0
1458	KDM1A	0.485298	0.484319	0
1459	KDM1B	0	0.415436	0
1460	KDM3A	0	0.423623	0
1461	KDSR	0	0	0.263419
1462	KEAP1	0	0.322073	0
1463	KHDC4	0.718279	0	0
1464	KIAA0753	0	0.302433	0
1465	KIAA1143	0	0.34738	0
1466	KIAA1211L	0	0.515846	0
1467	KIAA1217	0.400254	0	0
1468	KIAA1324	0	0.464461	0
1469	KIAA1671	0	0.623437	0
1470	KIF11	0	0.309692	0
1471	KIF14	0	0.459582	0
1472	KIF15	0	0.454959	0
1473	KIF18A	0	0.683208	0
1474	KIF18B	0	0.501143	0
1475	KIF1BP	0	0.527105	0
1476	KIF20A	0	0.714288	0
1477	KIF23	0	0.498746	0
1478	KIF4A	0	0.437573	0
1479	KIF5C	0	0.408039	0
1480	KIFAP3	0	0.32352	0
1481	KIFC1	0	0.323918	0
1482	KLF5	0.47854	0.284779	0
1483	KLF6	0	0	1.60545
1484	KLHDC2	0.551492	0.486298	0
1485	KLHDC8B	0	0.35027	0
1486	KLHDC9	0	0.515422	0
1487	KLHL12	0	0.517638	0
1488	KLHL14	0	0.528982	0
1489	KLHL21	0	0.298327	0
1490	KLHL24	0	0.290713	0
1491	KLK11	0	0.325331	0
1492	KLK5	0	0.343122	0
1493	KLK7	0	0.476925	0
1494	KLK8	0	0.535724	0
1495	KMT2B	0	0	0.361335
1496	KMT2C	0	0	0.263313
1497	KNSTRN	0	0.403645	0
1498	KNTC1	0	0.449237	0
1499	KPNA2	0	0.431373	0
1500	KPNA4	0	0.318209	0
1501	KPNA6	0	0	0.386876
1502	KRAS	0	0.427241	0
1503	KREMEN1	0	0.628999	0
1504	KRT10	0	0.599864	0
1505	KRT18	0	0.335213	0
1506	KRT23	0	0.915237	0
1507	KRT8	0	0.324043	0
1508	KRTCAP3	0	0.277952	0
1509	KXD1	0	0.347868	0
1510	L2HGDH	0	0.9531	0
1511	L3HYPDH	0	0.285266	0
1512	L3MBTL2	0	0	0.386136
1513	LACTB2	0	0.63199	0
1514	LAGE3	0	0.346115	0
1515	LAMB1	0	0	2.16949
1516	LAMP2	0	0.339001	0
1517	LAMTOR1	0	0.376594	0
1518	LAMTOR2	0	0.558307	0
1519	LAMTOR4	0	0.298914	0
1520	LAMTOR5	0	0.470982	0
1521	LANCL2	0	0.66401	0
1522	LAPTM4B	0	0.512104	0
1523	LARP1B	0	0	0.298042
1524	LARP4	0	0.408442	0
1525	LARP4B	0	0.446355	0
1526	LARP7	0	0	0.451009
1527	LARS2	0	0.443198	0
1528	LAS1L	0	0.292992	0
1529	LCLAT1	0	0.63623	0
1530	LCOR	0	0	0.29104
1531	LDAH	0	0.377628	0
1532	LDHB	0	0.644257	0
1533	LDLR	0	0	0.316366
1534	LDOC1	0	0.312516	0
1535	LEMD3	0	0.314142	0
1536	LEO1	0	0.471011	0
1537	LEPROT	0	0	0.36195
1538	LETMD1	0.579641	0	0
1539	LGALS1	0	0	0.80069
1540	LGALS3	0	0.712857	0
1541	LGR4	0	0.679555	0
1542	LGR6	0	0.329342	0
1543	LIME1	0	0	0.448323
1544	LIMK2	0	0.278274	0
1545	LIN7C	0	0.593887	0
1546	LINC00339	0	0.505836	0
1547	LINC00511	0	0.300544	0
1548	LINC01003	0	0.706252	0
1549	LINC01116	0	0.39519	0
1550	LINC01138	0	0.324209	0
1551	LINC01232	0	0.568117	0
1552	LINC01315	0	0.385743	0
1553	LINC01355	0	0.279669	0
1554	LINC01503	0	0.267222	0
1555	LINC01936	0	0.786904	0
1556	LINC02381	0	0.712659	0
1557	LINC02447	0	0.983331	0
1558	LINC02482	0	0.760967	0
1559	LINC02672	0	0.483271	0
1560	LINC02762	0	0.991305	0
1561	LIPE-AS1	0	0.5395	0
1562	LMBRD1	0	0.262704	0
1563	LMF2	0	0	0.39001
1564	LMNB1	0	0.378983	0
1565	LNPEP	0	0	0.28199
1566	LNX2	0	0.490535	0
1567	LONP1	0	0.266392	0
1568	LONRF2	0	0.538103	0
1569	LOXL4	0	0	0.305885
1570	LPAR2	0	0	0.386523
1571	LPAR3	0	0.84059	0
1572	LRATD2	0	0.366477	0
1573	LRIF1	0	0.394927	0
1574	LRIG1	0	0.748098	0
1575	LRPPRC	0	0.371078	0
1576	LRRC1	0	0.482721	0
1577	LRRC47	0	0.417447	0
1578	LRRC75B	0	0.457932	0
1579	LRRTM1	0.564779	0.546876	0
1580	LRTOMT	0	0.623008	0
1581	LSM10	0	0.323393	0
1582	LSM14A	0	0.444144	0
1583	LSM14B	0	0.409346	0
1584	LSM2	0	0.522191	0
1585	LSM3	0	0.367616	0
1586	LSM4	0	0.544098	0
1587	LSM5	0	0.52783	0
1588	LSM6	0	0.470461	0
1589	LSM7	0	0.29478	0
1590	LUC7L3	0	0	0.703712
1591	LUM	0	0	2.46703
1592	LUZP1	0	0	0.398734
1593	LY6K	0	0.260947	0
1594	LYPD6B	0	0.286159	0
1595	LYPLA1	0	0.426085	0
1596	LYRM1	0	0.287471	0
1597	LYRM4	0	0.261732	0
1598	LYSMD1	0	0.294646	0
1599	LZIC	0	0.303631	0
1600	LZTS3	0	0.411283	0
1601	M6PR	0	0.308723	0
1602	MAD2L1	0	0.308888	0
1603	MAD2L1BP	0	0.336151	0
1604	MAD2L2	0	0.317281	0
1605	MAEA	0	0.535167	0
1606	MAGED1	0	0.31639	0
1607	MAGED2	0	0.372251	0
1608	MAGEF1	0	0.74114	0
1609	MAGOH	0	0.371191	0
1610	MAGOHB	0	0.592001	0
1611	MAGT1	0	0.284075	0
1612	MAIP1	0	0.548699	0
1613	MAL	0	0.649919	0
1614	MAL2	0	0.604701	0
1615	MALAT1	0	0	2.99928
1616	MALSU1	0	0.615204	0
1617	MAN2C1	0	0	0.375529
1618	MANBA	0	0.330612	0
1619	MANSC1	0	0.664795	0
1620	MAP2K1	0	0.344874	0
1621	MAP2K6	0	0.578879	0
1622	MAP2K7	0	0	0.376084
1623	MAP3K13	0	0.537322	0
1624	MAP3K14-AS1	0	0.863834	0
1625	MAP3K21	0	0.360792	0
1626	MAP7	0	0.568179	0
1627	MAP7D1	0	0	0.267665
1628	MAP7D3	0	0	0.269092
1629	MAPK1IP1L	0	0.29183	0
1630	MAPK3	0	0	0.296121
1631	MAPK8	0	0.269008	0
1632	MAPRE1	0	0.408515	0
1633	MARC1	0	0.373229	0
1634	MARCH5	0	0.401682	0
1635	MARCH7	0	0.307798	0
1636	MARCH8	0	0.268456	0
1637	MARCKS	0	0	1.27782
1638	MARS	0	0.386362	0
1639	MARS2	0	0.688278	0
1640	MASTL	0	0.650085	0
1641	MAT2A	0	0.28733	0
1642	MATN2	0	0.691269	0
1643	MBD3	0	0	0.415964
1644	MBNL3	0	0.513743	0
1645	MBOAT1	0	0.589399	0
1646	MBOAT2	0	0.370691	0
1647	MBP	0	0.280189	0
1648	MBTD1	0	0.434401	0
1649	MBTPS2	0	0.443103	0
1650	MCAM	0	0	0.362353
1651	MCAT	0	0.413061	0
1652	MCCC1	0	0.537083	0
1653	MCFD2	0	0.349917	0
1654	MCM3	0	0.556441	0
1655	MCM4	0	0.283594	0
1656	MCM6	0	0.471832	0
1657	MCUR1	0	0.493169	0
1658	MDH1	0	0.614504	0
1659	MDH2	0	0.260073	0
1660	MDK	0	0	0.294828
1661	MDP1	0	0.366415	0
1662	MEA1	0	0.267976	0
1663	MEAF6	0	0.301171	0
1664	MECOM	0	0.427368	0
1665	MECR	0	0.292536	0
1666	MED10	0	0.318806	0
1667	MED12	0	0.32659	0
1668	MED14	0	0.357732	0
1669	MED16	0	0	0.415933
1670	MED20	0	0.329737	0
1671	MED21	0	0.350021	0
1672	MED26	0	0.581033	0
1673	MED28	0	0.346076	0
1674	MED29	0	0.427204	0
1675	MED30	0	0.65347	0
1676	MED31	0	0.536628	0
1677	MED4	0	0.264003	0
1678	MEF2A	0	0	0.452
1679	MEF2D	0	0	0.347187
1680	MEG3	0	0	3.09759
1681	MEIS1	0	0.272392	0
1682	MELK	0	0.302499	0
1683	MELTF	0	0.288268	0
1684	MELTF-AS1	0	0.407923	0
1685	MERTK	0	0.320868	0
1686	MESD	0	0.310014	0
1687	MEST	0	0.445053	0
1688	METAP2	0	0	0.375219
1689	METRN	0	0.336031	0
1690	METTL1	0	0.279491	0
1691	METTL23	0	0.676371	0
1692	METTL27	0	0.312266	0
1693	METTL2A	0	0.444009	0
1694	METTL3	0	0.311297	0
1695	METTL5	0	0.483418	0
1696	MEX3C	0	0.330699	0
1697	MFAP1	0	0.552908	0
1698	MFF	0	0.325993	0
1699	MFN2	0	0.461629	0
1700	MFSD14B	0	0.275407	0
1701	MFSD3	0	0.266812	0
1702	MGAT2	0	0.316135	0
1703	MGAT3	0	0.38433	0
1704	MGME1	0	0.370137	0
1705	MGP	0	0	4.12295
1706	MGST1	0	0.4376	0
1707	MGST3	0	0.522184	0
1708	MHENCR	0	0.388499	0
1709	MIA2	0	0	0.3094
1710	MIB2	0	0	0.283958
1711	MICAL3	0.604012	0	0
1712	MICOS10	0	0.493501	0
1713	MICU2	0	0.437912	0
1714	MID1IP1	0	0.534575	0
1715	MINCR	0	0.603185	0
1716	MIPEP	0	0.300376	0
1717	MIR200CHG	0.438743	0.682109	0
1718	MIR4458HG	0	0.774009	0
1719	MIS18A	0	0.489377	0
1720	MIS18BP1	0	0	0.412381
1721	MKKS	0	0.586173	0
1722	MKRN2	0	0.348457	0
1723	MLF1	0	0.529521	0
1724	MLF2	0	0.319344	0
1725	MLPH	1.01716	0.52394	0
1726	MMD	0	0.291811	0
1727	MMEL1	0	0.345152	0
1728	MMP14	0	0	1.93308
1729	MMP15	0	0	0.428796
1730	MMP2	0	0	1.86574
1731	MNT	0	0.341825	0
1732	MOAP1	0	0.653049	0
1733	MOB1A	0	0.398669	0
1734	MOB3B	0	0.344648	0
1735	MOB4	0	0.338603	0
1736	MOCS3	0	0.448386	0
1737	MORF4L2	0	0.402071	0
1738	MORN2	0	0.520966	0
1739	MPC2	0	0.712944	0
1740	MPG	0	0.260885	0
1741	MPHOSPH10	0.612549	0	0
1742	MPI	0	0.4347	0
1743	MPLKIP	0	0.516028	0
1744	MPP7	0	0.976004	0
1745	MPPED2	0	0.45654	0
1746	MPRIP	0	0	0.375926
1747	MPZL2	0	0.64639	0
1748	MRFAP1	0	0.650372	0
1749	MRFAP1L1	0.451901	0.503309	0
1750	MRGBP	0	0.265068	0
1751	MRM2	0	0.291386	0
1752	MRPL10	0	0.455792	0
1753	MRPL12	0	0.332098	0
1754	MRPL13	0	0.451696	0
1755	MRPL14	0	0.362553	0
1756	MRPL15	0	0.605812	0
1757	MRPL16	0	0.423447	0
1758	MRPL18	0	0.622362	0
1759	MRPL19	0	0.514915	0
1760	MRPL2	0.643827	0	0
1761	MRPL20	0	0.449095	0
1762	MRPL20-AS1	0	0.588243	0
1763	MRPL21	0	0.456858	0
1764	MRPL22	0	0.485107	0
1765	MRPL23	0	0.319817	0
1766	MRPL24	0	0.485293	0
1767	MRPL27	0	0.389988	0
1768	MRPL3	0.423286	0.480254	0
1769	MRPL32	0	0.409324	0
1770	MRPL33	0	0.446921	0
1771	MRPL34	0	0.44438	0
1772	MRPL35	0	0.585754	0
1773	MRPL36	0	0.775691	0
1774	MRPL39	0	0.545325	0
1775	MRPL40	0	0.498366	0
1776	MRPL42	0	0.336089	0
1777	MRPL44	0	0.351668	0
1778	MRPL47	0	0.422342	0
1779	MRPL48	0	0.4339	0
1780	MRPL50	0	0.588812	0
1781	MRPL51	0	0.590192	0
1782	MRPL52	0	0.343859	0
1783	MRPL57	0	0.394152	0
1784	MRPL58	0	0.568015	0
1785	MRPL9	0	0.40605	0
1786	MRPS10	0	0.410998	0
1787	MRPS11	0	0.342082	0
1788	MRPS12	0	0.383162	0
1789	MRPS14	0	0.382201	0
1790	MRPS15	0	0.261379	0
1791	MRPS16	0	0.511373	0
1792	MRPS17	0	0.519096	0
1793	MRPS18A	0	0.317747	0
1794	MRPS18B	0	0.517636	0
1795	MRPS18C	0	0.355774	0
1796	MRPS21	0	0.301657	0
1797	MRPS22	0	0.379013	0
1798	MRPS23	0	0.605021	0
1799	MRPS24	0	0.536745	0
1800	MRPS25	0.527571	0.484748	0
1801	MRPS26	0.458976	0	0
1802	MRPS27	0	0.296573	0
1803	MRPS28	0	0.615349	0
1804	MRPS30	0	0.458988	0
1805	MRPS33	0	0.407241	0
1806	MRPS34	0	0.347403	0
1807	MRPS35	0	0.521175	0
1808	MRPS6	0	0.369797	0
1809	MRPS7	0	0.481226	0
1810	MRPS9	0	0.352716	0
1811	MRRF	0.598046	0.408354	0
1812	MRS2	0	0.392406	0
1813	MSANTD2	0	0.410924	0
1814	MSANTD3	0	0.39399	0
1815	MSANTD4	0	0.413098	0
1816	MSH2	0	0.562752	0
1817	MSH6	0	0.367616	0
1818	MSL2	0	0.284955	0
1819	MSLN	0.343264	0.390386	0
1820	MSRB1	0	0.377434	0
1821	MSTO1	0	0.324718	0
1822	MT-ATP6	0.418352	0	0.772691
1823	MT-ATP8	0	0	1.2076
1824	MT-CO1	0.777037	0	0.342876
1825	MT-CO2	0.443667	0	0.353297
1826	MT-CO3	0.369295	0	0.72994
1827	MT-CYB	0.657949	0	0.502076
1828	MT-ND1	0.841451	0	0
1829	MT-ND2	0.717402	0	0.544393
1830	MT-ND3	0.589742	0	0.330145
1831	MT-ND4	0.647071	0	0.477757
1832	MT-ND4L	0.86685	0	0
1833	MT-ND5	0.732906	0	0.346601
1834	MT2A	0	0	0.768694
1835	MTA3	0	0.390336	0
1836	MTCH1	0	0.372852	0
1837	MTERF1	0	0.444238	0
1838	MTERF3	0	0.443971	0
1839	MTFMT	0	0.428552	0
1840	MTFR1	0	0.440374	0
1841	MTHFD1	0	0.32788	0
1842	MTHFD2L	0	0.290215	0
1843	MTHFR	0	0	0.310032
1844	MTHFS	0	0.714909	0
1845	MTHFSD	0	0.278726	0
1846	MTIF2	0.507748	0.327247	0
1847	MTLN	0	0.405498	0
1848	MTMR1	0	0	0.277531
1849	MTMR12	0	0.432506	0
1850	MTMR2	0	0.276723	0
1851	MTMR4	0	0.403883	0
1852	MTO1	0	0.487756	0
1853	MTOR	0	0.400895	0
1854	MTPAP	0	0.604466	0
1855	MTRES1	0	0.3904	0
1856	MTRNR2L10	1.30763	0	0
1857	MTRNR2L12	0	0	1.52831
1858	MTRNR2L8	1.06269	0	0
1859	MTX1	0	0.285551	0
1860	MTX2	0	0.577063	0
1861	MTX3	0	0.409369	0
1862	MXRA5	0	0	1.41086
1863	MXRA8	0	0	1.72277
1864	MYB	0	0.40792	0
1865	MYBBP1A	0	0.306181	0
1866	MYCL	0	0.566654	0
1867	MYCN	0	0.770645	0
1868	MYEF2	0.864834	0.329996	0
1869	MYL12B	0	0.40765	0
1870	MYL6B	0	0.295222	0
1871	MYL9	0	0	1.329
1872	MYNN	0	0.477369	0
1873	MYO5C	0	0.611774	0
1874	MYO6	0	0	0.394712
1875	MYORG	0	0.431177	0
1876	MZB1	0	0	4.98898
1877	MZF1-AS1	0	0.987681	0
1878	MZT1	0	0.503652	0
1879	MZT2A	0	0.402346	0
1880	MZT2B	0	0.427461	0
1881	N4BP1	0	0	0.551971
1882	N4BP2L2	0.464072	0	0
1883	NAA20	0	0.433904	0
1884	NAA30	0	0.439726	0
1885	NAA38	0	0.478195	0
1886	NAA40	0	0.354737	0
1887	NAA50	0	0.324544	0
1888	NAA80	0	0.267162	0
1889	NAALADL1	0	0.346359	0
1890	NAB1	0	0.435734	0
1891	NAB2	0	0.323316	0
1892	NACA	0	0.534701	0
1893	NADK2	0	0.3372	0
1894	NAPG	0	0.385608	0
1895	NARS2	0	0.327691	0
1896	NAXE	0	0.360881	0
1897	NBDY	0	0.298448	0
1898	NBL1	0	0	1.46829
1899	NBPF1	0	0.363102	0
1900	NBR1	0	0.290077	0
1901	NCAPD2	0	0.435687	0
1902	NCAPD3	0.968624	0.415495	0
1903	NCAPG	0	0.710209	0
1904	NCAPG2	0	0.495978	0
1905	NCAPH2	0	0.32867	0
1906	NCBP1	0	0.418301	0
1907	NCBP2	0	0.555842	0
1908	NCBP2AS2	0	0.751275	0
1909	NCEH1	0	0.502485	0
1910	NCK1	0	0.49134	0
1911	NCKAP1	0	0.406621	0
1912	NCOA3	0	0	0.390119
1913	NCOA4	0	0.314224	0
1914	NCOA6	0	0.279087	0
1915	NCOR2	0	0	0.387138
1916	NDC1	0	0.28851	0
1917	NDC80	0	0.309916	0
1918	NDFIP2	0	0.286849	0
1919	NDRG3	0	0.584976	0
1920	NDUFA1	0	0.690862	0
1921	NDUFA11	0	0.276765	0
1922	NDUFA12	0	0.517462	0
1923	NDUFA4	0	0.537543	0
1924	NDUFA5	0	0.303163	0
1925	NDUFA6	0	0.293495	0
1926	NDUFA7	0	0.457743	0
1927	NDUFA8	0	0.546193	0
1928	NDUFA9	0	0.443773	0
1929	NDUFAB1	0	0.377481	0
1930	NDUFAF4	0	0.376599	0
1931	NDUFAF5	0	0.329603	0
1932	NDUFAF6	0	0.370729	0
1933	NDUFAF7	0	0.704431	0
1934	NDUFAF8	0	0.563633	0
1935	NDUFB1	0	0.752181	0
1936	NDUFB10	0	0.381122	0
1937	NDUFB2	0	0.504974	0
1938	NDUFB3	0	0.323442	0
1939	NDUFB5	0	0.500135	0
1940	NDUFB6	0	0.744213	0
1941	NDUFB9	0	0.342735	0
1942	NDUFC1	0	0.440239	0
1943	NDUFC2	0	0.398606	0
1944	NDUFS1	0	0.392318	0
1945	NDUFS2	0	0.402205	0
1946	NDUFS4	0	0.471248	0
1947	NDUFV2	0	0.649671	0
1948	NDUFV3	0	0.290437	0
1949	NEAT1	0.324545	0	0
1950	NECTIN3	0	0.629173	0
1951	NEFH	0	0.324403	0
1952	NEIL2	0	0.595662	0
1953	NEK2	0	0.804885	0
1954	NEK4	0	0.366014	0
1955	NEK9	0.564509	0.295102	0
1956	NELFA	0	0.320191	0
1957	NELFCD	0	0.342342	0
1958	NELFE	0	0.346662	0
1959	NEMP1	0	0.279619	0
1960	NENF	0	0.386828	0
1961	NEO1	0	0.48076	0
1962	NES	0	0	0.455628
1963	NEXN	0	0	3.82567
1964	NFATC2IP	0	0	0.341528
1965	NFE2L1	0	0	0.264882
1966	NFIA	0.414622	0	0
1967	NFRKB	0.444841	0	0
1968	NFU1	0	0.417443	0
1969	NFYA	0	0.386737	0
1970	NFYB	0	0	0.263026
1971	NGDN	0	0.281569	0
1972	NGRN	0	0.549702	0
1973	NIBAN2	0	0	0.290847
1974	NIF3L1	0	0.363343	0
1975	NIFK	0	0.408059	0
1976	NIPA1	0	0.478427	0
1977	NIPBL-DT	0	0.68449	0
1978	NIPSNAP1	0	0.288573	0
1979	NIPSNAP2	0	0.507568	0
1980	NIPSNAP3A	0	0.537293	0
1981	NIT1	0	0.287613	0
1982	NIT2	0	0.395954	0
1983	NKAPD1	0.507423	0	0
1984	NKRF	0	0.581835	0
1985	NMD3	0	0.354491	0
1986	NME1	0	0.434995	0
1987	NME2	0	0.577098	0
1988	NME4	0	0.422153	0
1989	NMI	0	0.419414	0
1990	NMU	0	0.635403	0
1991	NNMT	0	0	1.40583
1992	NNT	0	0.402327	0
1993	NOA1	0	0.39779	0
1994	NOB1	0	0.489715	0
1995	NOL10	0	0.433163	0
1996	NOL11	0	0.554787	0
1997	NOL12	0	0.282284	0
1998	NOL4L	0	0.372341	0
[truncated: 1,543 more rows]

## Sheet: HCC (DEG)
	gene	blue	green	red
0	A1CF	0	0	0.588523
1	AACS	0	0	0.534706
2	AAGAB	0	0	0.376077
3	AAMDC	0	0	0.457166
4	AAMP	0	0	0.555219
5	AARS	0	0	0.480496
6	AARS2	0	0	0.549073
7	AARSD1	0	0	0.322113
8	AATF	0	0	0.630303
9	ABCA1	0	0.268074	0
10	ABCA2	0	0	0.518725
11	ABCB8	0	0.486435	0
12	ABCC1	0	0	0.367452
13	ABCC10	0	0	0.431538
14	ABCC3	0	0	0.495325
15	ABCC6	0	0	0.459978
16	ABCD3	0	0.387925	0
17	ABCF1	0	0	0.346165
18	ABCF2	0	0	0.359332
19	ABCF3	0	0	0.303266
20	ABHD11	0	0	0.581862
21	ABHD12	0	0	0.406774
22	ABHD17A	0	0.325907	0
23	ABHD17C	0	0	0.353043
24	ABHD5	0	0	0.634721
25	ABL1	0	0	0.269978
26	ABLIM1	0	0	0.473324
27	ABO	0	0	0.544429
28	ABR	0	0	0.459139
29	ABT1	0	0	0.301184
30	AC004148.1	0	0	0.346064
31	AC005261.1	0	0	0.501566
32	AC005725.1	0	0	1.09169
33	AC006329.1	0	0	0.465147
34	AC008397.1	0	0	0.426971
35	AC010503.4	0	0	1.12882
36	AC010642.2	0	0	0.649226
37	AC011479.4	0	0	1.13746
38	AC015813.1	0	0	0.834011
39	AC015871.1	0	0	0.725785
40	AC020915.2	0	0	0.538667
41	AC020916.1	0	0	0.260089
42	AC020978.5	0	0	0.616686
43	AC021218.1	0	0	0.272381
44	AC022101.1	0	0	0.493772
45	AC024560.1	0	0	0.924381
46	AC026401.3	0	0	0.413178
47	AC060780.1	0	0	0.351447
48	AC067852.2	0	0	0.335263
49	AC074117.1	0	0	0.686236
50	AC074212.1	0	0	0.537652
51	AC078993.1	0	0	0.801982
52	AC083843.3	0	0	0.819851
53	AC090116.1	0	0	0.40504
54	AC092747.4	0	0	0.61227
55	AC093297.2	0	0	0.262194
56	AC093323.1	0	0	0.365634
57	AC106876.1	0	0	0.458935
58	AC124067.2	0	0	0.600017
59	AC124067.4	0	0	0.898288
60	AC124798.1	0	0	0.842443
61	AC133540.1	0	0	0.803899
62	AC145207.5	0	0	0.523058
63	AC244090.1	0	0	0.687813
64	AC254629.1	0	0	0.58881
65	ACAA1	0	0	0.489174
66	ACAD10	0	0	0.538074
67	ACAD8	0	0	0.277516
68	ACAD9	0	0	0.420499
69	ACADSB	0	0	0.534905
70	ACADVL	0	0	0.386423
71	ACBD4	0	0	1.13665
72	ACBD5	0	0	0.403237
73	ACBD6	0	0.281591	0
74	ACE	0	0	0.536937
75	ACE2	0	0	0.280969
76	ACOT11	0	0	0.349537
77	ACOT8	0	0	0.444091
78	ACOT9	0	0	0.445825
79	ACOX1	0	0	0.367906
80	ACOX2	0	0	0.421537
81	ACOX3	0	0	0.375756
82	ACP1	0	0	0.289347
83	ACP6	0	0	0.520568
84	ACSF2	0	0	0.59514
85	ACSL4	0	0.286282	0
86	ACSS1	0	0	0.588554
87	ACSS2	0	0	0.294952
88	ACTA2	1.28371	0.960113	0
89	ACTL10	0	0	0.331622
90	ACTN4	0	0	0.2979
91	ACTR1B	0	0	0.439588
92	ACTR5	0	0	0.501115
93	ACTR6	0	0.366225	0
94	ACVR1	0	0	0.534688
95	ACVR2B	0	0	0.662766
96	ACY1	0	0	0.313056
97	ADAM9	0	0.32093	0
98	ADAMTS15	0	0	0.443754
99	ADCK1	0	0	0.516277
100	ADCK2	0	0	0.362203
101	ADCK5	0	0	0.346989
102	ADCY6	0	0	0.900998
103	ADGRA3	0	0	0.474623
104	ADGRG1	0	0	0.445827
105	ADGRG2	0	0	0.776718
106	ADGRL1	0	0	0.310309
107	ADH1C	0	0	0.421457
108	ADIPOR2	0	0	0.317864
109	ADIRF	0	0	0.520162
110	ADNP2	0	0	0.328679
111	ADORA2B	0	0	0.358996
112	ADPGK	0	0	0.377522
113	ADPRHL2	0	0	0.305241
114	ADRM1	0	0	0.337844
115	ADSL	0	0	0.299071
116	AEBP1	1.50291	0	0
117	AEN	0	0	0.348338
118	AF131215.6	0	0	0.693992
119	AFDN	0	0	0.283394
120	AFF1	0	0.348472	0
121	AFG3L2	0	0	0.295043
122	AFMID	0	0	0.414787
123	AGAP3	0	0	0.319737
124	AGAP4	0	0	1.28198
125	AGAP9	0	0	1.00888
126	AGBL5	0	0	0.39899
127	AGFG2	0	0	0.462411
128	AGGF1	0	0.339536	0
129	AGO2	0	0	0.377764
130	AGPAT2	0	0	0.428181
131	AGRN	0	0	0.675625
132	AHCTF1	0	0.293802	0
133	AHCY	0	0	0.462017
134	AHCYL1	0	0	0.377761
135	AHR	0	0.527533	0
136	AHSA1	0	0	0.469956
137	AIFM1	0	0	0.394906
138	AIFM2	0	0	0.341545
139	AIFM3	0	0	0.786027
140	AIMP1	0	0	0.261759
141	AIMP2	0	0	0.422892
142	AJM1	0	0	0.597858
143	AK1	0	0	0.324732
144	AKAP11	0	0.260323	0
145	AKAP17A	0	0	0.528772
146	AKAP8	0	0	0.324425
147	AKIP1	0	0	0.489687
148	AKIRIN1	0	0.340979	0
149	AKR7A3	0	0	0.540587
150	AKT2	0	0	0.392974
151	AL035661.1	0	0	0.600232
152	AL049840.5	0	0	0.473019
153	AL109811.2	0	0	0.293212
154	AL117379.1	0	0	0.894979
155	AL117382.1	0	0	0.7126
156	AL157392.3	0	0	0.456943
157	AL158152.1	0	0	0.4969
158	AL161431.1	0	0	0.843132
159	AL162595.1	0	0	1.02486
160	AL354707.1	0	0	0.437991
161	AL355488.1	0	0	0.532329
162	AL365226.2	0	0	0.347573
163	AL390719.2	0	0	0.635264
164	AL392172.1	0	0	0.594682
165	AL591895.1	0	0	0.425598
166	AL627171.2	1.45219	1.22623	0
167	ALDH3B1	0	0.566637	0
168	ALDH4A1	0	0	0.430446
169	ALDH9A1	0	0	0.421506
170	ALDOA	0	0	0.672427
171	ALDOC	0	0	0.331117
172	ALG12	0	0	0.364484
173	ALG2	0	0	0.326295
174	ALG6	0	0	0.331499
175	ALG9	0	0	0.283677
176	ALKBH3	0	0	0.423255
177	ALKBH5	0	0	0.381795
178	ALMS1	0	0	0.285122
179	ALPK1	0	0	0.508938
180	ALS2CL	0	0	0.542674
181	ALYREF	0	0.402403	0
182	AMACR	0	0	0.268315
183	AMBRA1	0	0	0.623203
184	AMN	0	0	0.547879
185	AMOTL2	0	0.28553	0
186	AMY2B	0	0	1.05614
187	ANAPC1	0	0	0.344277
188	ANAPC11	0	0	0.280997
189	ANAPC2	0	0	0.303847
190	ANAPC4	0	0	0.367489
191	ANAPC7	0	0	0.464288
192	ANGEL2	0	0	0.339654
193	ANKEF1	0	0	0.320366
194	ANKIB1	0	0.300484	0
195	ANKMY1	0	0	0.709548
196	ANKRD11	0	0.463913	0
197	ANKRD13B	0	0	0.410954
198	ANKRD27	0	0	0.453459
199	ANKRD37	0	0	0.953513
200	ANKRD39	0	0	0.470403
201	ANKRD40CL	0	0	0.41835
202	ANKRD49	0	0	0.762804
203	ANKRD54	0	0	0.454813
204	ANKS1A	0	0	0.397381
205	ANKS3	0	0	0.370445
206	ANKS4B	0	0	0.581149
207	ANKS6	0	0	0.708867
208	ANKZF1	0	0	0.464842
209	ANLN	0	0	0.807126
210	ANO9	0	0	0.517408
211	ANTKMT	0	0	0.392125
212	ANXA13	0	0	0.349765
213	AOAH	0	0	0.302985
214	AOC1	0	0	0.441054
215	AOPEP	0	0	0.433108
216	AP000525.1	0	0	0.429724
217	AP003498.2	0	0	0.849521
218	AP003774.2	0	0	0.303244
219	AP004608.1	0	0	0.580074
220	AP1G2	0	0	0.510829
221	AP1M2	0	0	0.280394
222	AP1S1	0	0	0.403203
223	AP2A1	0	0	0.314997
224	AP2A2	0	0	0.390082
225	AP2B1	0	0	0.558032
226	AP3B1	0	0.488833	0
227	AP3D1	0	0	0.288234
228	AP3M2	0	0	0.32617
229	AP4B1	0	0	0.325562
230	AP4M1	0	0	0.480012
231	AP5S1	0	0	0.656165
232	AP5Z1	0	0	0.34794
233	APBA2	0	0	0.70135
234	APCDD1	0	0	0.514061
235	APEH	0	0	0.560598
236	APEX1	0	0	0.423867
237	APEX2	0	0	0.291045
238	APIP	0	0	0.280551
239	APMAP	0	0	0.348608
240	APOC1	1.16593	0	0
241	APOE	2.02933	0	0
242	APOL1	0	0.323859	0
243	APOL6	0	0.325798	0
244	APOO	0	0	0.362249
245	APOOL	0	0	0.410814
246	APPL1	0	0.281077	0
247	APTR	0	0	0.461597
248	APTX	0	0	0.378727
249	AQR	0	0.267986	0
250	ARAP1	0	0	0.283328
251	ARAP3	0	0	0.487673
252	AREG	0	0	0.415315
253	AREL1	0	0	0.3389
254	ARF5	0	0	0.401057
255	ARFGAP3	0	0.454699	0
256	ARFIP2	0	0	0.319479
257	ARHGAP11A	0	0.364864	0
258	ARHGAP12	0	0	0.316858
259	ARHGAP27	0	0	0.279268
260	ARHGAP32	0	0	0.416921
261	ARHGAP39	0	0	0.498771
262	ARHGAP44	0	0	0.462193
263	ARHGAP8	0	0	0.771605
264	ARHGDIG	0	0	1.22528
265	ARHGEF1	0	0	0.461719
266	ARHGEF10L	0	0	0.327029
267	ARHGEF11	0	0.41367	0
268	ARHGEF16	0	0	0.563727
269	ARHGEF19	0	0	0.47062
270	ARHGEF2	0	0	0.518293
271	ARHGEF35	0	0	0.29269
272	ARHGEF39	0	0	0.278657
273	ARHGEF40	0	0	0.307529
274	ARHGEF5	0	0	0.72043
275	ARID4B	0	0.372908	0
276	ARL14EP	0	0	0.822123
277	ARL4A	0	0	0.326727
278	ARL5A	0	0.353575	0
279	ARL9	0	0	0.277723
280	ARMC10	0	0	0.330286
281	ARMC7	0	0	0.40772
282	ARMCX5	0	0	0.391568
283	ARPC5L	0	0	0.476259
284	ARRDC1	0	0	0.482089
285	ARRDC3	0	0.352365	0
286	ARRDC4	0	0	0.36078
287	ARSD	0	0	0.489588
288	ARVCF	0	0	0.349579
289	ASB1	0	0	0.595939
290	ASB13	0	0	0.424001
291	ASB16-AS1	0	0	0.835493
292	ASB6	0	0	0.512905
293	ASB9	0	0	0.351345
294	ASCC1	0	0	0.330578
295	ASCC2	0	0	0.577289
296	ASCL2	0	0	0.691946
297	ASF1B	0	0	0.615032
298	ASIC1	0	0	0.611837
299	ASPM	0	0.42431	0
300	ASPSCR1	0	0	0.324313
301	ASS1	0	0	0.578407
302	ASXL1	0	0	0.5505
303	ASXL2	0	0.297565	0
304	ATAD3A	0	0	0.516775
305	ATAT1	0	0	0.529777
306	ATF4	0	0	0.779412
307	ATF6B	0	0	0.665791
308	ATF7IP2	0	0	0.784901
309	ATG101	0	0	0.345705
310	ATG14	0	0	0.397936
311	ATG16L1	0	0	0.395223
312	ATG2A	0	0	0.340941
313	ATIC	0	0	0.425125
314	ATL2	0	0	0.280039
315	ATOH1	0	0	0.330794
316	ATP11B	0	0.274776	0
317	ATP13A1	0	0	0.345124
318	ATP1A1	0	0	0.480181
319	ATP1B1	0	0	0.455932
320	ATP2A3	0	0.302096	0
321	ATP2B4	0	0.316085	0
322	ATP2C2	0	0	0.268706
323	ATP5F1C	0	0	0.261275
324	ATP5IF1	0	0	0.343962
325	ATP5MC1	0	0	0.351158
326	ATP5MC2	0	0	0.317447
327	ATP5MD	0	0	0.292418
328	ATP5ME	0	0	0.325735
329	ATP5MF	0	0	0.385288
330	ATP5MG	0	0	0.283403
331	ATP5MPL	0	0	0.382599
332	ATP5PO	0	0	0.314878
333	ATP6AP1	0	0	0.290935
334	ATP6V0A2	0	0	0.375269
335	ATP6V0D1	0	0.334753	0
336	ATP6V0E2	0	0	0.416656
337	ATP6V1A	0	0.304051	0
338	ATP6V1C1	0	0	0.34339
339	ATP6V1C2	0	0	0.530294
340	ATP7B	0	0	0.340305
341	ATPAF1	0	0	0.479002
342	ATRN	0	0	0.352355
343	ATXN10	0	0	0.342523
344	ATXN2	0	0.262686	0
345	ATXN7L3	0	0	0.379284
346	AUH	0	0	0.360002
347	AUP1	0	0	0.46361
348	AURKA	0	0	0.403709
349	AURKB	0	0	0.557412
350	AVPI1	0	0	0.462382
351	AXIN1	0	0	0.428914
352	AXIN2	0	0	0.299044
353	AZGP1	0	0	0.662783
354	B2M	0.342351	0.35151	0
355	B3GAT3	0	0	0.337146
356	B3GLCT	0	0	0.357869
357	B3GNT3	0	0	0.431918
358	B3GNT5	0	0.427372	0
359	B4GALNT3	0	0	0.739863
360	B4GALNT4	0	0	0.403064
361	B4GALT5	0	0	0.300487
362	BAG1	0	0	0.281716
363	BAG5	0	0	0.355486
364	BAIAP2	0	0	0.354792
365	BAIAP2-DT	0	0	0.401511
366	BAIAP2L1	0	0	0.380314
367	BAIAP2L2	0	0	0.802858
368	BANP	0	0	0.462115
369	BATF2	0	0	0.28954
370	BAX	0	0	0.327117
371	BBC3	0	0	0.561092
372	BBS5	0	0	0.998257
373	BCAP31	0	0	0.332398
374	BCAS1	0	0	0.71755
375	BCAT2	0	0	0.369671
376	BCDIN3D	0	0	0.61511
377	BCL2L1	0	0	0.506524
378	BCL2L12	0	0	0.522856
379	BCL2L13	0	0	0.439391
380	BCL2L14	0	0	0.445851
381	BCL2L15	0	0	0.283347
382	BCL7A	0	0.368474	0
383	BCL9L	0	0.295072	0
384	BCORL1	0	0	0.280647
385	BCR	0	0	0.335672
386	BCS1L	0	0	0.266471
387	BDH1	0	0	0.402546
388	BEND3	0	0	0.399856
389	BEST1	0	0	0.371955
390	BFAR	0	0	0.345941
391	BGN	1.47277	0	0
392	BICDL2	0	0	0.699333
393	BICRAL	0	0	0.480703
394	BIN3	0	0	0.295807
395	BIRC3	0	0.350146	0
396	BIRC5	0	0	0.564335
397	BIVM	0	0	0.440469
398	BLCAP	0	0	0.475737
399	BLOC1S3	0	0	0.764705
400	BLVRB	0	0	0.456566
401	BMI1	0	0.372312	0
402	BMP2K	0	0.312681	0
403	BMP7	0	0	0.39738
404	BMPR2	0	0.525986	0
405	BMS1	0	0	0.276335
406	BNIP3L	0	0.518574	0
407	BNIP5	0	0	0.674742
408	BOD1	0	0	0.32643
409	BOLA3	0	0	0.282135
410	BOP1	0	0	0.387844
411	BORA	0	0	0.363022
412	BORCS8	0	0	0.263256
413	BPNT1	0	0.325901	0
414	BPTF	0	0.609451	0
415	BRAP	0	0	0.282423
416	BRAT1	0	0	0.267
417	BRCC3	0	0.277753	0
418	BRD1	0	0	0.543635
419	BRD3OS	0	0	0.311431
420	BRF2	0	0	0.539668
421	BRIP1	0	0	0.535601
422	BRMS1	0	0.271515	0
423	BRPF3	0	0.309271	0
424	BSCL2	0	0	0.39744
425	BSG	0	0	0.303217
426	BSPRY	0	0	0.367337
427	BTBD3	0	0.343783	0
428	BTF3	0	0	0.307123
429	BTG3	0	0.412259	0
430	BUB1B	0	0	0.423909
431	BUD13	0	0	0.480657
432	BX255925.3	0	0	0.365118
433	BX890604.2	0	0	0.63574
434	BYSL	0	0	0.385008
435	C10orf99	0	0	0.551221
436	C11orf1	0	0	0.337171
437	C11orf49	0	0	0.393421
438	C11orf52	0	0	0.371546
439	C11orf54	0	0.542594	0
440	C11orf71	0	0	0.299346
441	C11orf80	0	0	0.34766
442	C12orf10	0	0	0.336002
443	C12orf65	0	0	0.391247
444	C12orf73	0	0	0.4175
445	C15orf48	0	0.298821	0
446	C15orf61	0	0	0.368196
447	C19orf33	0	0	0.623776
448	C19orf47	0	0	0.2989
449	C19orf48	0	0	0.264806
450	C19orf53	0	0	0.334278
451	C1QA	1.49066	0	0
452	C1QB	1.15571	0	0
453	C1S	1.45409	0	0
454	C1orf109	0	0.274347	0
455	C1orf116	0	0	0.412789
456	C1orf159	0	0	0.410957
457	C1orf210	0	0	1.00067
458	C1orf226	0	0	1.03936
459	C1orf43	0	0	0.428808
460	C1orf56	0	0	0.339475
461	C20orf27	0	0	0.289339
462	C22orf39	0	0	0.523775
463	C2CD2	0	0	0.348494
464	C2CD2L	0	0	0.31508
465	C2CD3	0	0	0.495355
466	C2CD5	0	0	0.266606
467	C2orf69	0	0.26775	0
468	C3	2.53086	0	0
469	C3orf52	0	0	0.600759
470	C4orf33	0	0	0.964819
471	C6orf132	0	0	0.43243
472	C6orf136	0	0	0.499593
473	C6orf223	0	0	0.749974
474	C6orf47	0	0	0.589823
475	C7orf26	0	0	0.280734
476	C7orf50	0	0	0.265335
477	C8orf33	0	0	0.457979
478	C8orf82	0	0	0.456421
479	C9orf152	0	0	0.704495
480	CA11	0	0	0.305407
481	CA12	0	0	0.475308
482	CA9	0	0	0.647415
483	CABIN1	0	0	0.46026
484	CABLES2	0	0	0.678269
485	CACNA1D	0	0	0.41707
486	CACTIN	0	0	0.264092
487	CAD	0	0	0.523139
488	CADM4	0	0	0.914268
489	CALCOCO1	0	0	0.271362
490	CALD1	0.931571	0	0
491	CALML4	0	0	0.52557
492	CAMK2N1	0	0	0.384155
493	CAMKK1	0	0	0.315635
494	CAMKK2	0	0	0.276966
495	CAMSAP3	0	0	0.606831
496	CAMTA1	0	0.307474	0
497	CANT1	0	0	0.40738
498	CAPN1	0	0	0.322547
499	CAPN10	0	0	0.518294
500	CAPN12	0	0	0.457073
501	CAPN15	0	0	0.498505
502	CAPN5	0	0	0.567849
503	CAPN8	0	0	0.718413
504	CAPNS1	0	0	0.3979
505	CAPS	0	0	0.358231
506	CARD10	0	0	0.572767
507	CARD11	0	0	0.35786
508	CARHSP1	0	0	0.346518
509	CARM1	0	0	0.331071
510	CARS	0	0	0.317342
511	CARS2	0	0	0.395634
512	CASC19	0	0	0.520527
513	CASC3	0	0	0.501677
514	CASKIN2	0	0	0.384247
515	CASP2	0	0	0.479392
516	CASP7	0	0	0.400689
517	CASP8	0	0.276527	0
518	CAST	0	0.517752	0
519	CASZ1	0	0	0.363826
520	CBLC	0	0	0.461388
521	CBWD5	0	0	0.630757
522	CBX5	0	0	0.309245
523	CBX8	0	0	0.417477
524	CBY1	0	0	0.337998
525	CC2D1A	0	0	0.742672
526	CCAR2	0	0	0.441521
527	CCDC106	0	0	0.456993
528	CCDC107	0	0	0.324255
529	CCDC124	0	0	0.353742
530	CCDC127	0	0	0.338118
531	CCDC183	0	0	0.972478
532	CCDC186	0	0.4417	0
533	CCDC22	0	0	0.583352
534	CCDC24	0	0	0.393541
535	CCDC51	0	0	0.533826
536	CCDC61	0	0	0.321776
537	CCDC80	2.34854	0	0
538	CCDC86	0	0	0.465012
539	CCDC88C	0	0	0.464047
540	CCDC9	0	0	0.371295
541	CCDC93	0	0	0.262444
542	CCDC97	0	0	0.361391
543	CCDC9B	0	0	0.477702
544	CCHCR1	0	0	0.396522
545	CCN1	2.66501	0	0
546	CCN2	1.04133	0.905705	0
547	CCNA2	0	0	0.413982
548	CCNB2	0	0	0.386269
549	CCND1	0	0	0.392501
550	CCND2	0	0	0.435756
551	CCNDBP1	0	0	0.260975
552	CCNE1	0	0	0.721297
553	CCNF	0	0	0.341668
554	CCNI2	0	0	0.628831
555	CCNL2	0	0	0.289649
556	CCNQ	0	0	0.343537
557	CCNT2	0	0	0.367685
558	CCRL2	0	0	0.439307
559	CCSER2	0	0	0.266048
560	CCT3	0	0	0.386172
561	CCT7	0	0	0.292267
562	CCT8	0	0	0.401708
563	CD2BP2	0	0	0.30023
564	CD320	0	0	0.536151
565	CD3EAP	0	0	0.759516
566	CD47	0	0	0.309723
567	CD55	0	0.279407	0
568	CD74	1.1007	0	0
569	CD82	0	0.308925	0
570	CD99	0	0	0.319326
571	CDAN1	0	0	0.633707
572	CDC123	0	0	0.31553
573	CDC14B	0	0	0.316897
574	CDC16	0	0	0.378324
575	CDC20	0	0	0.287435
576	CDC25A	0	0	0.598943
577	CDC25B	0	0	0.345783
578	CDC34	0	0	0.452071
579	CDC37	0	0	0.27569
580	CDC42BPA	0	0.351309	0
581	CDC42BPG	0	0	0.505991
582	CDC42EP5	0	0	0.318367
583	CDC42SE1	0	0	0.348014
584	CDC45	0	0	0.857998
585	CDC5L	0	0.695305	0
586	CDC6	0	0	0.691165
587	CDC73	0	0.388191	0
588	CDCA4	0	0	0.542137
589	CDCA5	0	0	0.675966
590	CDCA7L	0	0	0.273668
591	CDCP1	0	0	0.493312
592	CDH1	0	0	0.530409
593	CDH17	0	0	0.381196
594	CDH3	0	0	0.37584
595	CDHR1	0	0	0.400041
596	CDHR5	0	0	0.500716
597	CDK1	0	0	0.502011
598	CDK16	0	0	0.482901
599	CDK18	0	0	0.345605
600	CDK19	0	0	0.436367
601	CDK2AP1	0	0.276764	0
602	CDK5RAP1	0	0	0.445339
603	CDK8	0	0	0.418093
604	CDKN3	0	0	0.300842
605	CDS1	0	0.315126	0
606	CDX1	0	0	0.423777
607	CDX2	0	0	0.731278
608	CEACAM1	0	0	0.664133
609	CEACAM19	0	0	0.666196
610	CEACAM5	0	0	0.410796
611	CEACAM6	0	0	0.318538
612	CEBPA-DT	0	0	1.07079
613	CEBPG	0	0	0.3849
614	CEBPZ	0	0.34066	0
615	CELF2	0	0.343067	0
616	CELSR1	0	0	0.286592
617	CEMIP	0	0	0.830206
618	CEMIP2	0	0	0.515631
619	CENPC	0	0.478804	0
620	CENPE	0	0.489548	0
621	CENPH	0	0	0.499869
622	CENPJ	0	0	0.308209
623	CENPM	0	0	0.43687
624	CENPO	0	0	0.294979
625	CENPS	0	0	0.433957
626	CENPU	0	0	0.419526
627	CENPV	0	0	0.423048
628	CENPW	0	0	0.320749
629	CENPX	0	0	0.484094
630	CEP104	0	0	0.344494
631	CEP170B	0	0	0.318525
632	CEP250	0	0	0.525389
633	CEP295	0	0	0.298279
634	CEP44	0	0	0.496556
635	CEP55	0	0	0.365616
636	CEP95	0	0	0.302297
637	CEPT1	0	0	0.464813
638	CERNA2	0	0	0.796256
639	CERS2	0	0	0.347951
640	CES3	0	0	0.680372
641	CFAP44	0	0	0.666585
642	CFB	0	0.478865	0
643	CFTR	0	0	0.391765
644	CGN	0	0	0.360464
645	CGREF1	0	0	0.665197
646	CHAF1A	0	0	0.70331
647	CHAF1B	0	0	0.440107
648	CHCHD2	0	0	0.264571
649	CHCHD4	0	0	0.462046
650	CHCHD7	0	0	0.419294
651	CHD1L	0	0	0.587568
652	CHEK1	0	0	0.347932
653	CHEK2	0	0	0.382894
654	CHERP	0	0	0.427954
655	CHKA	0	0	0.458351
656	CHKB	0	0	0.481718
657	CHML	0	0.282959	0
658	CHMP1B	0	0	0.263042
659	CHMP2A	0	0	0.430853
660	CHMP4A	0	0	0.297608
661	CHMP5	0	0.297185	0
662	CHP2	0	0	0.786916
663	CHRM3	0	0	0.495617
664	CHTF18	0	0	0.627669
665	CHTOP	0	0	0.378334
666	CHUK	0	0	0.338256
667	CIAO2B	0	0	0.435163
668	CIAO3	0	0	0.467315
669	CIAPIN1	0	0	0.26991
670	CINP	0	0	0.33768
671	CISD3	0	0	0.301379
672	CISH	0	0	0.699328
673	CIT	0	0	0.328846
674	CITED4	0	0	0.358436
675	CIZ1	0	0	0.414305
676	CKAP4	0	0.343129	0
677	CKAP5	0	0	0.262975
678	CKB	0	0	1.02045
679	CKLF	0	0	0.299828
680	CKMT1A	0	0	0.61309
681	CKMT1B	0	0	0.649399
682	CKS1B	0	0	0.314012
683	CLASP1	0	0	0.380504
684	CLASRP	0	0	0.894404
685	CLCA1	0	0	0.291005
686	CLCC1	0	0	0.462405
687	CLCN2	0	0	0.492018
688	CLCN5	0	0	0.312046
689	CLCN6	0	0	0.445431
690	CLDN1	0	0	0.330527
691	CLDN2	0	0	0.700848
692	CLDN3	0	0	0.473623
693	CLDN4	0	0	0.608548
694	CLDN7	0	0	0.681094
695	CLIC1	0	0	0.458526
696	CLIC4	0	0.357615	0
697	CLINT1	0	0.337681	0
698	CLIP1	0	0.457112	0
699	CLIP2	0	0	0.395972
700	CLK1	0	0	0.318054
701	CLK2	0	0	0.339722
702	CLK3	0	0	0.388739
703	CLMN	0	0	0.321105
704	CLN6	0	0	0.486557
705	CLN8	0	0	0.349595
706	CLP1	0	0	0.552508
707	CLPB	0	0	0.365622
708	CLPP	0	0	0.381503
709	CLPTM1	0	0	0.470919
710	CLRN3	0	0	1.02806
711	CLTA	0	0	0.297857
712	CLTCL1	0	0	0.442812
713	CLUH	0	0	0.34177
714	CMAS	0	0	0.444937
715	CMC2	0	0	0.379283
716	CMSS1	0	0	0.317395
717	CMTM4	0	0	0.448886
718	CMTM6	0	0.392974	0
719	CNBD2	0	0	0.635325
720	CNBP	0	0	0.484913
721	CNEP1R1	0	0	0.350923
722	CNFN	0	0	0.50072
723	CNIH1	0	0.31488	0
724	CNNM3	0	0	0.315764
725	CNNM4	0	0	0.287993
726	CNOT10	0	0	0.50399
727	CNOT11	0	0	0.486571
728	CNOT6	0	0	0.293859
729	CNPPD1	0	0	0.541954
730	CNPY2	0	0	0.340777
731	COA3	0	0	0.30637
732	COA4	0	0	0.373752
733	COA8	0	0	0.304141
734	COASY	0	0	0.396683
735	COBL	0	0	0.378129
736	COG1	0	0	0.340732
737	COG3	0	0	0.279344
738	COG5	0	0	0.501812
739	COG6	0	0	0.285677
740	COG7	0	0	0.481529
741	COIL	0	0.359236	0
742	COL14A1	2.25601	0	0
743	COL16A1	2.15952	0	0
744	COL17A1	0	0	1.35179
745	COL1A1	2.07849	0	0
746	COL1A2	1.93747	0.358818	0
747	COL3A1	1.82018	0	0
748	COL5A1	1.70259	0	0
749	COL6A1	1.56882	0	0
750	COL6A2	1.40779	0	0
751	COL6A3	1.84914	0	0
752	COL8A1	2.00246	0	0
753	COL9A3	0	0	0.701049
754	COLGALT1	0	0	0.355359
755	COMMD1	0	0	0.53373
756	COMTD1	0	0	0.304757
757	COPS6	0	0	0.446895
758	COPS7A	0	0	0.462438
759	COPS8	0	0	0.26161
760	COPS9	0	0	0.287735
761	COPZ1	0	0	0.326143
762	COQ4	0	0	0.368292
763	COQ6	0	0	0.403657
764	COQ8A	0	0	0.519431
765	COQ8B	0	0	0.464625
766	COQ9	0	0	0.323442
767	CORO2A	0	0	0.401221
768	COX14	0	0	0.351497
769	COX15	0	0	0.53622
770	COX16	0	0	0.270689
771	COX17	0	0	0.500762
772	COX18	0	0	0.72731
773	COX19	0	0	0.577861
774	COX20	0	0	0.48167
775	COX4I1	0	0	0.283596
776	COX6B1	0	0	0.367938
777	COX6C	0	0	0.369484
778	COX7A2	0	0	0.471508
779	CPNE1	0	0	0.414302
780	CPNE7	0	0	0.489328
781	CPSF1	0	0	0.388244
782	CPSF3	0	0	0.349867
783	CPSF7	0	0	0.391629
784	CPT1A	0	0	0.610603
785	CPT2	0	0	0.550663
786	CPTP	0	0	0.38797
787	CRACR2A	0	0	0.740831
788	CRACR2B	0	0	0.458418
789	CRAMP1	0	0	0.288902
790	CRAT	0	0	0.360708
791	CRB2	0	0	0.480721
792	CRB3	0	0	0.353311
793	CREBZF	0	0	0.596026
794	CRELD1	0	0	0.293029
795	CRIM1	0	0.480819	0
796	CRIPAK	0	0	0.50802
797	CRISPLD2	1.97059	0	0
798	CRK	0	0.440703	0
799	CRKL	0	0	0.357844
800	CRLS1	0	0	0.31602
801	CROCC	0	0	0.45779
802	CRTC1	0	0	0.373257
803	CRTC2	0	0	0.385483
804	CRYBG1	0	0	0.458644
805	CSKMT	0	0	0.39613
806	CSNK1E	0	0	0.261893
807	CSNK1G2	0	0	0.272279
808	CSNK2A2	0	0	0.369769
809	CSNK2B	0	0	0.328964
810	CSTF2	0	0	0.466935
811	CTBP1	0	0	0.287539
812	CTPS2	0	0	0.533453
813	CTR9	0	0.286318	0
814	CTSA	0	0	0.302833
815	CTSB	0.703226	0.498055	0
816	CTSD	0.796612	0.477958	0
817	CTSV	0	0	0.282116
818	CTTN	0	0	0.42556
819	CTTNBP2NL	0	0	0.294394
820	CTU2	0	0	0.396649
821	CUEDC2	0	0	0.273378
822	CUL9	0	0	0.326769
823	CUTC	0	0	0.61092
824	CWC25	0	0	0.498654
825	CXCL1	0	0	0.470953
826	CXorf38	0	0	0.353698
827	CXorf56	0	0	0.402282
828	CYB561	0	0	0.661134
829	CYC1	0	0	0.268489
830	CYHR1	0	0	0.403694
831	CYP2B6	0	0	0.49843
832	CYP2D6	0	0	0.41574
833	CYP2J2	0	0	0.403575
834	CYP2R1	0	0	0.461548
835	CYP2S1	0	0	0.296066
836	CYP2W1	0	0	0.414672
837	CYP3A5	0	0	0.657423
838	CYP4F12	0	0	0.403059
839	CYP4F3	0	0	0.336901
840	CYREN	0	0	0.379046
841	CYTH2	0	0	0.410285
842	D2HGDH	0	0	0.416044
843	DAB2IP	0	0	0.497785
844	DAGLA	0	0	0.368649
845	DALRD3	0	0	0.270658
846	DANCR	0	0	0.318804
847	DAPK2	0	0	0.489051
848	DAPL1	0	0	0.622516
849	DAZAP1	0	0	0.307461
850	DBF4	0	0.619754	0
851	DBI	0	0	0.351663
852	DBNDD1	0	0	0.40046
853	DBNDD2	0	0	0.292418
854	DCAF13	0	0	0.367062
855	DCAF16	0	0	0.436013
856	DCAF4	0	0	0.566815
857	DCAF5	0	0.606973	0
858	DCAF8	0	0	0.449416
859	DCAKD	0	0	0.31486
860	DCN	1.90546	0	0
861	DCPS	0	0	0.403921
862	DCTN3	0	0	0.486153
863	DCTN5	0	0	0.312854
864	DCTPP1	0	0	0.433097
865	DCUN1D1	0	0.371422	0
866	DCUN1D2	0	0	0.81155
867	DCUN1D4	0	0	0.346959
868	DDAH1	0	0	0.308854
869	DDB2	0	0	0.415644
870	DDC	0	0	0.417203
871	DDIT3	0	0	0.791839
872	DDOST	0	0	0.356299
873	DDR1	0	0	0.401224
874	DDRGK1	0	0	0.402104
875	DDT	0	0	0.34516
876	DDX11	0	0	1.09282
877	DDX19A	0	0	0.295924
878	DDX27	0	0	0.318098
879	DDX28	0	0	0.424262
880	DDX39A	0	0	0.419854
881	DDX41	0	0	0.270331
882	DDX46	0	0.33178	0
883	DDX49	0	0	0.355901
884	DDX51	0	0	0.28549
885	DDX55	0	0	0.284114
886	DDX56	0	0	0.394196
887	DDX60	0	0.394819	0
888	DDX60L	0	0	0.28383
889	DECR2	0	0	0.27784
890	DEDD	0	0	0.55949
891	DEDD2	0	0	0.261247
892	DEFA6	0	0	0.415764
893	DEFB1	0	0	0.57467
894	DEGS2	0	0	0.617006
895	DENND4B	0	0	0.289588
896	DENND6A	0	0	0.276464
897	DERL1	0	0.264539	0
898	DESI1	0	0	0.305791
899	DEXI	0	0	0.522879
900	DFFB	0	0	0.442558
901	DGAT1	0	0	0.467951
902	DGAT2	0	0	0.382857
903	DGCR2	0	0	0.391165
904	DGKD	0	0	0.316632
905	DGKQ	0	0	0.578418
906	DGUOK	0	0	0.391062
907	DHCR24	0	0	0.507758
908	DHCR7	0	0	0.323036
909	DHDDS	0	0	0.380771
910	DHODH	0	0	0.529469
911	DHPS	0	0	0.636313
912	DHRS12	0	0	0.319979
913	DHRS13	0	0	0.374448
914	DHRS3	0	0	0.299701
915	DHRS4	0	0	0.465916
916	DHRS4-AS1	0	0.412856	0
917	DHRS4L2	0	0	0.617003
918	DHRS7B	0	0	0.428357
919	DHRSX	0	0	0.284199
920	DHX15	0	0	0.315542
921	DHX29	0	0.414561	0
922	DHX32	0	0	0.295149
923	DHX33	0	0	0.584892
924	DHX34	0	0	0.401246
925	DHX36	0	0.540179	0
926	DHX38	0	0	0.504078
927	DHX58	0	0	0.449987
928	DHX8	0	0	0.380706
929	DIDO1	0	0	0.26804
930	DIMT1	0	0	0.5825
931	DIPK1B	0	0	0.881175
932	DIS3	0	0	0.298615
933	DKC1	0	0	0.401617
934	DLEU1	0	0	0.393572
935	DLG3	0	0	0.581702
936	DLG5	0	0	0.65379
937	DLST	0	0	0.645926
938	DMAC1	0	0	0.27798
939	DMAC2	0	0	0.308684
940	DMKN	0	0	0.798845
941	DMTN	0	0	0.401281
942	DNAAF5	0	0	0.331349
943	DNAH1	0	0	0.519032
944	DNAJA4	0	0	0.641201
945	DNAJB12	0	0	0.428056
946	DNAJC11	0	0	0.329921
947	DNAJC16	0	0	0.281656
948	DNAJC22	0	0	0.807633
949	DNAJC5	0	0	0.279544
950	DNAJC7	0	0	0.428866
951	DNAJC8	0	0.284114	0
952	DNAL4	0	0	0.977082
953	DNASE1L1	0	0	0.304255
954	DNM2	0	0	0.352752
955	DNMBP	0	0	0.493422
956	DNMT3A	0	0	0.490413
957	DNMT3B	0	0	0.722981
958	DNPH1	0	0	0.301912
959	DOC2A	0	0	0.597813
960	DOCK9	0	0	0.287097
961	DOHH	0	0	0.853084
962	DOK4	0	0	0.649891
963	DOLPP1	0	0	0.2613
964	DOP1B	0	0	0.339185
965	DOT1L	0	0	0.473167
966	DPCD	0	0	0.475165
967	DPEP1	0	0	0.677755
968	DPF2	0	0	0.516386
969	DPH2	0	0	0.500669
970	DPH5	0	0	0.299867
971	DPH6	0	0	0.402084
972	DPM2	0	0	0.272102
973	DPM3	0	0	0.286144
974	DPP3	0	0	0.403719
975	DPP8	0	0	0.306418
976	DPY19L3	0	0	0.320286
977	DPY19L4	0	0	0.360507
978	DRAM1	0	0.372582	0
979	DRAP1	0	0	0.330956
980	DROSHA	0	0	0.452958
981	DSC2	0	0	0.526792
982	DSC3	0	0	0.31938
983	DSCC1	0	0	0.736843
984	DSG2	0	0.274095	0
985	DSN1	0	0	0.527019
986	DSTYK	0	0	0.399604
987	DTD1	0	0	0.583446
988	DTX2	0	0	0.442627
989	DTX4	0	0	0.361146
990	DTYMK	0	0	0.26393
991	DUS1L	0	0	0.376101
992	DUS2	0	0	0.405597
993	DUS3L	0	0	0.339485
994	DUSP1	2.40775	0	0
995	DUSP11	0	0	0.276423
996	DUSP12	0	0	0.370578
997	DUSP14	0	0	0.579094
998	DUSP8	0	0	0.274397
999	DVL2	0	0	0.337499
1000	DYM	0	0	0.307776
1001	DYNC1H1	0	0	0.409293
1002	DYNC1I2	0	0.35743	0
1003	DYRK2	0	0	0.34314
1004	E2F1	0	0	0.733944
1005	E2F6	0	0	0.312581
1006	E4F1	0	0	0.469453
1007	EAF1	0	0	0.787417
1008	EARS2	0	0	0.362521
1009	EBAG9	0	0.266084	0
1010	EBLN3P	0	0	0.358579
1011	EBNA1BP2	0	0	0.290992
1012	EBP	0	0	0.577087
1013	ECD	0	0	0.364605
1014	ECH1	0	0	0.336186
1015	ECHDC2	0	0	0.379788
1016	ECHS1	0	0	0.41039
1017	ECI1	0	0	0.322579
1018	ECPAS	0	0	0.331088
1019	EDAR	0	0	0.791604
1020	EDC3	0	0	0.535215
1021	EDEM2	0	0	0.285593
1022	EDF1	0	0	0.325955
1023	EEA1	0	0.579041	0
1024	EEF1AKMT1	0	0	0.375746
1025	EEF1AKMT2	0	0	0.669644
1026	EEF1AKMT3	0	0	0.687759
1027	EEF1AKMT4	0	0	0.337748
1028	EEF1AKNMT	0	0	0.381072
1029	EEF1E1	0	0	0.321658
1030	EEF1G	0	0	0.466822
1031	EEF2K	0	0	0.361437
1032	EEPD1	0	0	0.429879
1033	EFEMP1	2.2891	0	0
1034	EFL1	0	0	0.666716
1035	EFNA1	0	0	0.542682
1036	EFNA2	0	0	0.801362
1037	EFNA3	0	0	0.55294
1038	EFNA4	0	0	0.750407
1039	EFNB2	0	0	0.360242
1040	EFR3A	0	0.325608	0
1041	EFTUD2	0	0	0.337544
1042	EGFL8	0	0	0.635127
1043	EGLN1	0	0	0.401719
1044	EGLN2	0	0	0.327655
1045	EGLN3	0	0	0.779826
1046	EHBP1L1	0	0.267403	0
1047	EHD4	0	0	0.357684
1048	EI24	0	0	0.421379
1049	EID1	0	0.335631	0
1050	EIF1AD	0	0	0.307286
1051	EIF2AK1	0	0	0.287546
1052	EIF2AK4	0	0.353056	0
1053	EIF2B4	0	0	0.319886
1054	EIF2D	0	0	0.444476
[truncated: 2,946 more rows]

## Sheet: HPCA (DEG)
	gene	blue	green	red
[truncated: 5,904 more rows]

[truncated: 20 more sheets: HBCB1 (GSEA GO), HPCACCF (GSEA GO),  HBCB2 (GSEA GO), HBCDC (GSEA GO), HG (GSEA GO), Melanoma (GSEA GO), HIDC (GSEA GO), HOC (GSEA GO), HCC (GSEA GO), HPCA (GSEA GO), HBCB1 (GSEA CCLE), HPCACCF (GSEA CCLE), HBCB2 (GSEA CCLE), HBCDC (GSEA CCLE), HG (GSEA CCLE), Melanoma (GSEA CCLE), HIDC (GSEA CCLE), HOC (GSEA CCLE), HCC (GSEA CCLE), HPCA (GSEA CCLE)]
